# Supplementary material for: Urinary MicroRNA Profiling in the Nephropathy of Type 1 Diabetes
Source: PLoS One. 2013 Jan 24;8(1):e54662. doi: 10.1371/journal.pone.0054662 (PMC3554645; doi:10.1371/journal.pone.0054662)
Supplement: Dataset S1 — Un-normalized Cq values from individual patient experiments. (ZIP) [file pone.0054662.s005.zip › Dataset S1.xls]

## Sheet: Data
Sample groups									Ct value for Women with Overt Nephropathy version 2 plates					Ct value for Women with Normoalbuminuria Version 2 plates					Ct value for Men with Overt Nephropathy version 3 plates					Ct value for Men with Normoalbuminuria version 3 plates					Ct value for Women with Intermittent MA version 3 plates									Ct value for Women with Persistent MA version 3 plates						Ct value for Men with Intermittent MA version 3 plates
Mean on number of detectable miRNAs									292.6					251					249.8					262.4					209.4				291.5					202.667			264.667			196.25				175.75
Number of detectable miRNAs									308	276	209	381	289	293	212	168	331		242	338	300	143	226	296	240	249	223	304	187	342	230	230	310	270	246	130	268	171	130	230	340	207	324	118	108	235	101	249	251
Version 2 ID	version 2 order	version 3 ID	Plate	Version	Version 3 Order	Position	remark	Sample	Diabetes Urine Pt ID 33	Diabetes Urine Pt ID 1027	Diabetes Urine Pt ID 8525	Diabetes Urine Pt ID 74	Diabetes Urine Pt ID 720	Diabetes Urine Pt ID 79	Diabetes Urine Pt ID 145	Diabetes Urine Pt ID 8581	Diabetes Urine Pt ID 326	Diabetes Urine Pt ID 1050	Diabetes Urine Pt ID 890	Diabetes Urine Pt ID 320	Diabetes Urine Pt ID 134 I	Diabetes Urine Pt ID 224	Diabetes Urine Pt ID 568	Diabetes Urine Pt ID 23	Diabetes Urine Pt ID 34	Diabetes Urine Pt ID 135	Diabetes Urine Pt ID 213	Diabetes Urine Pt ID 65	Diabetes Urine Pt ID 1010-2	Diabetes Urine Pt ID 1010-3	Diabetes Urine Pt ID 810-4	Diabetes Urine Pt ID 1081-1	Diabetes Urine Pt ID 1081-2	Diabetes Urine Pt ID 1105-1	Diabetes Urine Pt ID 1105-2	Diabetes Urine Pt ID 727-1	Diabetes Urine Pt ID 727-2	Diabetes Urine Pt ID 759-2	Diabetes Urine Pt ID 759-3	Diabetes Urine Pt ID 1024-4	Diabetes Urine Pt ID 1024-5	Diabetes Urine Pt ID 304-1	Diabetes Urine Pt ID 304-2	Diabetes Urine Pt ID 890-2	Diabetes Urine Pt ID 890-3	Diabetes Urine Pt ID 989-5	Diabetes Urine Pt ID 989-6	Diabetes Urine Pt ID 400-2	Diabetes Urine Pt ID 400-6
hsa-miR-379	1	hsa-miR-379	A	3	1	A1		hsa-miR-379	Undetermined	Undetermined	Undetermined	Undetermined	Undetermined	Undetermined	Undetermined	Undetermined	Undetermined		Undetermined	36.115	Undetermined	Undetermined	Undetermined	Undetermined	Undetermined	Undetermined	Undetermined	Undetermined	Undetermined	Undetermined	Undetermined	Undetermined	Undetermined	Undetermined	Undetermined	Undetermined	Undetermined	Undetermined	Undetermined	Undetermined	Undetermined	Undetermined	Undetermined	Undetermined	Undetermined	39.878	Undetermined	Undetermined	Undetermined
hsa-miR-217	2	hsa-miR-217	A	3	2	A2		hsa-miR-217	Undetermined	Undetermined	Undetermined	30.6741	Undetermined	32.6643	Undetermined	Undetermined	Undetermined		Undetermined	Undetermined	Undetermined	Undetermined	Undetermined	Undetermined	Undetermined	Undetermined	Undetermined	Undetermined	Undetermined	Undetermined	Undetermined	32.5065	Undetermined	Undetermined	36.2764	36.4529	Undetermined	Undetermined	Undetermined	Undetermined	36.7568	Undetermined	Undetermined	Undetermined	Undetermined	Undetermined	Undetermined	Undetermined	Undetermined
hsa-miR-337-5p	3	hsa-miR-337-5p	A	3	3	A3		hsa-miR-337-5p	Undetermined	Undetermined	Undetermined	Undetermined	Undetermined	Undetermined	Undetermined	Undetermined	Undetermined		Undetermined	Undetermined	Undetermined	Undetermined	Undetermined	Undetermined	Undetermined	Undetermined	Undetermined	Undetermined	Undetermined	Undetermined	Undetermined	Undetermined	Undetermined	Undetermined	Undetermined	Undetermined	Undetermined	Undetermined	Undetermined	Undetermined	Undetermined	Undetermined	38.7104	Undetermined	Undetermined	Undetermined	Undetermined	Undetermined	Undetermined
hsa-miR-328	4	hsa-miR-328	A	3	4	A4		hsa-miR-328	34.974	38.5627	Undetermined	34.149	Undetermined	35.5426	Undetermined	Undetermined	Undetermined		Undetermined	33.6106	32.9964	Undetermined	Undetermined	Undetermined	35.2447	Undetermined	Undetermined	34.4309	Undetermined	32.3	Undetermined	Undetermined	Undetermined	34.2164	33.5358	Undetermined	34.9047	Undetermined	Undetermined	33.8795	37.9356	Undetermined	Undetermined	Undetermined	Undetermined	39.359	Undetermined	36.6699	43.3847
hsa-miR-374b*	5	hsa-miR-374b*	A	3	5	A5		hsa-miR-374b*	Undetermined	Undetermined	Undetermined	Undetermined	Undetermined	Undetermined	Undetermined	Undetermined	32.231		Undetermined	Undetermined	Undetermined	Undetermined	Undetermined	Undetermined	Undetermined	Undetermined	Undetermined	Undetermined	Undetermined	Undetermined	Undetermined	Undetermined	Undetermined	Undetermined	Undetermined	Undetermined	Undetermined	Undetermined	Undetermined	Undetermined	Undetermined	Undetermined	35.8634	Undetermined	Undetermined	Undetermined	Undetermined	Undetermined	Undetermined
hsa-miR-143	6	hsa-miR-143	A	3	6	A6		hsa-miR-143	Undetermined	Undetermined	Undetermined	34.587	Undetermined	32.8068	Undetermined	Undetermined	33.7982		Undetermined	34.8497	35.6706	Undetermined	Undetermined	Undetermined	37.8945	Undetermined	Undetermined	Undetermined	Undetermined	37.6183	Undetermined	35.6182	Undetermined	35.3514	Undetermined	Undetermined	Undetermined	Undetermined	Undetermined	Undetermined	35.0025	Undetermined	34.5766	Undetermined	Undetermined	35.1998	Undetermined	Undetermined	34.8845
hsa-miR-623	7	hsa-miR-623	A	3	7	A7		hsa-miR-623	37.7062	Undetermined	Undetermined	35.5976	Undetermined	36.2814	Undetermined	37.5977	Undetermined		Undetermined	Undetermined	36.9752	Undetermined	36.194	Undetermined	Undetermined	Undetermined	Undetermined	Undetermined	Undetermined	31.6079	Undetermined	Undetermined	37.876	Undetermined	Undetermined	Undetermined	35.7654	Undetermined	Undetermined	Undetermined	34.9419	Undetermined	35.8909	Undetermined	Undetermined	Undetermined	Undetermined	37.6603	43.1525
hsa-miR-520c-3p	8	hsa-miR-520c-3p	A	3	8	A8		hsa-miR-520c-3p	Undetermined	Undetermined	Undetermined	Undetermined	Undetermined	Undetermined	Undetermined	Undetermined	Undetermined		Undetermined	35.4603	Undetermined	Undetermined	Undetermined	Undetermined	Undetermined	Undetermined	Undetermined	Undetermined	Undetermined	37.7964	Undetermined	Undetermined	Undetermined	Undetermined	38.698	Undetermined	Undetermined	Undetermined	Undetermined	Undetermined	Undetermined	Undetermined	Undetermined	Undetermined	Undetermined	Undetermined	Undetermined	Undetermined	39.2638
hsa-miR-557	9	hsa-miR-557	A	3	9	A9		hsa-miR-557	Undetermined	Undetermined	Undetermined	Undetermined	Undetermined	39.7845	Undetermined	Undetermined	Undetermined		Undetermined	Undetermined	Undetermined	Undetermined	Undetermined	Undetermined	Undetermined	Undetermined	Undetermined	Undetermined	Undetermined	Undetermined	Undetermined	Undetermined	Undetermined	Undetermined	Undetermined	Undetermined	Undetermined	37.933	Undetermined	Undetermined	Undetermined	Undetermined	Undetermined	Undetermined	Undetermined	Undetermined	Undetermined	38.6532	Undetermined
hsa-miR-218	10	hsa-miR-218	A	3	10	A10		hsa-miR-218	Undetermined	Undetermined	Undetermined	Undetermined	Undetermined	Undetermined	Undetermined	38.7427	33.908		Undetermined	33.5186	35.7211	Undetermined	Undetermined	Undetermined	Undetermined	Undetermined	Undetermined	Undetermined	Undetermined	34.1244	33.3686	Undetermined	35.3016	37.5197	Undetermined	Undetermined	Undetermined	Undetermined	Undetermined	Undetermined	34.3347	Undetermined	Undetermined	Undetermined	Undetermined	Undetermined	35.2617	Undetermined	35.7899
		hsa-miR-136	A	3	11	A11		hsa-miR-136											Undetermined	Undetermined	Undetermined	38.55	Undetermined	Undetermined	Undetermined	Undetermined	Undetermined	38.8408	Undetermined	Undetermined	Undetermined	Undetermined	Undetermined	Undetermined	Undetermined	Undetermined	Undetermined	37.1852	Undetermined	Undetermined	Undetermined	Undetermined	Undetermined	Undetermined	Undetermined	Undetermined	Undetermined	35.3128	41.9469
hsa-miR-127-5p	12	hsa-miR-127-5p	A	3	12	A12		hsa-miR-127-5p	Undetermined	Undetermined	Undetermined	38.6394	Undetermined	38.1663	Undetermined	Undetermined	38.3288		Undetermined	Undetermined	Undetermined	35.5568	Undetermined	Undetermined	Undetermined	Undetermined	Undetermined	Undetermined	Undetermined	38.4566	Undetermined	39.9355	Undetermined	Undetermined	39.392	Undetermined	Undetermined	Undetermined	Undetermined	Undetermined	Undetermined	Undetermined	37.3149	38.5367	Undetermined	Undetermined	Undetermined	Undetermined	43.0676
hsa-miR-140-5p	13	hsa-miR-140-5p	A	3	13	A13		hsa-miR-140-5p	Undetermined	35.2322	Undetermined	34.2934	35.8724	34.4646	35.9487	Undetermined	Undetermined		Undetermined	33.8034	32.8108	34.5635	36.1534	Undetermined	Undetermined	34.5133	Undetermined	Undetermined	Undetermined	Undetermined	33.7887	Undetermined	36.4732	Undetermined	36.6234	Undetermined	35.7177	Undetermined	Undetermined	36.2296	33.8924	35.6454	38.0486	Undetermined	35.6603	Undetermined	Undetermined	34.565	Undetermined
hsa-miR-31*	14	hsa-miR-31*	A	3	14	A14		hsa-miR-31*	Undetermined	Undetermined	Undetermined	32.3581	Undetermined	Undetermined	35.2768	Undetermined	Undetermined		Undetermined	34.4464	34.8566	Undetermined	34.9824	34.6289	Undetermined	Undetermined	35.7452	Undetermined	Undetermined	Undetermined	Undetermined	Undetermined	35.5779	Undetermined	Undetermined	Undetermined	Undetermined	34.8997	Undetermined	39.9928	33.6918	Undetermined	Undetermined	Undetermined	Undetermined	Undetermined	Undetermined	Undetermined	39.8481
hsa-miR-20b*	15	hsa-miR-20b*	A	3	15	A15		hsa-miR-20b*	Undetermined	Undetermined	Undetermined	Undetermined	Undetermined	Undetermined	Undetermined	Undetermined	38.4511		Undetermined	Undetermined	38.161	Undetermined	Undetermined	Undetermined	Undetermined	Undetermined	Undetermined	Undetermined	Undetermined	Undetermined	Undetermined	Undetermined	Undetermined	Undetermined	Undetermined	Undetermined	Undetermined	Undetermined	Undetermined	Undetermined	Undetermined	Undetermined	Undetermined	Undetermined	Undetermined	Undetermined	Undetermined	Undetermined	Undetermined
hsa-miR-325	16	hsa-miR-325	A	3	16	A16		hsa-miR-325	Undetermined	Undetermined	Undetermined	Undetermined	Undetermined	Undetermined	Undetermined	Undetermined	Undetermined		Undetermined	Undetermined	Undetermined	Undetermined	Undetermined	Undetermined	Undetermined	Undetermined	Undetermined	Undetermined	Undetermined	Undetermined	Undetermined	Undetermined	Undetermined	39.0406	Undetermined	Undetermined	Undetermined	Undetermined	Undetermined	Undetermined	Undetermined	Undetermined	35.8136	Undetermined	Undetermined	Undetermined	Undetermined	Undetermined	45.309
hsa-miR-509-3-5p	17	hsa-miR-509-3-5p	A	3	17	A17		hsa-miR-509-3-5p	Undetermined	Undetermined	Undetermined	Undetermined	Undetermined	Undetermined	Undetermined	Undetermined	Undetermined		Undetermined	Undetermined	Undetermined	Undetermined	Undetermined	Undetermined	Undetermined	Undetermined	Undetermined	Undetermined	Undetermined	36.513	Undetermined	38.6855	Undetermined	Undetermined	Undetermined	Undetermined	Undetermined	Undetermined	Undetermined	Undetermined	Undetermined	Undetermined	Undetermined	Undetermined	Undetermined	Undetermined	Undetermined	Undetermined	Undetermined
hsa-miR-210	18	hsa-miR-210	A	3	18	A18		hsa-miR-210	35.6094	33.8632	34.8217	29.3823	31.8922	30.1639	34.5326	Undetermined	30.9708		Undetermined	34.6084	32.7407	Undetermined	35.47	34.4671	33.38	Undetermined	Undetermined	31.2821	Undetermined	34.8263	33.5564	Undetermined	35.4326	34.8211	35.0612	39.2689	31.9598	Undetermined	Undetermined	35.099	31.0331	Undetermined	32.7609	Undetermined	Undetermined	34.5284	Undetermined	33.7588	34.0938
hsa-miR-199b-5p	19	hsa-miR-199b-5p	A	3	19	A19		hsa-miR-199b-5p	Undetermined	36.4704	Undetermined	34.2482	35.9314	38.7639	38.5243	Undetermined	Undetermined		Undetermined	Undetermined	Undetermined	Undetermined	Undetermined	Undetermined	Undetermined	Undetermined	Undetermined	Undetermined	Undetermined	Undetermined	Undetermined	Undetermined	Undetermined	Undetermined	Undetermined	Undetermined	Undetermined	Undetermined	Undetermined	Undetermined	39.1597	Undetermined	Undetermined	Undetermined	Undetermined	Undetermined	Undetermined	Undetermined	Undetermined
hsa-miR-194	20	hsa-miR-194	A	3	20	A20		hsa-miR-194	32.4869	31.735	35.2304	30.4365	30.9926	32.4689	37.5224	Undetermined	29.3995		34.4437	30.0907	29.343	37.4674	32.8581	33.7835	31.2215	31.4285	33.4114	34.6356	32.3413	33.3083	33.0554	32.3669	31.5049	30.8033	31.6744	36.4696	31.4179	Undetermined	Undetermined	30.8305	30.7716	34.8854	31.8816	Undetermined	36.5719	34.845	Undetermined	34.5657	33.148
hsa-let-7g	21	hsa-let-7g	A	3	21	A21		hsa-let-7g	35.0004	34.6114	34.9249	30.2512	32.1293	36.0661	34.6143	Undetermined	32.51		Undetermined	31.4657	30.5089	Undetermined	35.2294	32.001	33.2452	33.8417	33.8247	34.3243	36.0077	32.7077	Undetermined	32.4234	31.8391	32.5548	33.2507	Undetermined	Undetermined	35.4636	Undetermined	33.2078	31.6001	39.0317	33.8845	Undetermined	Undetermined	Undetermined	Undetermined	35.8686	35.4325
hsa-miR-203	22	hsa-miR-203	A	3	22	A22		hsa-miR-203	34.2987	30.4534	35.1269	26.6615	28.6773	28.3588	34.8055	38.3368	27.2496		35.7426	36.1076	38.2798	Undetermined	39.1223	36.4846	37.6292	37.378	39.0669	33.9626	33.1834	35.5303	34.2984	37.2229	35.932	32.3045	32.5497	39.527	34.2966	37.5125	Undetermined	32.5129	29.4111	38.6554	32.1928	Undetermined	Undetermined	Undetermined	Undetermined	39.8137	37.6827
hsa-miR-181a*	23	hsa-miR-181a*	A	3	23	A23		hsa-miR-181a*	Undetermined	39.3217	Undetermined	38.2595	34.2162	34.2165	Undetermined	Undetermined	34.1263		35.8878	34.848	39.474	Undetermined	34.8016	36.6864	38.1086	36.321	Undetermined	33.9618	Undetermined	Undetermined	33.2848	33.8257	Undetermined	Undetermined	Undetermined	Undetermined	34.7443	Undetermined	39.9316	Undetermined	36.8857	Undetermined	Undetermined	Undetermined	Undetermined	Undetermined	Undetermined	Undetermined	40.0968
hsa-miR-934	24	hsa-miR-934	A	3	24	A24		hsa-miR-934	32.2487	31.6851	31.5232	30.7318	32.0811	32.5767	31.6989	32.2665	31.0133		31.7119	31.8954	32.6916	33.6298	33.756	33.9766	32.9289	32.7094	30.7668	32.9735	33.3455	32.6851	30.9641	32.4563	32.7145	32.9134	32.2463	31.1989	32.6709	32.4153	32.6562	32.682	32.8602	32.6719	33.2841	32.5342	31.9953	32.8827	32.4616	34.9908	32.6477
hsa-miR-551b	25	hsa-miR-551b	A	3	25	B1		hsa-miR-551b	38.1093	Undetermined	Undetermined	Undetermined	39.9918	Undetermined	Undetermined	Undetermined	Undetermined		Undetermined	Undetermined	38.638	Undetermined	Undetermined	Undetermined	Undetermined	Undetermined	Undetermined	Undetermined	Undetermined	Undetermined	Undetermined	Undetermined	Undetermined	Undetermined	Undetermined	Undetermined	Undetermined	Undetermined	Undetermined	Undetermined	Undetermined	Undetermined	Undetermined	Undetermined	Undetermined	Undetermined	Undetermined	Undetermined	39.1091
UniSp6 P2	410	UniSp6 CP	A	3	26	B2		UniSp6 CP	23.4451	23.7463	23.8796	21.6717	23.7444	25.3199	22.4398	27.4707	23.4235	24.9551	Undetermined	Undetermined	Undetermined	Undetermined	Undetermined	Undetermined	Undetermined	Undetermined	Undetermined	Undetermined	26.0857	25.5471	27.6744	24.8894	26.281	25.4951	25.7688	27.7855	28.9622	26.3101	26.2484	26.0764	25.8147	28.9847	28.8131	Undetermined	Undetermined	Undetermined	Undetermined	Undetermined	46.5275
hsa-miR-524-3p	27	hsa-miR-524-3p	A	3	27	B3		hsa-miR-524-3p	Undetermined	Undetermined	Undetermined	Undetermined	Undetermined	Undetermined	Undetermined	Undetermined	Undetermined		Undetermined	Undetermined	Undetermined	Undetermined	Undetermined	Undetermined	Undetermined	Undetermined	Undetermined	Undetermined	Undetermined	Undetermined	Undetermined	Undetermined	37.043	Undetermined	Undetermined	Undetermined	Undetermined	Undetermined	Undetermined	Undetermined	Undetermined	Undetermined	Undetermined	Undetermined	Undetermined	Undetermined	Undetermined	Undetermined	40.111
hsa-miR-7	28	hsa-miR-7	A	3	28	B4		hsa-miR-7	Undetermined	Undetermined	Undetermined	33.2922	37.6516	37.4099	Undetermined	Undetermined	35.9622		Undetermined	36.7606	38.4621	Undetermined	Undetermined	Undetermined	36.6525	Undetermined	Undetermined	39.1553	Undetermined	39.5234	Undetermined	37.0755	Undetermined	Undetermined	Undetermined	Undetermined	35.8485	Undetermined	Undetermined	37.2715	Undetermined	Undetermined	Undetermined	Undetermined	Undetermined	Undetermined	Undetermined	Undetermined	35.6009
hsa-miR-486-5p	29	hsa-miR-486-5p	A	3	29	B5		hsa-miR-486-5p	35.0888	34.9739	38.5166	32.7205	36.2673	34.205	38.8563	Undetermined	32.1577		37.4832	34.5835	34.196	Undetermined	Undetermined	37.8659	Undetermined	Undetermined	Undetermined	Undetermined	38.871	35.0815	34.287	Undetermined	32.5429	35.793	32.3555	Undetermined	Undetermined	Undetermined	Undetermined	33.9369	31.9007	Undetermined	36.7433	38.5366	Undetermined	35.465	Undetermined	Undetermined	45.6013
hsa-miR-30c	30	hsa-miR-30c	A	3	30	B6		hsa-miR-30c	31.7885	30.2234	34.4036	28.9933	30.7668	32.3757	32.2823	Undetermined	29.9215		30.1907	26.9826	25.8823	34.6796	29.115	27.6856	27.9675	27.4327	29.6644	30.2433	28.9152	29.7216	31.6355	28.7026	27.5948	29.6881	28.9636	Undetermined	29.9714	31.3838	33.0056	28.901	30.3988	33.7544	31.7404	33.3147	33.4887	32.8107	Undetermined	29.7074	29.8716
hsa-miR-301b	31	hsa-miR-301b	A	3	31	B7		hsa-miR-301b	Undetermined	Undetermined	Undetermined	Undetermined	Undetermined	Undetermined	Undetermined	Undetermined	Undetermined		Undetermined	Undetermined	Undetermined	Undetermined	Undetermined	Undetermined	Undetermined	Undetermined	Undetermined	Undetermined	Undetermined	Undetermined	Undetermined	Undetermined	Undetermined	Undetermined	Undetermined	Undetermined	Undetermined	Undetermined	Undetermined	Undetermined	Undetermined	Undetermined	Undetermined	Undetermined	Undetermined	Undetermined	Undetermined	Undetermined	Undetermined
hsa-miR-128	32	hsa-miR-128	A	3	32	B8		hsa-miR-128	Undetermined	Undetermined	Undetermined	36.3528	Undetermined	Undetermined	Undetermined	Undetermined	Undetermined		Undetermined	Undetermined	38.772	Undetermined	Undetermined	Undetermined	Undetermined	Undetermined	Undetermined	37.6973	Undetermined	Undetermined	Undetermined	Undetermined	Undetermined	Undetermined	Undetermined	Undetermined	Undetermined	Undetermined	Undetermined	Undetermined	Undetermined	Undetermined	Undetermined	Undetermined	Undetermined	Undetermined	Undetermined	Undetermined	Undetermined
hsa-miR-329	33	hsa-miR-329	A	3	33	B9		hsa-miR-329	28.9115	29.9702	30.4185	28.3411	29.938	29.4704	29.6242	29.3191	27.0712		28.993	29.7484	31.837	32.9803	30.471	30.994	31.1866	33.2572	30.3469	30.8625	33.926	32.8078	28.3837	Undetermined	33.6591	33.1661	33.5034	31.5437	32.432	32.0179	33.8847	33.9637	32.3462	32.9479	34.7323	34.0986	33.677	32.5603	33.0947	28.9239	32.1909
hsa-miR-224	34	hsa-miR-224	A	3	34	B10		hsa-miR-224	37.8895	Undetermined	Undetermined	32.8247	Undetermined	Undetermined	Undetermined	Undetermined	36.6722		Undetermined	Undetermined	Undetermined	Undetermined	Undetermined	Undetermined	Undetermined	Undetermined	Undetermined	Undetermined	Undetermined	Undetermined	Undetermined	Undetermined	Undetermined	36.2783	36.4813	Undetermined	Undetermined	Undetermined	Undetermined	38.1198	38.7948	Undetermined	38.0469	Undetermined	Undetermined	Undetermined	Undetermined	Undetermined	Undetermined
hsa-miR-487b	35	hsa-miR-487b	A	3	35	B11		hsa-miR-487b	Undetermined	Undetermined	Undetermined	Undetermined	Undetermined	Undetermined	Undetermined	Undetermined	Undetermined		Undetermined	39.3434	37.3621	Undetermined	Undetermined	Undetermined	Undetermined	Undetermined	Undetermined	Undetermined	Undetermined	35.4207	Undetermined	Undetermined	36.3315	Undetermined	Undetermined	Undetermined	38.405	Undetermined	Undetermined	Undetermined	37.1981	Undetermined	Undetermined	Undetermined	Undetermined	Undetermined	Undetermined	Undetermined	43.2668
hsa-miR-130a	36	hsa-miR-130a	A	3	36	B12		hsa-miR-130a	Undetermined	38.2248	Undetermined	34.699	Undetermined	38.648	Undetermined	Undetermined	37.8168		35.4225	34.1699	35.2191	Undetermined	37.4244	36.7177	36.0174	35.6845	Undetermined	35.4483	Undetermined	Undetermined	Undetermined	Undetermined	Undetermined	38.5777	Undetermined	Undetermined	39.1528	Undetermined	Undetermined	Undetermined	35.8271	Undetermined	38.4161	Undetermined	Undetermined	37.3484	Undetermined	37.4982	37.6915
hsa-miR-138	37	hsa-miR-138	A	3	37	B13		hsa-miR-138	Undetermined	Undetermined	Undetermined	Undetermined	Undetermined	36.5059	Undetermined	Undetermined	36.7693		Undetermined	35.6048	35.4649	Undetermined	35.7273	35.5039	Undetermined	Undetermined	36.3039	37.9044	Undetermined	38.419	Undetermined	Undetermined	Undetermined	Undetermined	Undetermined	Undetermined	Undetermined	Undetermined	Undetermined	Undetermined	Undetermined	38.9164	39.4487	37.6569	Undetermined	Undetermined	Undetermined	Undetermined	36.318
hsa-miR-26a-2*	38	hsa-miR-26a-2*	A	3	38	B14		hsa-miR-26a-2*	Undetermined	Undetermined	Undetermined	Undetermined	Undetermined	Undetermined	Undetermined	Undetermined	Undetermined		Undetermined	Undetermined	Undetermined	Undetermined	Undetermined	Undetermined	Undetermined	Undetermined	Undetermined	Undetermined	Undetermined	Undetermined	Undetermined	Undetermined	Undetermined	Undetermined	Undetermined	Undetermined	Undetermined	Undetermined	Undetermined	Undetermined	Undetermined	Undetermined	Undetermined	Undetermined	Undetermined	Undetermined	Undetermined	Undetermined	Undetermined
hsa-miR-378	39	hsa-miR-378	A	3	39	B15		hsa-miR-378	35.1357	32.7918	34.166	29.9627	31.6147	31.3187	35.8274	36.4008	30.4019		34.7884	28.9559	29.6209	Undetermined	31.6789	33.9337	32.5746	29.8948	32.4728	30.9503	32.1648	35.8463	39.0913	34.6917	33.1818	Undetermined	38.3627	Undetermined	31.8904	Undetermined	36.8873	34.241	32.835	33.0042	34.1891	Undetermined	34.66	31.1554	38.5522	32.4567	32.2864
hsa-miR-381	40	hsa-miR-381	A	3	40	B16		hsa-miR-381	Undetermined	Undetermined	36.778	Undetermined	Undetermined	Undetermined	Undetermined	Undetermined	Undetermined		37.7224	Undetermined	Undetermined	Undetermined	Undetermined	37.5807	Undetermined	Undetermined	Undetermined	37.3733	Undetermined	37.8706	37.8136	39.1113	35.7774	Undetermined	36.8428	39.1989	Undetermined	35.9255	37.9765	Undetermined	Undetermined	37.9507	37.6713	Undetermined	Undetermined	Undetermined	39.0465	38.5756	37.8376
hsa-miR-671-5p	41	hsa-miR-671-5p	A	3	41	B17		hsa-miR-671-5p	30.6156	35.3575	38.4898	33.6042	33.3449	32.9838	36.0704	33.8319	34.5589		33.2067	33.7446	33.9474	37.3069	33.1996	32.5884	34.8607	32.0857	34.2404	33.2636	35.3657	30.5958	34.2239	33.6252	28.6377	30.048	35.8749	36.793	31.2179	35.7005	39.296	32.3264	28.6719	31.2585	28.4569	36.7143	36.0508	31.9959	36.5792	33.5778	35.1432
hsa-miR-521	42	hsa-miR-521	A	3	42	B18		hsa-miR-521	Undetermined	Undetermined	Undetermined	Undetermined	Undetermined	Undetermined	Undetermined	Undetermined	Undetermined		Undetermined	Undetermined	Undetermined	Undetermined	Undetermined	Undetermined	Undetermined	Undetermined	Undetermined	Undetermined	Undetermined	Undetermined	Undetermined	Undetermined	Undetermined	Undetermined	Undetermined	Undetermined	Undetermined	Undetermined	Undetermined	Undetermined	Undetermined	Undetermined	37.8147	Undetermined	Undetermined	Undetermined	Undetermined	Undetermined	Undetermined
hsa-miR-221	43	hsa-miR-221	A	3	43	B19		hsa-miR-221	37.3396	37.4657	39.1139	29.2002	32.4212	32.6192	34.1743	Undetermined	30.4048		Undetermined	33.4638	31.8598	Undetermined	38.2502	32.9602	Undetermined	33.407	32.8422	32.1713	33.8847	34.9831	32.8741	33.0223	34.4916	33.9286	Undetermined	Undetermined	34.6326	Undetermined	Undetermined	38.1993	32.7417	Undetermined	34.2337	Undetermined	Undetermined	34.1476	Undetermined	Undetermined	45.4117
hsa-miR-142-5p	44	hsa-miR-142-5p	A	3	44	B20		hsa-miR-142-5p	Undetermined	38.2356	36.2519	35.9187	36.6904	Undetermined	Undetermined	Undetermined	Undetermined		39.5745	Undetermined	Undetermined	Undetermined	38.6116	37.0181	Undetermined	Undetermined	38.5354	Undetermined	Undetermined	Undetermined	Undetermined	37.506	36.1644	Undetermined	Undetermined	Undetermined	Undetermined	37.1255	Undetermined	Undetermined	Undetermined	38.5043	36.4885	Undetermined	39.6546	Undetermined	Undetermined	37.4272	Undetermined
hsa-miR-132	45	hsa-miR-132	A	3	45	B21		hsa-miR-132	35.3859	37.9345	37.3026	30.3891	33.158	33.3041	35.3675	36.2761	31.8485		33.4492	31.6245	32.904	34.3164	34.4633	33.2363	33.8053	34.9162	35.8147	32.131	37.385	32.2989	32.4844	32.7626	32.3806	32.2176	33.0479	34.6881	33.2199	33.7275	34.0273	32.6611	33.2446	33.1057	32.9089	36.537	Undetermined	32.6494	Undetermined	33.2868	32.6215
hsa-miR-424	46	hsa-miR-424	A	3	46	B22		hsa-miR-424	39.0813	31.7258	38.4653	29.6199	32.6101	34.5906	39.4788	38.3148	35.8635		Undetermined	31.5493	30.235	Undetermined	34.0258	Undetermined	32.9673	33.4581	34.3617	34.1617	Undetermined	Undetermined	38.3633	Undetermined	39.3368	Undetermined	39.1168	Undetermined	Undetermined	Undetermined	Undetermined	Undetermined	38.0209	37.3269	33.1499	39.0541	35.7634	34.6389	Undetermined	Undetermined	35.4102
UniSp3 IPC P1	47	UniSp3 IPC	A	3	47	B23		UniSp3 IPC	19.499	18.7271	19.1352	18.356	18.8775	19.002	18.6831	19.0089	18.269		18.1474	18.9956	18.7299	18.7982	19.6802	18.0994	18.4155	18.7438	18.5827	18.1916	19.3066	19.082	17.7113	18.8448	18.7486	18.7927	19.0944	18.8393	18.86	18.419	18.9384	19.1023	18.6332	18.9388	18.9255	18.5454	19.1029	18.8484	18.6536	18.44	18.8811
		hsa-miR-374a	A	3	48	B24		hsa-miR-374a											Undetermined	39.6775	35.5497	Undetermined	Undetermined	36.3595	38.1675	36.3165		Undetermined	Undetermined	Undetermined	Undetermined	Undetermined	Undetermined	Undetermined	Undetermined		37.178	Undetermined	Undetermined	Undetermined	Undetermined	Undetermined	38.1272	Undetermined	Undetermined	Undetermined	Undetermined	38.308	38.4053
hsa-miR-532-5p	49	hsa-miR-532-5p	A	3	49	C1		hsa-miR-532-5p	35.3892	35.7156	Undetermined	31.2207	34.8855	33.7513	Undetermined	Undetermined	33.3858		Undetermined	32.1923	31.4131	Undetermined	Undetermined	35.1933	34.3421	31.9675	33.8155	31.9832	35.2704	33.4376	Undetermined	33.7255	33.5481	33.9697	Undetermined	Undetermined	31.8094	Undetermined	Undetermined	Undetermined	33.148	34.2683	38.1923	Undetermined	Undetermined	35.9045	Undetermined	35.5257	35.6869
hsa-miR-99a	50	hsa-miR-99a	A	3	50	C2		hsa-miR-99a	30.8033	28.9997	31.9577	26.966	30.1879	29.3435	31.5785	33.8742	27.6392		31.2162	27.7155	28.536	35.9279	31.2539	30.5558	29.8879	29.5405	30.4001	28.2505	30.6527	30.9976	30.6211	30.5128	29.7638	30.7112	30.5949	Undetermined	30.8284	32.3111	35.9345	30.6608	28.9188	32.5039	32.4762	Undetermined	Undetermined	31.8075	Undetermined	32.3819	30.3876
hsa-miR-92a-1*	51	hsa-miR-92a-1*	A	3	51	C3		hsa-miR-92a-1*	Undetermined	Undetermined	Undetermined	Undetermined	39.3881	37.386	Undetermined	Undetermined	Undetermined		Undetermined	Undetermined	33.4924	Undetermined	39.3081	Undetermined	Undetermined	Undetermined	Undetermined	Undetermined	Undetermined	Undetermined	Undetermined	Undetermined	Undetermined	Undetermined	Undetermined	Undetermined	Undetermined	Undetermined	Undetermined	Undetermined	Undetermined	Undetermined	Undetermined	Undetermined	Undetermined	Undetermined	Undetermined	Undetermined	Undetermined
hsa-miR-125b	52	hsa-miR-125b	A	3	52	C4		hsa-miR-125b	30.5456	30.5581	31.4737	24.9336	28.1973	29.2671	31.3894	Undetermined	27.7402		32.6446	27.4863	27.8143	33.4864	30.7532	29.1914	29.8139	28.806	29.6095	28.3903	29.987	30.0595	31.7003	30.14	32.3107	29.0288	29.3517	Undetermined	31.5239	34.0618	35.4525	30.398	32.7989	32.4144	Undetermined	Undetermined	35.6538	31.8015	Undetermined	30.7398	29.7913
hsa-miR-185	53	hsa-miR-185	A	3	53	C5		hsa-miR-185	Undetermined	33.8866	Undetermined	31.4286	33.9546	31.7333	Undetermined	Undetermined	30.8958		Undetermined	30.9278	32.1005	Undetermined	Undetermined	33.7042	32.3913	32.4752	Undetermined	31.8138	32.9886	Undetermined	Undetermined	33.7909	32.4762	33.1857	33.4463	Undetermined	33.286	Undetermined	Undetermined	33.2954	32.0785	34.7506	Undetermined	Undetermined	Undetermined	32.1022	Undetermined	32.9664	33.6843
hsa-miR-25	54	hsa-miR-25	A	3	54	C6		hsa-miR-25	34.6563	36.3254	37.5321	29.3818	32.8081	32.3533	37.6973	Undetermined	31.4086		35.4527	31.1025	32.1951	Undetermined	35.4872	33.5733	33.2603	33.793	33.6728	31.2422	32.9087	37.5237	32.4264	35.5668	33.3876	32.8515	32.461	Undetermined	32.4945	35.6636	Undetermined	30.8463	31.3889	33.6982	33.0564	Undetermined	Undetermined	33.7741	Undetermined	34.6921	33.4203
hsa-miR-524-5p	55	hsa-miR-524-5p	A	3	55	C7		hsa-miR-524-5p	36.3854	37.5619	Undetermined	34.6971	36.2564	Undetermined	34.6372	35.6323	34.8911		Undetermined	Undetermined	Undetermined	34.9146	39.6039	34.9549	33.5829	Undetermined	Undetermined	38.3055	Undetermined	38.5634	34.8183	Undetermined	39.6819	Undetermined	34.6537	34.3668	Undetermined	32.971	37.8004	Undetermined	34.0224	37.3406	38.0296	36.3085	Undetermined	37.9812	33.9039	36.193	45.3867
hsa-miR-20a	56	hsa-miR-20a	A	3	56	C8		hsa-miR-20a	31.879	29.9383	36.7509	27.3766	29.754	31.9497	33.9441	Undetermined	30.3099		32.8813	30.3707	29.4821	38.0555	32.4278	30.4679	30.3059	31.2349	31.6112	31.3012	32.3059	31.3198	Undetermined	31.1899	31.0006	31.3017	32.2368	Undetermined	35.627	34.448	34.7708	31.4098	29.1239	Undetermined	33.1388	Undetermined	Undetermined	34.3715	Undetermined	32.4137	35.1818
hsa-miR-765	57	hsa-miR-765	A	3	57	C9		hsa-miR-765	35.2541	32.5331	37.8397	32.7606	35.6154	32.5059	36.6473	31.2207	38.3728		37.6008	35.8944	Undetermined	Undetermined	32.6468	37.5081	38.7149	36.4126	34.4447	36.4059	Undetermined	31.2304	36.9699	34.3308	29.5969	32.722	Undetermined	37.9139	29.3666	35.6206	Undetermined	35.609	27.893	31.4351	27.7325	36.6183	Undetermined	38.2641	36.5681	33.9766	36.1596
hsa-miR-24	58	hsa-miR-24	A	3	58	C10		hsa-miR-24	30.7203	28.9367	31.8382	25.3335	28.852	28.6361	32.7733	34.8558	26.8084		32.6636	27.5228	27.7472	Undetermined	31.2164	29.9985	31.1766	29.9563	31.7457	29.6715	30.978	31.1184	32.5542	31.0811	29.966	30.9552	30.4792	Undetermined	30.2512	33.5035	34.6615	30.9228	27.7298	34.5665	30.1978	Undetermined	Undetermined	32.9059	Undetermined	32.7919	31.3063
hsa-miR-369-5p	59	hsa-miR-369-5p	A	3	59	C11		hsa-miR-369-5p	Undetermined	Undetermined	Undetermined	Undetermined	Undetermined	Undetermined	Undetermined	Undetermined	Undetermined		Undetermined	Undetermined	Undetermined	Undetermined	Undetermined	Undetermined	Undetermined	Undetermined	Undetermined	Undetermined	Undetermined	Undetermined	Undetermined	Undetermined	Undetermined	Undetermined	Undetermined	Undetermined	Undetermined	Undetermined	Undetermined	Undetermined	Undetermined	Undetermined	Undetermined	Undetermined	Undetermined	Undetermined	Undetermined	Undetermined	45.2243
hsa-miR-425	60	hsa-miR-425	A	3	60	C12		hsa-miR-425	34.3118	34.5091	37.5142	31.296	33.5688	32.9342	Undetermined	Undetermined	31.6741		Undetermined	31.897	33.2834	38.0683	Undetermined	33.4351	33.3369	39.2775	Undetermined	32.1854	Undetermined	37.5869	33.3638	35.6681	36.4714	Undetermined	34.7887	Undetermined	Undetermined	Undetermined	Undetermined	34.5239	33.2766	35.5768	36.1891	Undetermined	Undetermined	Undetermined	Undetermined	Undetermined	34.6485
hsa-miR-590-5p	61	hsa-miR-590-5p	A	3	61	C13		hsa-miR-590-5p	Undetermined	32.9549	Undetermined	31.669	Undetermined	Undetermined	Undetermined	Undetermined	32.2178		Undetermined	33.7874	34.1067	Undetermined	Undetermined	Undetermined	Undetermined	33.3408	Undetermined	Undetermined	Undetermined	34.0246	Undetermined	Undetermined	Undetermined	33.9562	34.294	Undetermined	Undetermined	Undetermined	Undetermined	Undetermined	34.1184	Undetermined	32.988	Undetermined	Undetermined	Undetermined	Undetermined	Undetermined	Undetermined
hsa-miR-760	62	hsa-miR-760	A	3	62	C14		hsa-miR-760	36.3471	35.7393	39.5047	33.8622	37.5795	35.2319	35.9662	36.5711	37.5339		36.6368	Undetermined	35.3433	39.7331	34.8484	36.6956	36.7064	37.2098	38.0685	35.6233	36.3412	33.3693	38.1196	35.3307	36.8209	38.7147	35.9416	Undetermined	31.8576	37.303	36.6379	38.3692	34.2878	Undetermined	34.4668	36.4468	38.0898	36.5592	Undetermined	37.4911	37.6296
hsa-miR-574-3p	63	hsa-miR-574-3p	A	3	63	C15		hsa-miR-574-3p	34.2478	33.9234	34.5698	31.7452	32.5561	33.3623	34.3794	34.3818	32.3045		34.9711	31.3784	32.0236	34.4295	35.56	34.2882	32.9912	32.5833	35.3535	31.9316	34.7003	33.5798	33.745	34.6796	32.8856	35.2478	34.7388	34.3584	34.1395	35.4747	35.4921	33.7976	34.4334	34.9498	33.3496	35.1699	35.9506	35.41	34.6828	33.9413	31.967
hsa-miR-130b	64	hsa-miR-130b	A	3	64	C16		hsa-miR-130b	Undetermined	Undetermined	Undetermined	36.8069	Undetermined	Undetermined	Undetermined	Undetermined	Undetermined		36.2146	Undetermined	Undetermined	Undetermined	Undetermined	Undetermined	Undetermined	Undetermined	Undetermined	Undetermined	Undetermined	38.6735	Undetermined	Undetermined	Undetermined	Undetermined	Undetermined	Undetermined	Undetermined	Undetermined	Undetermined	Undetermined	Undetermined	Undetermined	38.8558	Undetermined	Undetermined	Undetermined	Undetermined	Undetermined	Undetermined
hsa-let-7e	65	hsa-let-7e	A	3	65	C17		hsa-let-7e	33.5959	32.6803	36.2043	31.2625	32.5976	34.764	35.3546	Undetermined	32.5275		32.8542	30.7482	31.4476	34.8233	35.2841	31.741	31.9013	33.0952	33.469	32.6951	37.2665	36.147	34.6596	32.5663	31.6624	31.4697	32.5463	Undetermined	33.9471	36.4151	Undetermined	33.9098	32.268	Undetermined	33.3899	Undetermined	Undetermined	33.5381	34.6992	Undetermined	32.7904
hsa-miR-133b	66	hsa-miR-133b	A	3	66	C18		hsa-miR-133b	34.8328	Undetermined	Undetermined	34.8627	Undetermined	Undetermined	Undetermined	Undetermined	Undetermined		Undetermined	Undetermined	Undetermined	Undetermined	Undetermined	Undetermined	34.898	35.0188	Undetermined	Undetermined	Undetermined	Undetermined	Undetermined	Undetermined	Undetermined	Undetermined	Undetermined	Undetermined	Undetermined	Undetermined	Undetermined	Undetermined	Undetermined	Undetermined	Undetermined	Undetermined	Undetermined	Undetermined	Undetermined	Undetermined	Undetermined
hsa-miR-542-5p	67	hsa-miR-542-5p	A	3	67	C19		hsa-miR-542-5p	Undetermined	Undetermined	Undetermined	Undetermined	Undetermined	Undetermined	Undetermined	Undetermined	36.1391		Undetermined	34.3312	34.5428	Undetermined	Undetermined	34.1941	Undetermined	Undetermined	32.4341	Undetermined	Undetermined	Undetermined	32.7026	Undetermined	Undetermined	34.3833	Undetermined	Undetermined	Undetermined	39.3654	Undetermined	Undetermined	Undetermined	Undetermined	Undetermined	Undetermined	Undetermined	Undetermined	Undetermined	Undetermined	Undetermined
hsa-miR-23a	68	hsa-miR-23a	A	3	68	C20		hsa-miR-23a	29.5264	27.7953	30.5106	24.8582	26.8926	26.8519	30.4461	Undetermined	25.5053		31.7578	28.5106	28.6964	Undetermined	32.2595	29.9789	30.8897	30.8548	31.3554	29.5979	29.6014	30.7005	28.9947	30.4137	29.6721	28.5694	28.5316	35.152	29.2753	31.8809	34.9134	28.8703	27.5123	32.4542	29.7593	Undetermined	Undetermined	33.8883	Undetermined	31.5251	31.3527
hsa-miR-193b	69	hsa-miR-193b	A	3	69	C21		hsa-miR-193b	35.2362	Undetermined	36.3911	28.9136	32.1463	31.653	Undetermined	Undetermined	31.4484		Undetermined	32.0114	32.1791	Undetermined	33.5456	34.1843	34.6003	35.0686	33.7964	30.5933	34.3309	33.6588	Undetermined	33.486	Undetermined	33.6733	32.7792	Undetermined	34.4497	Undetermined	Undetermined	Undetermined	33.6237	34.2094	Undetermined	Undetermined	Undetermined	32.59	Undetermined	33.6129	Undetermined
UniSp3 IPC P1	95	UniSp3 IPC	A	3	70	C22		UniSp3 IPC	19.6291	18.6705	18.8228	18.247	18.7904	19.1942	18.6983	18.824	17.9495		18.1045	18.7419	18.9134	18.6776	19.2015	18.1506	18.4931	19.4701	18.6161	18.2985	19.4895	19.2946	18.0881	19.2305	19.0634	19.086	19.5013	18.7849	18.91	18.9129	19.219	19.1266	18.9026	18.9561	19.3102	18.7472	18.9873	18.7201	18.7731	18.4765	18.8765
hsa-miR-518c*	71	hsa-miR-518c*	A	3	71	C23		hsa-miR-518c*	Undetermined	Undetermined	Undetermined	Undetermined	Undetermined	38.5033	Undetermined	Undetermined	Undetermined		Undetermined	38.9767	32.4388	Undetermined	Undetermined	Undetermined	Undetermined	39.2199	Undetermined	Undetermined	Undetermined	Undetermined	Undetermined	Undetermined	Undetermined	Undetermined	Undetermined	Undetermined	Undetermined	Undetermined	Undetermined	Undetermined	Undetermined	Undetermined	35.1866	Undetermined	Undetermined	Undetermined	33.3333	38.0397	Undetermined
hsa-miR-204	72	hsa-miR-204	A	3	72	C24		hsa-miR-204	29.922	28.841	31.5904	26.657	28.2162	30.4125	30.4052	34.8723	28.1769		31.2593	27.3182	27.4006	35.0055	30.1694	28.029	29.7632	28.8857	31.3405	29.5625	29.439	28.4384	28.9956	29.8734	29.5252	28.7811	29.3322	35.1355	29.424	31.1199	Undetermined	29.7676	30.2167	33.1636	33.0553	34.9006	33.6929	32.8356	Undetermined	30.0788	29.9551
hsa-miR-933	73	hsa-miR-933	A	3	73	D1		hsa-miR-933	Undetermined	Undetermined	Undetermined	Undetermined	Undetermined	38.5535	Undetermined	Undetermined	Undetermined		Undetermined	39.5695	Undetermined	Undetermined	Undetermined	Undetermined	Undetermined	Undetermined	Undetermined	Undetermined	Undetermined	Undetermined	Undetermined	Undetermined	Undetermined	Undetermined	Undetermined	Undetermined	Undetermined	Undetermined	Undetermined	Undetermined	Undetermined	Undetermined	Undetermined	Undetermined	Undetermined	Undetermined	Undetermined	Undetermined	44.3898
SNORD49A P1	362	SNORD49A	A	3	74	D2		SNORD49A	35.6998	34.6383	Undetermined	30.5562	34.0192	29.8622	37.1179	Undetermined	32.5547		37.3158	32.9501	34.5194	38.3704	Undetermined	Undetermined	Undetermined	Undetermined	Undetermined	37.4962	Undetermined	Undetermined	34.1912	34.7709	31.6672	33.4477	Undetermined	Undetermined	Undetermined	Undetermined	39.9584	34.3419	32.5147	34.4428	30.7095	Undetermined	Undetermined	Undetermined	Undetermined	Undetermined	36.8358
hsa-miR-452	75	hsa-miR-452	A	3	75	D3		hsa-miR-452	Undetermined	34.7129	35.4175	30.5734	37.6327	32.4166	Undetermined	36.6669	32.5043		37.5106	Undetermined	39.4424	38.9277	39.3497	36.9778	Undetermined	34.9593	35.4727	33.9289	38.8586	Undetermined	36.6331	Undetermined	Undetermined	36.6461	39.1771	Undetermined	34.6901	Undetermined	38.7892	34.2933	32.2608	38.0368	35.1885	39.4096	Undetermined	Undetermined	39.3125	35.7985	41.4883
hsa-miR-215	76	hsa-miR-215	A	3	76	D4		hsa-miR-215	32.4009	32.6959	34.8413	30.5586	32.4385	33.6918	Undetermined	Undetermined	30.5416		34.914	30.2734	29.8253	35.2131	32.384	35.3661	31.7214	31.7191	33.2439	33.1953	34.5858	33.2417	32.5198	32.9785	30.6607	32.1879	32.2902	35.9316	31.7348	34.852	37.0276	31.5881	30.4417	35.6399	30.4096	Undetermined	Undetermined	33.6882	Undetermined	33.0506	34.3748
hsa-miR-141	77	hsa-miR-141	A	3	77	D5		hsa-miR-141	32.2721	32.8504	33.7581	27.8738	32.4355	32.0672	33.618	Undetermined	31.1315		31.667	29.9438	29.4404	34.6744	32.3699	30.6342	30.8968	30.807	32.0697	30.9576	32.8963	33.3204	Undetermined	31.5519	32.7125	33.8324	Undetermined	Undetermined	32.5776	35.5444	Undetermined	Undetermined	30.0428	34.6585	32.9409	Undetermined	Undetermined	32.3188	Undetermined	32.137	31.5944
hsa-miR-374b	78	hsa-miR-374b	A	3	78	D6		hsa-miR-374b	35.2693	33.7644	Undetermined	33.2175	34.1876	35.1139	35.2131	Undetermined	33.2179		Undetermined	33.2797	32.7682	Undetermined	39.6628	33.3862	35.188	33.6755	Undetermined	34.9302	34.0173	36.5625	33.5906	34.4314	31.6885	34.3667	33.8984	Undetermined	33.667	Undetermined	Undetermined	33.6308	31.5922	Undetermined	33.3121	Undetermined	36.4345	Undetermined	Undetermined	Undetermined	37.72
hsa-miR-668	79	hsa-miR-668	A	3	79	D7		hsa-miR-668	Undetermined	Undetermined	Undetermined	38.2796	Undetermined	Undetermined	Undetermined	Undetermined	Undetermined		Undetermined	Undetermined	Undetermined	Undetermined	Undetermined	Undetermined	Undetermined	38.5315	Undetermined	Undetermined	Undetermined	Undetermined	Undetermined	Undetermined	Undetermined	Undetermined	Undetermined	Undetermined	Undetermined	Undetermined	Undetermined	38.9441	39.6559	Undetermined	Undetermined	Undetermined	Undetermined	Undetermined	Undetermined	Undetermined	40.1928
hsa-miR-33a	80	hsa-miR-33a	A	3	80	D8		hsa-miR-33a	35.7855	35.3432	34.8597	33.8278	35.5237	36.6072	35.3412	35.3047	35.2206		35.7476	35.4714	36.5883	36.8464	36.2164	34.605	36.1547	35.3298	35.613	36.8192	35.9764	35.9315	35.9078	35.6168	35.984	35.8533	36.473	35.6552	36.1651	35.776	36.5157	35.7626	36.7732	35.8538	Undetermined	36.6388	34.988	36.4837	35.4059	35.2934	35.5674
		hsa-miR-101	A	3	81	D9		hsa-miR-101											35.3772	30.2132	30.2668	36.7776	Undetermined	32.3229	31.7414	32.5303	32.6913	34.7487	33.9519	34.1142	Undetermined	32.9393	33.4237	34.8586	38.4332	Undetermined	34.1319	Undetermined	Undetermined	Undetermined	33.7737	37.0109	35.3235	Undetermined	Undetermined	38.1539	Undetermined	34.624	33.9955
hsa-miR-30c-2*	82	hsa-miR-30c-2*	A	3	82	D10		hsa-miR-30c-2*	33.8937	37.2654	Undetermined	Undetermined	Undetermined	35.801	Undetermined	Undetermined	36.7518		Undetermined	Undetermined	37.8587	Undetermined	39.2437	35.5912	Undetermined	Undetermined	Undetermined	33.9062	Undetermined	35.8513	Undetermined	Undetermined	35.451	34.385	37.247	38.3095	34.5098	Undetermined	Undetermined	Undetermined	31.4169	34.2383	34.1477	Undetermined	Undetermined	36.7075	Undetermined	Undetermined	Undetermined
hsa-miR-331-3p	83	hsa-miR-331-3p	A	3	83	D11		hsa-miR-331-3p	33.8874	Undetermined	35.2761	33.9601	Undetermined	Undetermined	39.1046	Undetermined	33.8403		Undetermined	Undetermined	31.8374	Undetermined	Undetermined	33.3882	33.9491	33.8836	34.4548	Undetermined	35.1629	34.8006	Undetermined	Undetermined	34.3249	33.8304	35.5821	Undetermined	35.4773	Undetermined	37.1528	38.4542	Undetermined	Undetermined	Undetermined	Undetermined	Undetermined	Undetermined	Undetermined	Undetermined	41.4736
hsa-miR-340	84	hsa-miR-340	A	3	84	D12		hsa-miR-340	Undetermined	Undetermined	Undetermined	Undetermined	Undetermined	Undetermined	Undetermined	Undetermined	Undetermined		Undetermined	Undetermined	38.5626	Undetermined	Undetermined	Undetermined	Undetermined	Undetermined	Undetermined	Undetermined	Undetermined	Undetermined	Undetermined	Undetermined	Undetermined	Undetermined	Undetermined	Undetermined	38.9824	Undetermined	Undetermined	Undetermined	Undetermined	Undetermined	Undetermined	Undetermined	Undetermined	Undetermined	Undetermined	Undetermined	Undetermined
hsa-miR-196a	85	hsa-miR-196a	A	3	85	D13		hsa-miR-196a	Undetermined	31.3787	Undetermined	30.7802	31.4611	32.4664	Undetermined	Undetermined	30.2527		33.8344	30.2633	31.3806	Undetermined	36.7625	Undetermined	35.9174	32.794	35.1732	33.3729	33.4554	33.6767	30.735	36.2243	34.4301	Undetermined	33.8518	34.9058	33.5841	Undetermined	Undetermined	34.279	32.4738	36.4051	34.2482	Undetermined	Undetermined	33.2852	Undetermined	35.3264	34.6683
hsa-miR-888	86	hsa-miR-888	A	3	86	D14		hsa-miR-888	34.6966	33.8721	35.3171	34.8028	34.7548	37.2696	32.9435	38.0714	34.1725		34.3536	33.7522	35.6653	33.9049	34.4481	33.7518	33.7399	33.4271	34.4054	35.5365	37.9161	35.7633	35.8171	35.1537	35.8383	36.3875	34.199	35.7443	35.6548	35.4555	38.5801	36.0319	35.7898	34.9405	35.8668	31.9295	34.36	33.7343	34.9952	35.8274	35.1445
hsa-miR-330-3p	87	hsa-miR-330-3p	A	3	87	D15		hsa-miR-330-3p	Undetermined	Undetermined	Undetermined	36.8728	Undetermined	Undetermined	Undetermined	Undetermined	Undetermined		Undetermined	Undetermined	Undetermined	Undetermined	Undetermined	Undetermined	Undetermined	35.6695	Undetermined	37.5084	Undetermined	Undetermined	Undetermined	Undetermined	Undetermined	Undetermined	Undetermined	Undetermined	Undetermined	Undetermined	Undetermined	Undetermined	Undetermined	Undetermined	Undetermined	Undetermined	Undetermined	Undetermined	Undetermined	Undetermined	45.3273
hsa-miR-570	88	hsa-miR-570	A	3	88	D16		hsa-miR-570	38.6348	37.5957	36.3986	34.05	37.1161	39.1538	36.1159	Undetermined	32.5229		39.7425	37.0268	Undetermined	Undetermined	Undetermined	Undetermined	Undetermined	Undetermined	39.8487	Undetermined	Undetermined	37.5628	31.2563	Undetermined	Undetermined	Undetermined	Undetermined	Undetermined	Undetermined	Undetermined	Undetermined	Undetermined	Undetermined	Undetermined	Undetermined	Undetermined	Undetermined	Undetermined	39.9534	Undetermined	45.2518
hsa-miR-518c	89	hsa-miR-518c	A	3	89	D17		hsa-miR-518c	Undetermined	Undetermined	Undetermined	Undetermined	Undetermined	Undetermined	Undetermined	Undetermined	Undetermined		Undetermined	Undetermined	Undetermined	Undetermined	Undetermined	Undetermined	Undetermined	Undetermined	Undetermined	Undetermined	Undetermined	Undetermined	Undetermined	Undetermined	Undetermined	Undetermined	Undetermined	Undetermined	Undetermined	Undetermined	Undetermined	Undetermined	Undetermined	Undetermined	Undetermined	Undetermined	Undetermined	Undetermined	Undetermined	Undetermined	Undetermined
hsa-miR-200a	90	hsa-miR-200a	A	3	90	D18		hsa-miR-200a	32.3081	31.7937	34.6259	28.4298	31.9102	31.4282	32.9233	Undetermined	29.9901		32.6504	30.2504	29.5053	35.2483	31.492	30.8737	31.01	30.8246	33.1534	31.6733	31.7176	31.4035	32.6863	30.7605	30.3094	31.6434	31.7946	36.5917	32.5441	32.4827	Undetermined	30.821	29.6105	Undetermined	32.1933	34.4832	Undetermined	33.3637	Undetermined	34.5863	32.3119
hsa-miR-188-5p	91	hsa-miR-188-5p	A	3	91	D19		hsa-miR-188-5p	36.4818	Undetermined	Undetermined	Undetermined	Undetermined	39.016	Undetermined	Undetermined	Undetermined		39.443	34.4079	Undetermined	39.3105	39.3259	36.435	Undetermined	Undetermined	Undetermined	Undetermined	Undetermined	38.0678	Undetermined	Undetermined	37.541	38.133	Undetermined	Undetermined	34.3193	Undetermined	Undetermined	Undetermined	29.6858	36.4586	32.5965	Undetermined	Undetermined	36.3231	Undetermined	Undetermined	46.2263
hsa-miR-26a	92	hsa-miR-26a	A	3	92	D20		hsa-miR-26a	29.2504	27.5585	31.1567	27.2112	28.0378	29.1064	30.8411	35.5774	27.8152		33.4004	27.5365	27.7357	36.6259	32.1666	28.8804	30.6218	29.5625	30.7848	31.2061	29.8701	29.5622	30.6108	29.3707	28.3183	29.6215	29.6183	34.7607	30.0356	31.0806	33.7877	28.9557	27.4545	34.13	30.2906	Undetermined	34.2916	33.5798	37.3838	30.3348	31.2382
hsa-miR-99b	93	hsa-miR-99b	A	3	93	D21		hsa-miR-99b	31.9216	30.0187	33.7958	28.9026	30.9806	30.4876	Undetermined	34.8064	28.8413		32.4465	28.21	29.2134	Undetermined	31.3379	30.3532	31.9389	30.3276	31.8682	28.834	30.8354	31.4435	30.1643	30.6175	30.1371	30.9543	29.5184	34.2509	32.6173	33.6639	34.5059	30.1745	29.3286	32.2422	32.2852	34.7434	Undetermined	30.9948	Undetermined	32.0878	30.5128
hsa-miR-431	94	hsa-miR-431	A	3	94	D22		hsa-miR-431	32.1818	Undetermined	Undetermined	37.0673	Undetermined	Undetermined	Undetermined	Undetermined	Undetermined		Undetermined	35.1227	38.8408	38.2094	38.6794	35.9387	39.6153	Undetermined	39.7853	38.1435	Undetermined	34.8481	Undetermined	Undetermined	38.7438	Undetermined	Undetermined	Undetermined	34.4839	Undetermined	Undetermined	Undetermined	36.8084	37.8239	32.9287	Undetermined	Undetermined	39.0816	Undetermined	Undetermined	39.0824
hsa-miR-23b	70	hsa-miR-23b	A	3	95	D23		hsa-miR-23b	29.3386	27.8386	30.8793	25.1741	26.8038	27.0048	31.4183	34.7453	25.799		32.0313	27.4339	27.5671	38.2191	30.6158	29.9465	29.5566	28.619	30.6343	29.8207	29.2636	30.2204	27.4624	30.1148	28.3734	28.891	28.5133	36.6501	29.5303	32.1726	34.8267	28.6207	28.9108	32.7521	29.3008	33.9281	33.9684	33.4546	Undetermined	30.2383	30.0339
		hsa-miR-367	A	3	96	D24		hsa-miR-367											Undetermined	Undetermined	Undetermined	Undetermined	Undetermined	Undetermined	Undetermined	Undetermined		Undetermined	Undetermined	Undetermined	Undetermined	Undetermined	Undetermined	Undetermined	Undetermined		Undetermined	Undetermined	Undetermined	Undetermined	Undetermined	Undetermined	Undetermined	Undetermined	Undetermined	Undetermined	Undetermined	Undetermined	Undetermined
hsa-miR-505	97	hsa-miR-505	A	3	97	E1		hsa-miR-505	38.6529	Undetermined	Undetermined	32.002	33.7807	34.2272	Undetermined	Undetermined	34.9182		35.2583	36.4348	34.5041	Undetermined	Undetermined	36.7596	36.3672	34.7634	33.9006	Undetermined	35.3612	36.6611	36.6246	38.3823	33.5933	33.9178	35.4686	Undetermined	37.9804	38.6883	Undetermined	32.811	34.8546	37.6048	Undetermined	Undetermined	Undetermined	Undetermined	Undetermined	33.0402	37.1341
hsa-miR-18a	98	hsa-miR-18a	A	3	98	E2		hsa-miR-18a	37.0506	35.9947	34.1225	Undetermined	36.0082	36.8628	Undetermined	Undetermined	34.6387		36.6744	Undetermined	35.8479	Undetermined	36.2265	36.5941	35.6502	35.6808	36.3559	Undetermined	Undetermined	Undetermined	Undetermined	Undetermined	36.4621	36.6092	Undetermined	Undetermined	Undetermined	Undetermined	37.6914	Undetermined	Undetermined	Undetermined	37.3705	36.0823	Undetermined	Undetermined	Undetermined	Undetermined	32.5949
hsa-miR-92a	99	hsa-miR-92a	A	3	99	E3		hsa-miR-92a	32.8352	32.9059	35.9666	27.3061	30.6476	34.0349	34.0125	36.6637	30.2586		33.0343	29.9064	30.8148	Undetermined	33.9261	30.4663	30.641	32.0633	36.8141	31.7762	32.219	30.5907	32.6817	30.9608	34.5687	29.0374	29.5984	35.6687	33.7096	35.6956	Undetermined	24.1183	31.8761	33.6747	34.5976	Undetermined	Undetermined	33.0277	Undetermined	33.7732	29.839
hsa-miR-500	100	hsa-miR-500	A	3	100	E4		hsa-miR-500	33.8201	34.8919	33.6752	30.9006	35.2448	34.4641	34.6983	Undetermined	35.5706		Undetermined	34.3355	32.6011	Undetermined	33.936	34.5296	32.3804	34.9191	Undetermined	35.2787	Undetermined	32.8828	Undetermined	34.7252	Undetermined	33.7466	39.9279	Undetermined	Undetermined	Undetermined	Undetermined	34.9229	33.226	Undetermined	37.4766	Undetermined	Undetermined	Undetermined	Undetermined	Undetermined	33.2217
hsa-miR-887	101	hsa-miR-887	A	3	101	E5		hsa-miR-887	36.5505	Undetermined	Undetermined	Undetermined	Undetermined	Undetermined	Undetermined	37.5146	38.0002		37.1446	Undetermined	38.248	Undetermined	33.1784	Undetermined	Undetermined	38.1336	Undetermined	37.5953	Undetermined	34.0327	39.2441	Undetermined	33.2465	35.9655	Undetermined	39.6039	36.2285	Undetermined	Undetermined	Undetermined	35.5485	Undetermined	35.8164	Undetermined	Undetermined	38.0187	37.4236	38.753	39.6164
hsa-miR-491-3p	102	hsa-miR-491-3p	A	3	102	E6		hsa-miR-491-3p	38.9791	Undetermined	Undetermined	39.5061	Undetermined	Undetermined	Undetermined	Undetermined	Undetermined		37.5096	37.6164	Undetermined	Undetermined	Undetermined	37.8277	36.5609	Undetermined	Undetermined	37.7778	Undetermined	26.9917	Undetermined	Undetermined	34.8933	Undetermined	Undetermined	Undetermined	34.8452	Undetermined	Undetermined	Undetermined	32.8158	38.2736	35.2618	Undetermined	Undetermined	Undetermined	Undetermined	Undetermined	36.2877
hsa-miR-423-3p	103	hsa-miR-423-3p	A	3	103	E7		hsa-miR-423-3p	35.5739	34.4968	Undetermined	29.8096	34.7429	32.2252	34.2993	Undetermined	31.3685		Undetermined	31.329	31.5677	Undetermined	33.7343	Undetermined	Undetermined	33.7736	34.3385	32.3218	34.6284	Undetermined	Undetermined	33.6629	33.9492	32.5577	34.6546	Undetermined	34.5024	35.9544	34.3707	34.3493	34.3757	Undetermined	34.2462	Undetermined	Undetermined	32.9394	Undetermined	33.1549	32.5289
hsa-miR-126	104	hsa-miR-126	A	3	104	E8		hsa-miR-126	34.3101	31.3796	Undetermined	31.6129	33.9537	Undetermined	Undetermined	Undetermined	36.8949		34.2241	32.0489	32.124	Undetermined	Undetermined	32.7313	32.7301	Undetermined	Undetermined	Undetermined	35.3118	33.9913	Undetermined	30.5788	30.7445	31.3696	31.7862	Undetermined	30.7249	Undetermined	Undetermined	31.3248	29.4974	Undetermined	30.239	36.9577	Undetermined	33.9837	Undetermined	Undetermined	33.8954
hsa-miR-622	105	hsa-miR-622	A	3	105	E9		hsa-miR-622	35.4858	38.8163	Undetermined	36.7887	Undetermined	Undetermined	Undetermined	Undetermined	37.4824		38.1481	Undetermined	Undetermined	Undetermined	Undetermined	38.0071	Undetermined	38.3562	Undetermined	39.7744	39.1691	35.7449	Undetermined	Undetermined	37.384	37.6341	Undetermined	Undetermined	37.4134	Undetermined	Undetermined	Undetermined	35.8405	Undetermined	34.9647	Undetermined	Undetermined	36.1472	Undetermined	35.3261	37.9611
hsa-miR-376b	106	hsa-miR-376b	A	3	106	E10		hsa-miR-376b	Undetermined	Undetermined	Undetermined	Undetermined	Undetermined	Undetermined	Undetermined	Undetermined	Undetermined		Undetermined	Undetermined	Undetermined	Undetermined	Undetermined	Undetermined	Undetermined	Undetermined	Undetermined	Undetermined	Undetermined	Undetermined	Undetermined	Undetermined	Undetermined	Undetermined	Undetermined	Undetermined	Undetermined	Undetermined	Undetermined	Undetermined	Undetermined	Undetermined	Undetermined	Undetermined	Undetermined	Undetermined	Undetermined	39.8499	Undetermined
hsa-miR-302c	107	hsa-miR-302c	A	3	107	E11		hsa-miR-302c	Undetermined	Undetermined	Undetermined	Undetermined	Undetermined	Undetermined	Undetermined	Undetermined	Undetermined		Undetermined	Undetermined	Undetermined	Undetermined	Undetermined	Undetermined	Undetermined	Undetermined	Undetermined	Undetermined	Undetermined	Undetermined	Undetermined	Undetermined	Undetermined	Undetermined	Undetermined	Undetermined	Undetermined	Undetermined	Undetermined	Undetermined	Undetermined	Undetermined	Undetermined	Undetermined	Undetermined	Undetermined	Undetermined	Undetermined	Undetermined
hsa-miR-185*	108	hsa-miR-185*	A	3	108	E12		hsa-miR-185*	Undetermined	Undetermined	Undetermined	Undetermined	38.0406	36.3865	35.824	35.6713	34.6355		33.8162	35.5106	Undetermined	Undetermined	36.0793	Undetermined	30.91	37.9125	Undetermined	36.3425	36.3552	35.3374	Undetermined	35.6405	38.207	34.5611	Undetermined	37.8866	35.9538	38.4943	38.6004	35.3194	38.8557	39.9025	37.6271	Undetermined	39.3124	38.0204	38.727	Undetermined	36.4852
hsa-miR-339-5p	109	hsa-miR-339-5p	A	3	109	E13		hsa-miR-339-5p	36.7211	34.2667	Undetermined	34.7788	39.1747	Undetermined	38.0267	Undetermined	Undetermined		34.8105	33.8123	34.5966	37.9203	38.2109	34.7242	35.5268	34.5801	34.2129	33.8819	36.9348	36.8836	35.6773	37.1493	36.5562	38.279	37.4631	36.0257	35.3901	33.8395	34.7585	37.3673	35.2877	37.1483	38.4172	37.781	36.3751	35.4747	Undetermined	Undetermined	37.5292
hsa-miR-873	110	hsa-miR-873	A	3	110	E14		hsa-miR-873	39.3371	Undetermined	Undetermined	Undetermined	Undetermined	Undetermined	Undetermined	Undetermined	38.9004		Undetermined	Undetermined	38.2862	Undetermined	Undetermined	Undetermined	Undetermined	38.4931	Undetermined	Undetermined	Undetermined	Undetermined	Undetermined	Undetermined	Undetermined	Undetermined	Undetermined	Undetermined	Undetermined	Undetermined	Undetermined	Undetermined	Undetermined	Undetermined	Undetermined	Undetermined	Undetermined	Undetermined	Undetermined	Undetermined	Undetermined
hsa-miR-323-3p	111	hsa-miR-323-3p	A	3	111	E15		hsa-miR-323-3p	Undetermined	Undetermined	Undetermined	Undetermined	Undetermined	Undetermined	Undetermined	Undetermined	Undetermined		Undetermined	Undetermined	36.4091	Undetermined	Undetermined	Undetermined	Undetermined	Undetermined	Undetermined	36.613	Undetermined	37.7089	Undetermined	Undetermined	Undetermined	Undetermined	Undetermined	Undetermined	Undetermined	Undetermined	Undetermined	Undetermined	Undetermined	Undetermined	Undetermined	Undetermined	Undetermined	Undetermined	Undetermined	Undetermined	Undetermined
hsa-miR-181d	112	hsa-miR-181d	A	3	112	E16		hsa-miR-181d	37.815	36.3712	Undetermined	32.3079	Undetermined	34.8476	Undetermined	Undetermined	32.4751		Undetermined	35.8466	38.4295	Undetermined	Undetermined	39.3998	Undetermined	Undetermined	Undetermined	39.7171	39.0412	35.524	Undetermined	Undetermined	37.264	Undetermined	34.6775	Undetermined	Undetermined	Undetermined	Undetermined	36.1786	Undetermined	Undetermined	Undetermined	Undetermined	Undetermined	Undetermined	Undetermined	Undetermined	42.6668
hsa-miR-125a-5p	113	hsa-miR-125a-5p	A	3	113	E17		hsa-miR-125a-5p	30.28	30.9556	30.9657	28.1027	29.7538	30.6987	35.9591	Undetermined	28.3922		32.194	27.6102	27.9577	34.4245	31.9365	29.7536	30.4723	28.6586	30.7436	29.0042	29.8041	29.927	31.8959	29.7632	32.9712	29.8998	29.4084	Undetermined	33.1792	33.7489	33.9935	29.617	31.9291	31.778	29.771	Undetermined	Undetermined	31.2967	35.8191	31.4694	30.3476
hsa-miR-129-5p	114	hsa-miR-129-5p	A	3	114	E18		hsa-miR-129-5p	37.5507	Undetermined	Undetermined	Undetermined	Undetermined	Undetermined	Undetermined	Undetermined	Undetermined		Undetermined	Undetermined	Undetermined	Undetermined	38.7627	Undetermined	Undetermined	Undetermined	Undetermined	Undetermined	Undetermined	35.9418	Undetermined	Undetermined	Undetermined	Undetermined	Undetermined	Undetermined	36.7756	Undetermined	Undetermined	Undetermined	Undetermined	Undetermined	Undetermined	Undetermined	Undetermined	Undetermined	Undetermined	Undetermined	Undetermined
hsa-miR-492	115	hsa-miR-492	A	3	115	E19		hsa-miR-492	Undetermined	Undetermined	Undetermined	Undetermined	Undetermined	Undetermined	Undetermined	Undetermined	Undetermined		Undetermined	Undetermined	Undetermined	Undetermined	38.2515	Undetermined	Undetermined	Undetermined	Undetermined	Undetermined	Undetermined	Undetermined	Undetermined	Undetermined	Undetermined	Undetermined	Undetermined	Undetermined	Undetermined	Undetermined	Undetermined	Undetermined	Undetermined	Undetermined	Undetermined	Undetermined	Undetermined	Undetermined	Undetermined	Undetermined	45.9101
hsa-miR-519d	116	hsa-miR-519d	A	3	116	E20		hsa-miR-519d	Undetermined	Undetermined	Undetermined	Undetermined	Undetermined	Undetermined	Undetermined	Undetermined	Undetermined		Undetermined	Undetermined	Undetermined	Undetermined	Undetermined	37.4768	Undetermined	Undetermined	37.5227	Undetermined	Undetermined	Undetermined	33.1225	Undetermined	Undetermined	Undetermined	Undetermined	Undetermined	Undetermined	Undetermined	Undetermined	Undetermined	Undetermined	Undetermined	Undetermined	Undetermined	Undetermined	Undetermined	Undetermined	Undetermined	Undetermined
UniSp3 IPC P1	143	UniSp3 IPC	A	3	117	E21		UniSp3 IPC	19.3128	18.5644	18.9929	18.2614	18.7303	19.3215	18.5782	18.7529	18.0705		17.9495	18.3087	18.6619	18.65	19.5548	17.9367	18.224	18.4146	18.5863	18.1268	18.9246	18.9865	17.6991	19.0126	18.6684	18.7028	18.8345	18.6381	18.8526	18.6133	18.8135	18.7183	18.712	18.8527	18.9171	18.5657	18.5629	18.5595	18.7941	18.4933	18.685
hsa-miR-302d	118	hsa-miR-302d	A	3	118	E22		hsa-miR-302d	37.5417	Undetermined	Undetermined	Undetermined	Undetermined	Undetermined	37.6958	Undetermined	36.4265		Undetermined	Undetermined	Undetermined	Undetermined	Undetermined	Undetermined	Undetermined	Undetermined	Undetermined	Undetermined	Undetermined	Undetermined	32.6132	Undetermined	Undetermined	Undetermined	36.6519	Undetermined	Undetermined	Undetermined	Undetermined	Undetermined	Undetermined	Undetermined	Undetermined	Undetermined	Undetermined	Undetermined	Undetermined	Undetermined	Undetermined
hsa-miR-346	119	hsa-miR-346	A	3	119	E23		hsa-miR-346	29.0803	29.5504	30.4943	29.3278	29.6801	31.0223	28.6905	30.1083	26.2768		30.4654	29.2694	30.6396	30.3011	32.1718	30.2284	30.1977	29.7723	30.2063	30.3201	29.4352	30.1636	28.9998	29.4361	29.6835	30.0916	31.4526	29.8005	30.2486	29.9319	30.821	29.4426	30.2455	29.8147	30.6248	30.0862	30.4457	30.2615	31.027	29.6052	30.4759
hsa-miR-151-3p	120	hsa-miR-151-3p	A	3	120	E24		hsa-miR-151-3p	32.5469	32.4447	Undetermined	30.0904	31.8379	31.802	34.385	Undetermined	30.5955		Undetermined	30.4622	31.2781	Undetermined	32.7401	32.8558	34.3824	32.2495	32.3165	32.6861	32.1499	33.7206	30.4172	34.1467	30.7969	32.6857	32.8089	Undetermined	32.4136	37.2326	39.9342	32.2215	29.8782	32.0336	32.3608	Undetermined	Undetermined	35.202	Undetermined	34.8192	32.5911
hsa-miR-493	121	hsa-miR-493	A	3	121	F1		hsa-miR-493	37.5728	Undetermined	Undetermined	35.8013	Undetermined	Undetermined	Undetermined	Undetermined	37.7184		34.3924	33.7679	37.5037	35.8481	34.2916	35.3537	37.0983	37.7151	35.7605	35.5958	Undetermined	39.3819	Undetermined	Undetermined	38.1207	Undetermined	Undetermined	Undetermined	37.8941	Undetermined	Undetermined	Undetermined	Undetermined	37.7434	Undetermined	38.3043	Undetermined	Undetermined	Undetermined	38.2637	39.5874
hsa-miR-423-5p	122	hsa-miR-423-5p	A	3	122	F2		hsa-miR-423-5p	38.3893	Undetermined	39.1746	30.8329	Undetermined	34.0969	Undetermined	39.1068	32.3523		Undetermined	31.9521	32.9926	Undetermined	Undetermined	37.3818	36.8935	37.3398	Undetermined	31.1553	Undetermined	34.4833	34.6692	34.882	34.5862	34.7609	34.606	Undetermined	Undetermined	Undetermined	Undetermined	Undetermined	32.8299	Undetermined	34.5787	Undetermined	Undetermined	36.6149	Undetermined	Undetermined	40.9684
hsa-miR-99a*	123	hsa-miR-99a*	A	3	123	F3		hsa-miR-99a*	Undetermined	38.129	39.0264	39.8421	39.9663	Undetermined	Undetermined	Undetermined	Undetermined		35.4716	Undetermined	34.2484	Undetermined	Undetermined	39.4133	34.5944	Undetermined	37.2562	33.1881	Undetermined	37.2022	Undetermined	Undetermined	Undetermined	Undetermined	Undetermined	Undetermined	Undetermined	39.7336	Undetermined	38.4699	Undetermined	36.8475	Undetermined	Undetermined	Undetermined	Undetermined	Undetermined	38.0679	40.1824
hsa-miR-10a	124	hsa-miR-10a	A	3	124	F4		hsa-miR-10a	30.6941	28.9409	31.5565	26.864	30.2621	29.6936	31.4913	36.2985	27.676		33.2938	30.8397	30.068	Undetermined	33.4155	31.0302	32.772	31.4808	34.0037	31.6208	31.4835	31.5849	31.2261	32.1399	30.6424	31.4924	31.7405	34.7438	32.8801	32.6513	Undetermined	32.2674	30.4284	36.9946	34.4026	Undetermined	Undetermined	33.9356	Undetermined	34.9595	31.2466
hsa-miR-202	125	hsa-miR-202	A	3	125	F5		hsa-miR-202	37.4975	Undetermined	Undetermined	Undetermined	Undetermined	Undetermined	Undetermined	35.609	Undetermined		Undetermined	35.2281	35.7963	35.7812	Undetermined	Undetermined	39.0601	Undetermined	Undetermined	Undetermined	Undetermined	38.3122	37.4162	Undetermined	38.4432	Undetermined	Undetermined	Undetermined	37.4869	Undetermined	Undetermined	Undetermined	37.0793	38.2153	33.4556	Undetermined	38.0325	Undetermined	Undetermined	Undetermined	Undetermined
hsa-miR-10b	126	hsa-miR-10b	A	3	126	F6		hsa-miR-10b	31.2348	29.3983	33.9167	27.8608	29.6762	30.9909	31.952	37.238	28.6199		35.2272	29.6188	29.8764	Undetermined	33.5706	30.4655	32.102	32.7504	32.211	30.7642	31.1149	31.2485	30.7668	32.6124	29.841	30.8571	31.3822	Undetermined	32.0655	32.2459	33.6623	31.6915	30.4344	33.7877	32.6212	Undetermined	Undetermined	33.3262	Undetermined	35.4541	31.2211
hsa-miR-503	127	hsa-miR-503	A	3	127	F7		hsa-miR-503	37.1935	Undetermined	37.8681	33.6279	34.6606	Undetermined	Undetermined	Undetermined	Undetermined		33.509	35.1135	35.6289	38.2937	37.0962	35.3952	35.6821	38.6392	Undetermined	34.7642	Undetermined	34.7363	Undetermined	37.3696	Undetermined	35.5235	Undetermined	Undetermined	36.3142	Undetermined	Undetermined	Undetermined	Undetermined	39.0611	39.8868	Undetermined	Undetermined	Undetermined	Undetermined	36.9421	41.9959
hsa-miR-890	128	hsa-miR-890	A	3	128	F8		hsa-miR-890	38.4776	Undetermined	Undetermined	Undetermined	Undetermined	Undetermined	Undetermined	Undetermined	Undetermined		Undetermined	Undetermined	Undetermined	Undetermined	Undetermined	Undetermined	Undetermined	Undetermined	Undetermined	Undetermined	Undetermined	Undetermined	Undetermined	Undetermined	Undetermined	Undetermined	Undetermined	Undetermined	Undetermined	Undetermined	Undetermined	Undetermined	37.2104	Undetermined	39.232	Undetermined	Undetermined	Undetermined	Undetermined	Undetermined	Undetermined
hsa-miR-30d	129	hsa-miR-30d	A	3	129	F9		hsa-miR-30d	31.3019	29.0138	33.8748	28.1268	30.9856	30.3529	32.3529	36.8021	28.9176		33.525	29.2408	30.7148	36.6727	35.2201	30.483	33.0508	31.4565	32.9489	31.5249	33.4132	32.7378	32.0921	32.4507	31.8293	32.2906	32.7492	Undetermined	32.6612	34.427	Undetermined	33.5973	30.8385	35.2687	Undetermined	Undetermined	Undetermined	33.3947	Undetermined	33.6017	32.4327
hsa-miR-514	130	hsa-miR-514	A	3	130	F10		hsa-miR-514	37.8357	Undetermined	Undetermined	36.7031	Undetermined	38.0823	Undetermined	Undetermined	Undetermined		Undetermined	37.9468	38.7444	Undetermined	Undetermined	Undetermined	Undetermined	Undetermined	Undetermined	37.2726	Undetermined	Undetermined	Undetermined	Undetermined	37.7548	38.1649	Undetermined	Undetermined	38.8092	Undetermined	Undetermined	Undetermined	38.1349	Undetermined	Undetermined	Undetermined	Undetermined	Undetermined	Undetermined	Undetermined	Undetermined
hsa-miR-16	131	hsa-miR-16	A	3	131	F11		hsa-miR-16	31.189	29.9432	35.5095	25.7205	29.5328	30.4829	33.2309	Undetermined	28.2337		36.448	29.2649	30.2862	35.7566	Undetermined	31.4128	31.6581	33.1468	34.9269	32.8065	30.8642	32.3837	34.1533	31.5607	30.088	30.7654	29.558	37.2057	30.4419	34.6819	35.9673	28.4125	27.631	36.6601	30.4598	Undetermined	Undetermined	35.1253	Undetermined	33.4622	33.2599
hsa-miR-150	132	hsa-miR-150	A	3	132	F12		hsa-miR-150	35.4623	36.3507	36.4773	31.2551	Undetermined	35.6722	Undetermined	Undetermined	Undetermined		33.5842	33.2007	35.4002	Undetermined	39.5679	33.5291	34.368	Undetermined	34.0718	33.8654	Undetermined	39.0204	34.7816	35.4133	35.7333	34.5833	Undetermined	35.6057	35.7081	Undetermined	34.2355	35.1851	35.1761	Undetermined	Undetermined	Undetermined	36.8224	Undetermined	Undetermined	Undetermined	40.7219
hsa-miR-654-5p	133	hsa-miR-654-5p	A	3	133	F13		hsa-miR-654-5p	Undetermined	Undetermined	Undetermined	Undetermined	Undetermined	Undetermined	Undetermined	Undetermined	Undetermined		Undetermined	Undetermined	Undetermined	Undetermined	Undetermined	Undetermined	Undetermined	Undetermined	Undetermined	39.1468	Undetermined	Undetermined	Undetermined	Undetermined	Undetermined	Undetermined	Undetermined	Undetermined	Undetermined	Undetermined	Undetermined	Undetermined	Undetermined	Undetermined	Undetermined	Undetermined	Undetermined	Undetermined	Undetermined	Undetermined	Undetermined
hsa-miR-545	134	hsa-miR-545	A	3	134	F14		hsa-miR-545	Undetermined	39.51	Undetermined	37.6034	Undetermined	Undetermined	Undetermined	Undetermined	Undetermined		37.7681	36.4054	Undetermined	38.5331	37.8213	35.9373	39.6047	Undetermined	39.2244	36.6083	Undetermined	Undetermined	Undetermined	39.6643	Undetermined	Undetermined	37.7857	39.2855	39.0718	Undetermined	39.594	Undetermined	Undetermined	Undetermined	39.7124	38.0779	Undetermined	38.1722	Undetermined	36.2932	37.3977
hsa-miR-29b-2*	135	hsa-miR-29b-2*	A	3	135	F15		hsa-miR-29b-2*	35.5695	Undetermined	Undetermined	Undetermined	34.7413	35.8691	Undetermined	Undetermined	Undetermined		34.2497	32.2189	Undetermined	Undetermined	Undetermined	34.269	33.8071	35.8265	Undetermined	33.5839	Undetermined	Undetermined	Undetermined	Undetermined	Undetermined	34.4282	34.1557	Undetermined	Undetermined	Undetermined	Undetermined	Undetermined	Undetermined	Undetermined	34.3432	Undetermined	Undetermined	34.195	Undetermined	33.1266	34.3362
hsa-miR-491-5p	136	hsa-miR-491-5p	A	3	136	F16		hsa-miR-491-5p	38.0319	38.8863	34.5049	38.5264	Undetermined	38.1315	39.9998	Undetermined	37.6647		Undetermined	33.7388	33.2137	Undetermined	37.0314	38.7851	Undetermined	35.7782	Undetermined	34.3923	Undetermined	38.3774	32.1532	Undetermined	Undetermined	35.2999	38.2314	37.9285	Undetermined	Undetermined	Undetermined	Undetermined	Undetermined	Undetermined	31.1379	Undetermined	Undetermined	36.8932	32.6408	Undetermined	34.1134
hsa-miR-92b	137	hsa-miR-92b	A	3	137	F17		hsa-miR-92b	35.3761	Undetermined	36.8617	Undetermined	37.0956	37.68	Undetermined	36.7277	34.5291		34.86	32.7811	Undetermined	Undetermined	Undetermined	Undetermined	Undetermined	Undetermined	34.4661	35.1786	36.5049	36.3109	Undetermined	36.8633	Undetermined	Undetermined	34.1812	Undetermined	Undetermined	Undetermined	Undetermined	34.5425	38.0085	Undetermined	Undetermined	Undetermined	Undetermined	Undetermined	Undetermined	Undetermined	Undetermined
hsa-miR-665	138	hsa-miR-665	A	3	138	F18		hsa-miR-665	32.8257	32.3127	35.2781	30.2272	33.5365	29.7079	35.1225	33.8201	32.7874		37.5088	32.3039	33.7534	Undetermined	Undetermined	33.5532	Undetermined	36.0604	Undetermined	30.4471	Undetermined	Undetermined	32.443	Undetermined	32.5123	33.5727	35.4359	38.074	Undetermined	35.3787	34.1079	Undetermined	33.6368	38.416	30.9189	35.1689	35.956	37.5249	Undetermined	37.7801	35.5936
hsa-miR-506	139	hsa-miR-506	A	3	139	F19		hsa-miR-506	Undetermined	Undetermined	Undetermined	Undetermined	Undetermined	Undetermined	Undetermined	Undetermined	37.275		Undetermined	Undetermined	Undetermined	39.0485	Undetermined	Undetermined	Undetermined	Undetermined	Undetermined	Undetermined	Undetermined	Undetermined	Undetermined	Undetermined	Undetermined	Undetermined	Undetermined	Undetermined	Undetermined	Undetermined	Undetermined	Undetermined	36.9391	Undetermined	Undetermined	Undetermined	Undetermined	Undetermined	Undetermined	Undetermined	Undetermined
hsa-miR-363	140	hsa-miR-363	A	3	140	F20		hsa-miR-363	37.6584	Undetermined	Undetermined	34.8593	36.2086	37.9773	Undetermined	Undetermined	Undetermined		34.8777	35.8593	34.9213	37.6095	37.9354	35.6664	35.6135	35.5113	35.8567	32.8624	Undetermined	37.1128	Undetermined	Undetermined	35.8545	Undetermined	37.2151	Undetermined	Undetermined	Undetermined	Undetermined	Undetermined	35.4834	Undetermined	38.5155	Undetermined	Undetermined	37.1977	Undetermined	38.9138	36.6058
hsa-miR-663	141	hsa-miR-663	A	3	141	F21		hsa-miR-663	33.4406	34.3689	34.5786	31.3805	31.967	32.7491	33.5211	32.4619	29.7987		30.8038	31.1841	32.0913	34.1638	32.8412	28.7675	32.5782	29.6395	31.2705	29.2715	Undetermined	31.6235	29.3407	33.3526	32.2661	31.7974	34.3021	35.2188	34.6172	33.214	34.3186	34.702	30.8519	29.8732	31.7633	36.6088	36.0423	28.4021	34.9059	34.9117	32.6318
hsa-miR-651	142	hsa-miR-651	A	3	142	F22		hsa-miR-651	38.4741	Undetermined	Undetermined	34.3448	Undetermined	Undetermined	Undetermined	Undetermined	Undetermined		Undetermined	39.7362	Undetermined	Undetermined	Undetermined	Undetermined	Undetermined	Undetermined	39.0019	Undetermined	Undetermined	Undetermined	Undetermined	Undetermined	Undetermined	Undetermined	Undetermined	Undetermined	Undetermined	Undetermined	Undetermined	Undetermined	Undetermined	Undetermined	Undetermined	Undetermined	Undetermined	Undetermined	Undetermined	39.7047	46.8957
hsa-miR-342-3p	117	hsa-miR-342-3p	A	3	143	F23		hsa-miR-342-3p	33.2805	32.5566	34.6137	29.2449	31.7872	31.8426	36.5043	Undetermined	31.6038		38.0858	31.3997	31.021	Undetermined	39.3528	33.4577	33.9564	33.4266	33.1867	31.6323	32.7142	Undetermined	32.2498	35.476	31.9825	33.8319	32.4341	Undetermined	33.4359	Undetermined	38.5542	33.2651	34.3011	34.522	Undetermined	Undetermined	Undetermined	34.9518	Undetermined	33.333	32.8778
		hsa-miR-432	A	3	144	F24		hsa-miR-432											38.2226	37.6887	Undetermined	Undetermined	Undetermined	39.3407	Undetermined	Undetermined		Undetermined	Undetermined	Undetermined	Undetermined	Undetermined	Undetermined	Undetermined	Undetermined		Undetermined	Undetermined	Undetermined	Undetermined	Undetermined	Undetermined	39.4118	Undetermined	Undetermined	39.0988	Undetermined	Undetermined	43.4148
hsa-miR-154*	145	hsa-miR-154*	A	3	145	G1		hsa-miR-154*	Undetermined	Undetermined	Undetermined	Undetermined	Undetermined	Undetermined	Undetermined	Undetermined	Undetermined		36.9653	34.779	Undetermined	Undetermined	Undetermined	Undetermined	Undetermined	Undetermined	39.6199	38.2521	Undetermined	Undetermined	Undetermined	Undetermined	37.7967	Undetermined	Undetermined	Undetermined	Undetermined	Undetermined	Undetermined	Undetermined	39.352	Undetermined	36.4437	38.1546	39.0009	Undetermined	Undetermined	Undetermined	34.9299
hsa-miR-27a	146	hsa-miR-27a	A	3	146	G2		hsa-miR-27a	31.7641	29.2313	34.3525	25.4234	28.5934	33.8537	34.0313	Undetermined	27.596		35.6917	29.9384	30.2824	Undetermined	33.2892	31.0839	32.6156	31.3065	33.7275	31.8765	31.6974	32.5824	33.2667	31.7688	31.6166	31.0894	30.669	Undetermined	31.3936	35.0311	36.1225	30.7534	27.9675	34.9926	31.413	35.1736	Undetermined	34.0785	Undetermined	32.3432	30.7868
hsa-miR-376c	147	hsa-miR-376c	A	3	147	G3		hsa-miR-376c	Undetermined	39.793	37.5896	34.9669	Undetermined	Undetermined	Undetermined	38.7931	38.654		36.7558	Undetermined	Undetermined	Undetermined	Undetermined	Undetermined	38.4012	39.428	38.349	Undetermined	37.6555	38.905	Undetermined	38.2967	Undetermined	Undetermined	Undetermined	Undetermined	Undetermined	39.8572	Undetermined	Undetermined	36.8579	39.55	36.9571	Undetermined	Undetermined	38.1228	Undetermined	38.9697	Undetermined
hsa-miR-940	148	hsa-miR-940	A	3	148	G4		hsa-miR-940	31.7404	34.4609	36.9941	31.4882	34.6914	33.2847	37.5982	39.2534	31.7888		33.5782	32.732	33.483	36.4273	34.8444	34.441	35.355	34.7467	35.6305	30.2968	39.9338	32.1522	35.5144	37.3578	36.923	35.5902	36.8981	36.46	35.6506	Undetermined	39.4726	35.8804	35.2803	33.7212	34.3532	Undetermined	35.5484	33.9605	Undetermined	34.8377	35.4151
hsa-miR-22*	149	hsa-miR-22*	A	3	149	G5		hsa-miR-22*	Undetermined	Undetermined	Undetermined	33.7379	Undetermined	Undetermined	Undetermined	36.7842	Undetermined		Undetermined	34.2252	Undetermined	Undetermined	Undetermined	Undetermined	Undetermined	Undetermined	Undetermined	Undetermined	Undetermined	Undetermined	Undetermined	Undetermined	Undetermined	Undetermined	Undetermined	Undetermined	Undetermined	Undetermined	Undetermined	Undetermined	38.0181	Undetermined	Undetermined	Undetermined	Undetermined	Undetermined	Undetermined	Undetermined	Undetermined
hsa-miR-34c-5p	150	hsa-miR-34c-5p	A	3	150	G6		hsa-miR-34c-5p	Undetermined	Undetermined	Undetermined	Undetermined	Undetermined	Undetermined	Undetermined	Undetermined	Undetermined		Undetermined	Undetermined	Undetermined	Undetermined	Undetermined	Undetermined	Undetermined	Undetermined	Undetermined	34.0386	Undetermined	Undetermined	Undetermined	Undetermined	Undetermined	Undetermined	Undetermined	Undetermined	Undetermined	Undetermined	Undetermined	Undetermined	Undetermined	Undetermined	Undetermined	Undetermined	Undetermined	Undetermined	Undetermined	Undetermined	Undetermined
hsa-miR-885-5p	151	hsa-miR-885-5p	A	3	151	G7		hsa-miR-885-5p	Undetermined	Undetermined	Undetermined	Undetermined	Undetermined	Undetermined	Undetermined	Undetermined	Undetermined		38.3683	Undetermined	Undetermined	Undetermined	Undetermined	Undetermined	Undetermined	Undetermined	Undetermined	Undetermined	Undetermined	38.5246	Undetermined	Undetermined	Undetermined	Undetermined	Undetermined	Undetermined	Undetermined	Undetermined	Undetermined	Undetermined	Undetermined	Undetermined	Undetermined	Undetermined	Undetermined	Undetermined	Undetermined	Undetermined	44.3377
hsa-miR-320a	152	hsa-miR-320a	A	3	152	G8		hsa-miR-320a	30.942	27.0068	32.192	25.6883	27.5643	26.4399	29.9333	32.6941	25.8914		31.2296	26.9719	28.3408	31.8261	30.8158	28.8459	31.1277	28.4084	29.7314	26.7967	29.3834	30.1421	26.5784	30.7272	28.7875	29.0134	28.771	32.6716	28.3646	32.5606	33.071	28.3858	26.6822	29.006	27.1713	36.9796	35.8751	28.6085	36.8454	30.0564	28.6717
hsa-miR-18b	153	hsa-miR-18b	A	3	153	G9		hsa-miR-18b	33.576	34.1653	34.282	33.4849	35.417	34.7803	38.0788	Undetermined	33.5935		35.1754	34.2056	33.8703	Undetermined	36.4327	39.6329	33.3504	33.2909	33.2987	34.7379	Undetermined	34.363	32.4141	33.5431	37.8722	34.363	37.7012	38.0689	35.5214	35.2941	34.6813	37.6438	33.4386	39.3391	32.7035	38.4909	Undetermined	34.9765	32.901	37.6453	31.4692
hsa-miR-187	154	hsa-miR-187	A	3	154	G10		hsa-miR-187	33.3422	33.7836	Undetermined	32.3331	Undetermined	34.2017	39.5039	34.4273	33.4542		Undetermined	33.2361	33.8235	Undetermined	33.954	Undetermined	Undetermined	32.6044	34.1685	31.7518	Undetermined	33.2811	Undetermined	Undetermined	31.9937	32.1925	33.9717	Undetermined	32.67	Undetermined	Undetermined	Undetermined	31.8126	33.0293	33.8583	Undetermined	Undetermined	32.5941	Undetermined	33.9529	31.6753
hsa-miR-516b	155	hsa-miR-516b	A	3	155	G11		hsa-miR-516b	39.1385	Undetermined	Undetermined	Undetermined	Undetermined	Undetermined	Undetermined	Undetermined	Undetermined		Undetermined	Undetermined	Undetermined	Undetermined	Undetermined	Undetermined	Undetermined	Undetermined	Undetermined	Undetermined	Undetermined	Undetermined	Undetermined	Undetermined	Undetermined	Undetermined	Undetermined	Undetermined	Undetermined	Undetermined	Undetermined	Undetermined	Undetermined	Undetermined	Undetermined	Undetermined	Undetermined	Undetermined	Undetermined	Undetermined	Undetermined
hsa-miR-302c*	156	hsa-miR-302c*	A	3	156	G12		hsa-miR-302c*	Undetermined	Undetermined	Undetermined	Undetermined	Undetermined	Undetermined	Undetermined	Undetermined	Undetermined		Undetermined	Undetermined	Undetermined	38.8271	Undetermined	38.4451	Undetermined	Undetermined	Undetermined	Undetermined	Undetermined	Undetermined	Undetermined	Undetermined	34.7874	Undetermined	Undetermined	36.6956	Undetermined	Undetermined	Undetermined	Undetermined	Undetermined	Undetermined	37.5884	Undetermined	Undetermined	37.2936	Undetermined	Undetermined	39.8171
hsa-miR-548b-3p	157	hsa-miR-548b-3p	A	3	157	G13		hsa-miR-548b-3p	33.1619	Undetermined	37.9485	39.0105	Undetermined	37.5895	Undetermined	Undetermined	36.9293		34.7593	39.5642	Undetermined	Undetermined	Undetermined	35.7056	37.308	38.3301	Undetermined	37.7639	Undetermined	36.9337	Undetermined	Undetermined	Undetermined	Undetermined	Undetermined	Undetermined	Undetermined	Undetermined	Undetermined	Undetermined	Undetermined	Undetermined	35.1227	Undetermined	Undetermined	Undetermined	Undetermined	37.2655	43.4856
hsa-miR-186	158	hsa-miR-186	A	3	158	G14		hsa-miR-186	38.5396	33.609	37.3122	32.3518	33.764	34.7079	38.7634	Undetermined	38.5446		Undetermined	30.7196	32.7814	Undetermined	34.1935	33.4412	Undetermined	33.0488	34.0102	31.7351	34.9719	34.1451	Undetermined	36.4886	34.6299	35.1723	34.5797	Undetermined	34.6767	35.8637	Undetermined	Undetermined	32.5365	35.1259	35.0392	37.8621	Undetermined	34.8831	Undetermined	35.2421	34.111
hsa-miR-199a-5p	159	hsa-miR-199a-5p	A	3	159	G15		hsa-miR-199a-5p	37.6949	35.2588	Undetermined	Undetermined	Undetermined	37.6096	Undetermined	Undetermined	Undetermined		38.7306	Undetermined	38.1223	Undetermined	Undetermined	Undetermined	Undetermined	Undetermined	Undetermined	Undetermined	Undetermined	Undetermined	36.3694	Undetermined	37.607	Undetermined	Undetermined	36.2484	Undetermined	Undetermined	Undetermined	36.0455	Undetermined	39.9997	Undetermined	Undetermined	Undetermined	39.5901	Undetermined	Undetermined	38.8688
hsa-miR-155	160	hsa-miR-155	A	3	160	G16		hsa-miR-155	Undetermined	Undetermined	Undetermined	32.3441	35.3077	37.2794	Undetermined	Undetermined	34.6512		Undetermined	38.249	Undetermined	37.6707	Undetermined	Undetermined	Undetermined	Undetermined	Undetermined	34.2019	Undetermined	Undetermined	Undetermined	Undetermined	34.367	Undetermined	Undetermined	Undetermined	Undetermined	Undetermined	Undetermined	37.608	33.9703	Undetermined	34.5357	Undetermined	Undetermined	Undetermined	Undetermined	Undetermined	Undetermined
hsa-miR-107	161	hsa-miR-107	A	3	161	G17		hsa-miR-107	34.4933	34.4897	34.0416	33.0097	31.9216	34.8483	Undetermined	Undetermined	31.873		36.2764	30.9499	30.7496	Undetermined	34.4536	32.6566	32.8719	32.4915	34.2878	33.7815	34.5597	34.1328	32.3845	34.7353	33.9091	34.9685	34.1988	Undetermined	34.7612	Undetermined	Undetermined	Undetermined	34.5256	35.5374	35.6353	Undetermined	Undetermined	Undetermined	Undetermined	33.9496	34.8619
hsa-miR-302b	162	hsa-miR-302b	A	3	162	G18		hsa-miR-302b	Undetermined	Undetermined	Undetermined	Undetermined	Undetermined	Undetermined	Undetermined	Undetermined	Undetermined		Undetermined	38.7659	Undetermined	Undetermined	Undetermined	Undetermined	Undetermined	Undetermined	Undetermined	Undetermined	Undetermined	Undetermined	Undetermined	Undetermined	Undetermined	Undetermined	Undetermined	Undetermined	Undetermined	Undetermined	Undetermined	Undetermined	Undetermined	Undetermined	34.3082	Undetermined	Undetermined	Undetermined	Undetermined	Undetermined	Undetermined
hsa-miR-662	163	hsa-miR-662	A	3	163	G19		hsa-miR-662	32.6566	35.7537	36.1558	34.505	34.8426	33.435	33.4075	35.8432	33.6401		Undetermined	34.7478	34.9086	Undetermined	Undetermined	Undetermined	35.3598	38.1421	Undetermined	Undetermined	Undetermined	34.9027	Undetermined	Undetermined	32.4209	35.1572	36.3003	Undetermined	36.8121	Undetermined	38.329	38.9442	36.8956	36.7442	35.1197	38.4041	Undetermined	34.886	37.4217	36.679	42.7698
hsa-miR-30a	164	hsa-miR-30a	A	3	164	G20		hsa-miR-30a	29.1468	27.2156	30.61	25.6426	28.1272	28.7627	30.4341	35.8084	26.5069		31.9748	27.7913	28.303	35.9894	32.8966	29.2479	30.4044	29.944	31.3	30.5475	31.7905	32.5587	33.5315	32.4421	30.7903	31.2436	31.6912	Undetermined	32.5638	34.7389	Undetermined	33.2919	30.3805	35.6798	31.9378	Undetermined	37.8695	32.8206	Undetermined	31.7384	31.5019
hsa-miR-302d*	165	hsa-miR-302d*	A	3	165	G21		hsa-miR-302d*	Undetermined	Undetermined	Undetermined	36.9756	38.6702	38.1396	Undetermined	Undetermined	Undetermined		33.7131	Undetermined	Undetermined	Undetermined	Undetermined	36.6802	Undetermined	39.6018	Undetermined	34.5467	Undetermined	34.4696	38.1643	39.5159	37.8108	Undetermined	Undetermined	38.8093	Undetermined	Undetermined	Undetermined	Undetermined	Undetermined	Undetermined	Undetermined	Undetermined	Undetermined	36.982	Undetermined	36.0659	41.5123
hsa-miR-484	166	hsa-miR-484	A	3	166	G22		hsa-miR-484	36.3309	34.808	36.0007	33.5096	35.3128	35.7949	34.1933	36.9524	33.7639		38.6559	32.8603	39.1517	35.4791	37.7321	34.5631	36.4891	34.6924	37.1885	32.2527	35.5495	37.5589	38.2472	33.6284	Undetermined	35.9469	Undetermined	39.0403	38.306	37.6546	36.6641	33.8479	36.8728	35.6537	35.5318	35.8058	35.9396	37.2534	38.5269	37.5372	38.7008
hsa-miR-337-3p	167	hsa-miR-337-3p	A	3	167	G23		hsa-miR-337-3p	Undetermined	Undetermined	Undetermined	Undetermined	Undetermined	Undetermined	Undetermined	Undetermined	Undetermined		Undetermined	Undetermined	Undetermined	Undetermined	Undetermined	Undetermined	Undetermined	Undetermined	Undetermined	Undetermined	Undetermined	Undetermined	Undetermined	Undetermined	Undetermined	Undetermined	Undetermined	Undetermined	Undetermined	Undetermined	Undetermined	Undetermined	Undetermined	Undetermined	Undetermined	Undetermined	Undetermined	Undetermined	Undetermined	Undetermined	Undetermined
hsa-miR-494	168	hsa-miR-494	A	3	168	G24		hsa-miR-494	Undetermined	Undetermined	Undetermined	Undetermined	Undetermined	Undetermined	Undetermined	Undetermined	Undetermined		Undetermined	Undetermined	Undetermined	Undetermined	Undetermined	Undetermined	Undetermined	Undetermined	Undetermined	Undetermined	Undetermined	Undetermined	Undetermined	Undetermined	Undetermined	Undetermined	Undetermined	Undetermined	Undetermined	Undetermined	Undetermined	Undetermined	Undetermined	Undetermined	Undetermined	Undetermined	Undetermined	Undetermined	Undetermined	Undetermined	Undetermined
hsa-miR-371-3p	169	hsa-miR-371-3p	A	3	169	H1		hsa-miR-371-3p	Undetermined	Undetermined	Undetermined	Undetermined	Undetermined	Undetermined	Undetermined	Undetermined	Undetermined		Undetermined	Undetermined	Undetermined	Undetermined	Undetermined	37.7848	Undetermined	Undetermined	Undetermined	Undetermined	Undetermined	37.6993	Undetermined	Undetermined	39.9775	Undetermined	Undetermined	37.4334	Undetermined	Undetermined	Undetermined	Undetermined	Undetermined	Undetermined	Undetermined	Undetermined	Undetermined	38.0511	Undetermined	Undetermined	43.5446
hsa-miR-103	170	hsa-miR-103	A	3	170	H2		hsa-miR-103	32.4526	31.7423	Undetermined	30.5564	32.2496	32.2045	33.7751	Undetermined	29.7801		33.4229	30.7727	29.5701	Undetermined	33.8858	31.6837	32.6529	31.3952	32.2829	31.2684	33.2785	32.8777	32.0187	31.6858	34.6378	33.4603	32.712	Undetermined	33.6468	34.5436	35.9099	33.8281	31.625	Undetermined	33.2987	Undetermined	Undetermined	Undetermined	Undetermined	Undetermined	Undetermined
		hsa-miR-144	A	3	171	H3		hsa-miR-144											Undetermined	Undetermined	38.063	37.7912	Undetermined	Undetermined	Undetermined	Undetermined	Undetermined	Undetermined	Undetermined	Undetermined	Undetermined	Undetermined	Undetermined	Undetermined	Undetermined	Undetermined	Undetermined	Undetermined	Undetermined	Undetermined	Undetermined	Undetermined	Undetermined	Undetermined	Undetermined	Undetermined	Undetermined	Undetermined	44.1825
hsa-miR-184	172	hsa-miR-184	A	3	172	H4		hsa-miR-184	Undetermined	Undetermined	Undetermined	35.0971	Undetermined	37.8729	Undetermined	Undetermined	34.6125		Undetermined	Undetermined	Undetermined	Undetermined	Undetermined	Undetermined	37.6662	Undetermined	Undetermined	Undetermined	Undetermined	Undetermined	Undetermined	Undetermined	Undetermined	Undetermined	Undetermined	Undetermined	Undetermined	Undetermined	Undetermined	Undetermined	37.4431	Undetermined	34.3652	Undetermined	Undetermined	Undetermined	Undetermined	Undetermined	46.6289
hsa-miR-631	173	hsa-miR-631	A	3	173	H5		hsa-miR-631	Undetermined	38.0715	Undetermined	37.4986	Undetermined	39.1014	Undetermined	39.0744	Undetermined		Undetermined	34.26	Undetermined	Undetermined	37.8481	Undetermined	Undetermined	39.3486	36.2223	36.4651	38.5814	Undetermined	38.1263	Undetermined	38.726	Undetermined	34.9498	Undetermined	Undetermined	Undetermined	Undetermined	38.9773	35.4542	Undetermined	39.5428	37.2032	Undetermined	38.8097	Undetermined	Undetermined	36.8853
hsa-miR-519a	174	hsa-miR-519a	A	3	174	H6		hsa-miR-519a	Undetermined	Undetermined	Undetermined	Undetermined	Undetermined	Undetermined	Undetermined	Undetermined	Undetermined		Undetermined	Undetermined	Undetermined	Undetermined	Undetermined	Undetermined	Undetermined	Undetermined	Undetermined	Undetermined	Undetermined	Undetermined	Undetermined	Undetermined	Undetermined	Undetermined	Undetermined	Undetermined	Undetermined	Undetermined	Undetermined	Undetermined	Undetermined	Undetermined	Undetermined	Undetermined	Undetermined	Undetermined	Undetermined	Undetermined	Undetermined
hsa-miR-211	175	hsa-miR-211	A	3	175	H7		hsa-miR-211	Undetermined	Undetermined	Undetermined	Undetermined	Undetermined	Undetermined	Undetermined	Undetermined	Undetermined		Undetermined	Undetermined	Undetermined	Undetermined	Undetermined	38.0684	Undetermined	Undetermined	Undetermined	Undetermined	Undetermined	Undetermined	Undetermined	Undetermined	39.5748	38.796	38.2098	Undetermined	Undetermined	37.6783	Undetermined	39.4964	Undetermined	Undetermined	Undetermined	Undetermined	Undetermined	Undetermined	Undetermined	Undetermined	46.9797
hsa-miR-802	176	hsa-miR-802	A	3	176	H8		hsa-miR-802	Undetermined	Undetermined	Undetermined	Undetermined	Undetermined	Undetermined	Undetermined	Undetermined	Undetermined		Undetermined	Undetermined	Undetermined	Undetermined	Undetermined	Undetermined	Undetermined	Undetermined	Undetermined	Undetermined	Undetermined	Undetermined	Undetermined	Undetermined	36.4563	Undetermined	Undetermined	Undetermined	Undetermined	Undetermined	Undetermined	37.7982	Undetermined	Undetermined	38.0259	Undetermined	Undetermined	Undetermined	Undetermined	Undetermined	39.1452
hsa-let-7f	177	hsa-let-7f	A	3	177	H9		hsa-let-7f	32.5505	31.4938	35.4395	30.7968	31.7082	34.2514	34.7502	Undetermined	30.9054		34.6419	30.3672	30.5595	35.4284	36.7475	32.5454	33.4635	32.2705	33.2371	34.2145	33.9972	32.542	37.6918	32.7294	31.4569	32.5834	33.0737	Undetermined	38.0993	35.6613	38.0194	33.8405	32.1403	Undetermined	33.879	Undetermined	37.2257	34.5088	Undetermined	33.4112	33.8457
hsa-miR-625*	178	hsa-miR-625*	A	3	178	H10		hsa-miR-625*	Undetermined	Undetermined	37.3045	Undetermined	Undetermined	Undetermined	Undetermined	Undetermined	Undetermined		Undetermined	Undetermined	Undetermined	Undetermined	Undetermined	Undetermined	Undetermined	Undetermined	Undetermined	Undetermined	Undetermined	Undetermined	Undetermined	36.3403	Undetermined	Undetermined	Undetermined	Undetermined	Undetermined	Undetermined	Undetermined	Undetermined	38.5207	Undetermined	Undetermined	Undetermined	Undetermined	Undetermined	Undetermined	Undetermined	Undetermined
hsa-miR-34a	179	hsa-miR-34a	A	3	179	H11		hsa-miR-34a	Undetermined	33.9322	Undetermined	30.3733	34.1353	33.7704	Undetermined	Undetermined	35.5096		Undetermined	32.5602	33.7002	Undetermined	Undetermined	Undetermined	34.6155	34.726	34.4393	32.9985	Undetermined	34.8362	Undetermined	Undetermined	Undetermined	33.6652	33.6677	Undetermined	34.4683	Undetermined	Undetermined	33.8506	32.5245	Undetermined	33.9162	Undetermined	Undetermined	Undetermined	Undetermined	Undetermined	Undetermined
hsa-miR-744	180	hsa-miR-744	A	3	180	H12		hsa-miR-744	Undetermined	Undetermined	38.7842	Undetermined	39.9132	37.7706	Undetermined	Undetermined	36.8727		39.3033	Undetermined	36.3074	Undetermined	Undetermined	39.0611	38.1209	Undetermined	39.0428	38.1532	Undetermined	33.8291	38.5688	38.003	35.6296	38.2054	Undetermined	Undetermined	39.9615	Undetermined	Undetermined	Undetermined	36.9329	Undetermined	39.1249	Undetermined	Undetermined	Undetermined	Undetermined	Undetermined	37.5037
hsa-miR-518e	181	hsa-miR-518e	A	3	181	H13		hsa-miR-518e	Undetermined	Undetermined	Undetermined	Undetermined	Undetermined	Undetermined	Undetermined	Undetermined	Undetermined		Undetermined	Undetermined	Undetermined	Undetermined	Undetermined	Undetermined	Undetermined	Undetermined	Undetermined	Undetermined	Undetermined	Undetermined	Undetermined	Undetermined	Undetermined	Undetermined	Undetermined	Undetermined	Undetermined	Undetermined	Undetermined	Undetermined	Undetermined	Undetermined	Undetermined	Undetermined	Undetermined	Undetermined	Undetermined	Undetermined	46.4225
hsa-miR-29b	182	hsa-miR-29b	A	3	182	H14		hsa-miR-29b	38.6788	38.0366	38.1099	33.4064	35.9191	36.42	38.3798	Undetermined	34.9921		34.9331	35.2625	33.8565	Undetermined	37.1288	36.947	35.3732	34.6517	36.6067	35.3491	36.2584	36.9255	Undetermined	36.4438	34.7754	39.741	37.6061	Undetermined	38.9267	Undetermined	Undetermined	37.6344	34.2431	37.8901	36.5878	Undetermined	Undetermined	38.8563	Undetermined	36.4495	35.3478
hsa-miR-658	183	hsa-miR-658	A	3	183	H15		hsa-miR-658	38.0303	39.3673	Undetermined	Undetermined	Undetermined	35.3039	Undetermined	Undetermined	Undetermined		Undetermined	Undetermined	Undetermined	Undetermined	Undetermined	Undetermined	Undetermined	Undetermined	Undetermined	Undetermined	Undetermined	37.256	Undetermined	36.3894	Undetermined	Undetermined	Undetermined	Undetermined	Undetermined	Undetermined	Undetermined	Undetermined	38.384	Undetermined	Undetermined	Undetermined	Undetermined	Undetermined	Undetermined	Undetermined	Undetermined
hsa-miR-572	184	hsa-miR-572	A	3	184	H16		hsa-miR-572	28.0527	29.4229	28.4153	26.9161	29.0707	31.3241	28.9724	27.8212	26.2189		27.7163	27.4225	32.7927	31.6912	31.4669	28.9881	30.4809	32.3454	29.7007	29.7286	31.8603	32.4136	26.3435	33.992	28.3428	31.9852	31.5368	29.9815	31.4932	32.3448	32.5251	32.2689	31.1146	31.5256	29.2505	32.0807	30.8736	32.3649	30.9607	30.7046	29.843
hsa-let-7a	185	hsa-let-7a	A	3	185	H17		hsa-let-7a	30.7071	29.2387	33.63	24.1161	29.052	31.5297	32.4636	Undetermined	28.2855		34.3377	29.6955	30.7643	Undetermined	34.2556	31.1863	32.8937	32.5346	33.0991	31.1678	34.3439	34.0101	Undetermined	34.1973	32.2543	33.1579	34.077	Undetermined	36.4388	37.2796	Undetermined	33.8247	32.514	38.4084	35.5425	Undetermined	37.0821	35.4782	Undetermined	34.6405	32.4773
hsa-miR-30e	186	hsa-miR-30e	A	3	186	H18		hsa-miR-30e	31.9739	31.3104	33.3768	27.6394	31.654	30.6126	33.6459	Undetermined	30.4472		38.0434	32.6257	33.4076	Undetermined	36.369	34.4919	39.0088	36.419	Undetermined	36.2854	Undetermined	37.6393	Undetermined	39.0233	37.0244	Undetermined	36.6406	Undetermined	34.4452	Undetermined	Undetermined	39.0109	34.9664	36.2819	37.875	Undetermined	Undetermined	37.9076	Undetermined	Undetermined	34.4226
hsa-miR-433	187	hsa-miR-433	A	3	187	H19		hsa-miR-433	35.7912	Undetermined	Undetermined	36.4738	Undetermined	37.0181	38.4704	Undetermined	34.0147		35.5388	Undetermined	37.0437	Undetermined	38.1602	31.6793	39.2971	33.7262	35.62	37.9941	Undetermined	38.1131	34.8313	36.8755	39.114	36.8537	Undetermined	Undetermined	Undetermined	Undetermined	Undetermined	38.7261	35.37	33.7459	Undetermined	Undetermined	Undetermined	33.356	Undetermined	38.8457	36.8935
hsa-miR-660	188	hsa-miR-660	A	3	188	H20		hsa-miR-660	36.404	34.7862	35.5628	30.8486	35.6286	34.5198	Undetermined	Undetermined	32.5546		Undetermined	33.3883	32.4767	Undetermined	Undetermined	33.9811	39.5996	34.9197	Undetermined	34.0482	35.5179	35.2871	Undetermined	37.0671	33.5312	33.9944	34.2729	Undetermined	34.6785	Undetermined	Undetermined	37.6673	33.5934	Undetermined	36.5138	39.1056	Undetermined	37.6557	Undetermined	36.6379	34.9246
hsa-let-7c	189	hsa-let-7c	A	3	189	H21		hsa-let-7c	33.5249	31.8581	37.5608	29.3926	30.5838	33.2166	35.168	Undetermined	30.6132		36.4552	30.9122	32.0816	37.0579	34.9813	32.5181	32.7956	32.9421	33.398	31.4376	34.9144	34.7233	34.7396	33.158	32.7706	32.733	33.4348	Undetermined	34.3829	36.2412	37.3119	34.9083	32.5883	36.3085	34.1076	37.6724	39.0992	34.5294	39.2651	35.1973	33.9583
hsa-miR-28-5p	190	hsa-miR-28-5p	A	3	190	H22		hsa-miR-28-5p	Undetermined	33.5902	Undetermined	32.9931	33.4469	37.2381	Undetermined	Undetermined	31.9339		Undetermined	33.4869	32.708	Undetermined	Undetermined	34.3761	33.2417	33.9015	34.2824	34.1422	Undetermined	Undetermined	Undetermined	37.2616	34.7106	36.4423	36.0309	Undetermined	34.6686	Undetermined	Undetermined	Undetermined	Undetermined	Undetermined	Undetermined	Undetermined	Undetermined	Undetermined	Undetermined	Undetermined	33.2126
hsa-miR-324-5p	191	hsa-miR-324-5p	A	3	191	H23		hsa-miR-324-5p	36.6422	Undetermined	Undetermined	31.6222	34.8412	34.8897	Undetermined	Undetermined	Undetermined		Undetermined	32.876	34.9178	Undetermined	34.9634	Undetermined	Undetermined	34.5348	38.3914	34.2472	34.6399	Undetermined	37.3191	33.6049	34.5434	Undetermined	Undetermined	Undetermined	Undetermined	Undetermined	Undetermined	Undetermined	39.2773	Undetermined	Undetermined	Undetermined	Undetermined	36.4117	Undetermined	Undetermined	48.4314
		hsa-miR-219-5p	A	3	192	H24		hsa-miR-219-5p											Undetermined	Undetermined	Undetermined	Undetermined	Undetermined	Undetermined	Undetermined	Undetermined		Undetermined	Undetermined	Undetermined	Undetermined	Undetermined	Undetermined	Undetermined	Undetermined		37.5262	Undetermined	Undetermined	Undetermined	Undetermined	Undetermined	Undetermined	Undetermined	38.9099	Undetermined	Undetermined	Undetermined	Undetermined
hsa-miR-19b	193	hsa-miR-19b	A	3	193	I1		hsa-miR-19b	33.4597	Undetermined	32.5816	27.6852	33.8973	33.7664	Undetermined	Undetermined	34.193		31.8506	29.1603	28.1592	Undetermined	Undetermined	30.5255	30.3004	30.3347	30.7429	29.0423	Undetermined	36.4109	Undetermined	33.6124	Undetermined	Undetermined	38.8979	Undetermined	Undetermined	Undetermined	Undetermined	Undetermined	Undetermined	Undetermined	Undetermined	34.8634	33.9647	32.4391	Undetermined	32.2682	31.3376
hsa-miR-526b	194	hsa-miR-526b	A	3	194	I2		hsa-miR-526b	Undetermined	Undetermined	37.3364	Undetermined	Undetermined	Undetermined	Undetermined	Undetermined	Undetermined		Undetermined	Undetermined	Undetermined	Undetermined	Undetermined	Undetermined	Undetermined	Undetermined	Undetermined	Undetermined	Undetermined	Undetermined	33.1295	Undetermined	Undetermined	Undetermined	35.6991	Undetermined	Undetermined	Undetermined	Undetermined	Undetermined	Undetermined	Undetermined	Undetermined	Undetermined	Undetermined	Undetermined	Undetermined	Undetermined	Undetermined
hsa-miR-720	195	hsa-miR-720	A	3	195	I3		hsa-miR-720	25.3831	23.0004	25.676	20.7765	24.3314	22.3514	26.8386	26.183	21.5503		24.2897	23.2542	23.4739	25.841	24.8777	24.3202	23.4717	24.9371	24.6611	20.2459	27.3804	28.5671	22.9788	24.3718	24.93	24.2626	24.6859	26.5757	25.1485	28.6049	26.4581	22.7699	24.378	24.0798	25.0545	30.9498	28.7028	22.6573	30.5279	24.8542	24.3321
hsa-miR-30b	196	hsa-miR-30b	A	3	196	I4		hsa-miR-30b	29.2113	28.7373	32.4228	27.0311	28.8236	30.8274	31.123	Undetermined	29.2819		31.4454	28.2739	27.8319	Undetermined	31.2654	28.405	29.5951	29.4357	31.1927	31.5857	31.3508	29.3233	34.6162	30.6295	30.3345	31.6274	32.7597	Undetermined	31.7322	33.4304	35.1623	32.5751	31.291	35.1262	34.9832	Undetermined	34.6369	35.5529	35.7422	31.841	31.9996
hsa-miR-637	197	hsa-miR-637	A	3	197	I5		hsa-miR-637	Undetermined	Undetermined	Undetermined	Undetermined	Undetermined	Undetermined	Undetermined	Undetermined	Undetermined		Undetermined	Undetermined	Undetermined	Undetermined	Undetermined	36.489	Undetermined	Undetermined	Undetermined	37.324	Undetermined	Undetermined	Undetermined	Undetermined	Undetermined	Undetermined	Undetermined	Undetermined	Undetermined	Undetermined	Undetermined	Undetermined	Undetermined	Undetermined	Undetermined	Undetermined	Undetermined	Undetermined	Undetermined	Undetermined	Undetermined
hsa-miR-422a	198	hsa-miR-422a	A	3	198	I6		hsa-miR-422a	Undetermined	Undetermined	Undetermined	Undetermined	Undetermined	Undetermined	Undetermined	Undetermined	Undetermined		Undetermined	Undetermined	Undetermined	Undetermined	Undetermined	Undetermined	Undetermined	Undetermined	Undetermined	Undetermined	Undetermined	34.405	Undetermined	Undetermined	36.3192	Undetermined	Undetermined	Undetermined	39.4505	Undetermined	Undetermined	Undetermined	37.4381	Undetermined	Undetermined	Undetermined	Undetermined	Undetermined	Undetermined	Undetermined	Undetermined
hsa-miR-199a-3p	199	hsa-miR-199a-3p	A	3	199	I7		hsa-miR-199a-3p	Undetermined	Undetermined	Undetermined	34.8414	Undetermined	Undetermined	Undetermined	Undetermined	Undetermined		Undetermined	Undetermined	Undetermined	Undetermined	Undetermined	Undetermined	Undetermined	Undetermined	Undetermined	Undetermined	Undetermined	Undetermined	Undetermined	Undetermined	38.3768	Undetermined	Undetermined	Undetermined	Undetermined	Undetermined	Undetermined	Undetermined	Undetermined	Undetermined	36.7049	Undetermined	Undetermined	Undetermined	Undetermined	Undetermined	Undetermined
hsa-miR-335	200	hsa-miR-335	A	3	200	I8		hsa-miR-335	34.3767	34.9235	33.7756	32.1487	35.0511	37.3741	Undetermined	Undetermined	34.585		Undetermined	32.4032	33.4871	Undetermined	35.1539	36.3744	34.9576	36.3019	34.6719	38.334	Undetermined	37.464	Undetermined	37.253	Undetermined	35.2371	Undetermined	Undetermined	38.2661	Undetermined	Undetermined	36.9146	34.3896	Undetermined	Undetermined	Undetermined	Undetermined	Undetermined	Undetermined	Undetermined	Undetermined
hsa-miR-134	201	hsa-miR-134	A	3	201	I9		hsa-miR-134	32.5481	33.1545	33.2532	31.799	34.5806	33.849	32.737	33.8117	32.764		29.8921	30.5284	31.8209	30.898	31.0265	32.6695	31.4745	31.4756	30.6159	31.8314	31.6166	31.9372	30.7079	31.7671	31.2346	31.6752	31.2669	31.4813	31.803	30.9647	30.9144	31.4737	31.3012	31.8224	32.391	34.1968	31.6699	31.2216	30.8878	32.1376	31.5516
hsa-miR-21	202	hsa-miR-21	A	3	202	I10		hsa-miR-21	30.896	29.4154	32.2287	23.7027	27.8681	26.6808	31.9693	35.8405	26.2671		30.7462	27.6677	27.5109	36.2061	31.185	29.4862	29.6043	30.1943	32.4545	29.65	30.1626	30.7699	29.3974	29.4216	28.7235	27.8179	28.1854	Undetermined	28.6004	31.6889	34.2824	27.6289	25.2865	30.2919	26.8019	37.4896	35.5212	31.7838	Undetermined	31.5052	30.1221
hsa-miR-129-3p	203	hsa-miR-129-3p	A	3	203	I11		hsa-miR-129-3p	Undetermined	Undetermined	Undetermined	Undetermined	Undetermined	Undetermined	Undetermined	Undetermined	Undetermined		Undetermined	Undetermined	Undetermined	Undetermined	Undetermined	Undetermined	Undetermined	Undetermined	Undetermined	36.1826	Undetermined	Undetermined	Undetermined	Undetermined	Undetermined	Undetermined	Undetermined	Undetermined	Undetermined	Undetermined	Undetermined	38.1972	Undetermined	Undetermined	Undetermined	Undetermined	Undetermined	Undetermined	Undetermined	Undetermined	Undetermined
hsa-miR-26b	204	hsa-miR-26b	A	3	204	I12		hsa-miR-26b	37.259	33.2773	37.0235	31.7743	33.231	32.9364	Undetermined	Undetermined	32.3338		Undetermined	32.3413	31.8997	Undetermined	39.0499	33.5988	35.046	33.9747	Undetermined	37.5852	34.1491	34.525	38.0914	33.7236	32.7465	33.8588	34.6884	Undetermined	35.3971	35.8185	Undetermined	33.6813	32.1418	35.3263	34.8056	Undetermined	35.3358	36.1648	Undetermined	36.2139	37.5081
hsa-miR-214	205	hsa-miR-214	A	3	205	I13		hsa-miR-214	37.7217	37.0908	Undetermined	34.3107	37.772	38.7759	38.5181	Undetermined	36.8587		37.7481	36.9198	Undetermined	Undetermined	Undetermined	36.8613	38.177	36.6661	Undetermined	Undetermined	39.8471	33.746	36.2516	Undetermined	33.2248	36.8989	Undetermined	Undetermined	29.2395	37.7683	38.9496	39.4417	34.1439	38.0138	36.8399	Undetermined	Undetermined	37.5672	39.5385	39.575	38.0915
hsa-miR-32	206	hsa-miR-32	A	3	206	I14		hsa-miR-32	Undetermined	Undetermined	Undetermined	Undetermined	Undetermined	Undetermined	Undetermined	Undetermined	Undetermined		Undetermined	Undetermined	Undetermined	Undetermined	Undetermined	Undetermined	Undetermined	Undetermined	Undetermined	Undetermined	Undetermined	Undetermined	Undetermined	Undetermined	Undetermined	37.2796	Undetermined	Undetermined	Undetermined	Undetermined	Undetermined	Undetermined	35.5546	Undetermined	Undetermined	Undetermined	Undetermined	Undetermined	Undetermined	Undetermined	Undetermined
hsa-miR-324-3p	207	hsa-miR-324-3p	A	3	207	I15		hsa-miR-324-3p	33.7736	33.7912	32.4542	31.7194	34.3459	32.7323	33.7169	32.9868	33.5032		33.8402	31.8142	33.7943	34.8178	35.8302	35.5548	33.7	32.548	35.7037	31.5651	33.352	32.6231	33.5653	34.2966	32.4903	32.6062	34.3015	33.5808	34.394	35.8092	33.4141	33.5464	33.6077	33.4168	34.2075	35.1458	35.6363	33.5673	35.5991	33.6435	36.6627
hsa-miR-488	208	hsa-miR-488	A	3	208	I16		hsa-miR-488	Undetermined	Undetermined	Undetermined	Undetermined	Undetermined	Undetermined	Undetermined	Undetermined	Undetermined		Undetermined	Undetermined	Undetermined	Undetermined	Undetermined	Undetermined	Undetermined	Undetermined	Undetermined	Undetermined	Undetermined	Undetermined	Undetermined	Undetermined	Undetermined	Undetermined	Undetermined	Undetermined	Undetermined	Undetermined	Undetermined	Undetermined	Undetermined	Undetermined	Undetermined	Undetermined	Undetermined	Undetermined	Undetermined	Undetermined	Undetermined
hsa-miR-371-5p	209	hsa-miR-371-5p	A	3	209	I17		hsa-miR-371-5p	Undetermined	39.5961	Undetermined	39.0439	Undetermined	39.0398	Undetermined	Undetermined	Undetermined		Undetermined	Undetermined	Undetermined	Undetermined	39.3194	Undetermined	36.6393	Undetermined	Undetermined	Undetermined	Undetermined	38.6293	Undetermined	Undetermined	Undetermined	Undetermined	Undetermined	39.3048	Undetermined	Undetermined	Undetermined	Undetermined	Undetermined	Undetermined	38.6902	Undetermined	Undetermined	Undetermined	Undetermined	36.5893	Undetermined
hsa-miR-455-5p	210	hsa-miR-455-5p	A	3	210	I18		hsa-miR-455-5p	36.1549	Undetermined	Undetermined	34.7054	Undetermined	35.8085	Undetermined	Undetermined	Undetermined		Undetermined	35.6549	36.3684	Undetermined	Undetermined	Undetermined	Undetermined	Undetermined	Undetermined	35.6101	Undetermined	39.6489	Undetermined	Undetermined	36.1598	Undetermined	Undetermined	Undetermined	Undetermined	Undetermined	Undetermined	Undetermined	36.9248	Undetermined	Undetermined	Undetermined	Undetermined	35.6341	Undetermined	Undetermined	41.5024
hsa-miR-891a	211	hsa-miR-891a	A	3	211	I19		hsa-miR-891a	Undetermined	Undetermined	Undetermined	37.5624	Undetermined	Undetermined	38.5538	Undetermined	Undetermined		Undetermined	Undetermined	37.8137	Undetermined	Undetermined	Undetermined	Undetermined	Undetermined	Undetermined	34.2737	Undetermined	38.4216	Undetermined	Undetermined	34.6114	Undetermined	Undetermined	Undetermined	Undetermined	Undetermined	Undetermined	Undetermined	33.1081	Undetermined	Undetermined	Undetermined	Undetermined	Undetermined	Undetermined	34.4601	34.7205
hsa-miR-549	212	hsa-miR-549	A	3	212	I20		hsa-miR-549	Undetermined	Undetermined	Undetermined	Undetermined	Undetermined	Undetermined	Undetermined	Undetermined	Undetermined		Undetermined	Undetermined	Undetermined	Undetermined	Undetermined	Undetermined	Undetermined	Undetermined	Undetermined	Undetermined	Undetermined	Undetermined	Undetermined	Undetermined	Undetermined	Undetermined	Undetermined	Undetermined	Undetermined	Undetermined	Undetermined	39.5364	Undetermined	Undetermined	Undetermined	Undetermined	Undetermined	Undetermined	Undetermined	Undetermined	Undetermined
hsa-miR-205	213	hsa-miR-205	A	3	213	I21		hsa-miR-205	31.4686	29.9052	31.2653	23.0099	26.9467	26.7747	31.9946	Undetermined	26.1897		32.5128	31.2586	30.9866	33.2955	33.2086	34.557	31.7778	32.5794	34.3384	30.4446	30.3089	31.2668	30.9777	32.3432	32.5761	29.2805	28.5692	Undetermined	29.1173	34.2337	33.9946	29.9784	28.2705	32.7355	31.8003	Undetermined	Undetermined	33.3631	Undetermined	34.1773	46.4569
hsa-miR-518b	214	hsa-miR-518b	A	3	214	I22		hsa-miR-518b	Undetermined	Undetermined	Undetermined	Undetermined	Undetermined	Undetermined	Undetermined	Undetermined	Undetermined		Undetermined	Undetermined	Undetermined	Undetermined	Undetermined	Undetermined	Undetermined	Undetermined	Undetermined	Undetermined	Undetermined	Undetermined	Undetermined	Undetermined	Undetermined	Undetermined	Undetermined	Undetermined	Undetermined	Undetermined	Undetermined	Undetermined	Undetermined	Undetermined	Undetermined	Undetermined	Undetermined	Undetermined	Undetermined	Undetermined	Undetermined
hsa-miR-361-5p	215	hsa-miR-361-5p	A	3	215	I23		hsa-miR-361-5p	Undetermined	Undetermined	Undetermined	36.035	Undetermined	Undetermined	Undetermined	Undetermined	38.1723		Undetermined	39.3731	Undetermined	Undetermined	Undetermined	Undetermined	Undetermined	Undetermined	Undetermined	38.4262	Undetermined	Undetermined	Undetermined	Undetermined	Undetermined	Undetermined	Undetermined	Undetermined	Undetermined	Undetermined	Undetermined	Undetermined	Undetermined	Undetermined	Undetermined	Undetermined	Undetermined	Undetermined	Undetermined	Undetermined	46.3688
hsa-miR-454	216	hsa-miR-454	A	3	216	I24		hsa-miR-454	37.5959	36.0308	Undetermined	36.1698	35.2563	Undetermined	37.2454	38.0584	37.2566		Undetermined	37.9626	35.7823	Undetermined	Undetermined	Undetermined	Undetermined	Undetermined	Undetermined	38.2984	Undetermined	35.4343	Undetermined	Undetermined	Undetermined	Undetermined	35.8321	39.1621	Undetermined	Undetermined	37.0358	36.6762	Undetermined	Undetermined	38.2908	Undetermined	Undetermined	39.2874	38.8332	Undetermined	36.0804
hsa-miR-15a	217	hsa-miR-15a	A	3	217	J1		hsa-miR-15a	33.9253	33.1439	Undetermined	28.3088	32.9737	32.9747	33.3606	Undetermined	Undetermined		Undetermined	32.7308	31.6663	Undetermined	Undetermined	34.1319	34.1442	Undetermined	34.6008	31.363	33.7451	33.5626	Undetermined	33.9597	32.7705	31.8105	33.3392	Undetermined	32.3595	34.773	Undetermined	31.5448	29.9912	Undetermined	30.4943	Undetermined	Undetermined	33.3815	Undetermined	Undetermined	34.724
hsa-miR-191	218	hsa-miR-191	A	3	218	J2		hsa-miR-191	33.6562	33.5507	36.445	31.4405	33.8615	32.7299	38.2312	Undetermined	31.7475		33.7065	32.7921	32.8209	Undetermined	34.9198	36.4318	34.2812	33.9218	36.7164	31.6485	33.7871	35.5936	34.2806	33.0272	31.7322	33.2536	33.384	Undetermined	34.2587	37.5455	Undetermined	31.8854	31.2592	33.9853	32.9883	37.8174	Undetermined	33.5464	Undetermined	34.385	32.3878
hsa-miR-608	219	hsa-miR-608	A	3	219	J3		hsa-miR-608	38.1097	Undetermined	36.8658	36.7163	38.3134	36.1752	Undetermined	38.9573	36.019		37.7037	38.7405	Undetermined	Undetermined	38.1832	Undetermined	38.6242	Undetermined	Undetermined	Undetermined	Undetermined	Undetermined	37.7049	Undetermined	39.4046	Undetermined	39.8825	37.6633	38.8841	Undetermined	Undetermined	39.017	Undetermined	38.3826	38.3702	Undetermined	Undetermined	35.8678	Undetermined	35.907	39.6498
hsa-miR-576-5p	220	hsa-miR-576-5p	A	3	220	J4		hsa-miR-576-5p	Undetermined	Undetermined	Undetermined	34.7554	Undetermined	Undetermined	Undetermined	Undetermined	39.0783		Undetermined	39.474	Undetermined	Undetermined	Undetermined	Undetermined	Undetermined	Undetermined	Undetermined	Undetermined	Undetermined	Undetermined	Undetermined	Undetermined	Undetermined	37.5881	Undetermined	Undetermined	Undetermined	Undetermined	Undetermined	Undetermined	Undetermined	Undetermined	Undetermined	Undetermined	Undetermined	Undetermined	Undetermined	Undetermined	Undetermined
hsa-miR-497	221	hsa-miR-497	A	3	221	J5		hsa-miR-497	Undetermined	39.442	35.8563	Undetermined	Undetermined	Undetermined	Undetermined	38.6352	38.223		38.0704	39.555	Undetermined	39.7646	Undetermined	38.347	Undetermined	Undetermined	Undetermined	38.0173	Undetermined	36.804	Undetermined	Undetermined	Undetermined	Undetermined	Undetermined	Undetermined	Undetermined	Undetermined	Undetermined	Undetermined	Undetermined	38.7164	37.7533	38.5827	38.2735	Undetermined	Undetermined	Undetermined	41.7988
hsa-miR-19a	222	hsa-miR-19a	A	3	222	J6		hsa-miR-19a	Undetermined	Undetermined	34.4721	28.9599	35.2752	35.7849	39.4237	Undetermined	34.4171		38.0413	35.7756	33.9119	38.2811	35.1291	34.0785	36.2423	34.7839	Undetermined	35.373	38.4609	Undetermined	34.7337	39.032	Undetermined	34.3338	35.3684	Undetermined	Undetermined	Undetermined	Undetermined	Undetermined	Undetermined	39.0051	31.1784	Undetermined	Undetermined	39.23	Undetermined	Undetermined	39.5339
hsa-miR-187*	223	hsa-miR-187*	A	3	223	J7		hsa-miR-187*	Undetermined	Undetermined	Undetermined	Undetermined	Undetermined	Undetermined	36.7078	Undetermined	Undetermined		Undetermined	Undetermined	Undetermined	Undetermined	Undetermined	Undetermined	Undetermined	Undetermined	Undetermined	Undetermined	Undetermined	Undetermined	Undetermined	Undetermined	Undetermined	Undetermined	Undetermined	Undetermined	Undetermined	Undetermined	Undetermined	36.2298	Undetermined	Undetermined	36.5366	Undetermined	Undetermined	Undetermined	Undetermined	Undetermined	44.8791
hsa-miR-620	224	hsa-miR-620	A	3	224	J8		hsa-miR-620	Undetermined	Undetermined	Undetermined	Undetermined	Undetermined	Undetermined	Undetermined	Undetermined	Undetermined		Undetermined	Undetermined	Undetermined	Undetermined	Undetermined	Undetermined	Undetermined	Undetermined	Undetermined	Undetermined	Undetermined	Undetermined	Undetermined	Undetermined	Undetermined	Undetermined	Undetermined	Undetermined	Undetermined	Undetermined	Undetermined	Undetermined	Undetermined	Undetermined	39.0189	Undetermined	Undetermined	Undetermined	Undetermined	Undetermined	Undetermined
hsa-let-7i	225	hsa-let-7i	A	3	225	J9		hsa-let-7i	37.5855	37.0722	Undetermined	32.2103	35.9293	36.6884	Undetermined	Undetermined	32.4164		Undetermined	32.542	33.4555	Undetermined	37.6961	37.4374	35.8532	36.6627	35.725	34.604	37.2639	Undetermined	36.3796	36.9193	34.6652	35.3243	35.0202	Undetermined	Undetermined	Undetermined	Undetermined	37.2638	34.9127	Undetermined	36.6971	Undetermined	Undetermined	36.6796	Undetermined	Undetermined	36.0097
hsa-miR-501-5p	226	hsa-miR-501-5p	A	3	226	J10		hsa-miR-501-5p	34.5254	34.2397	35.7164	32.7297	Undetermined	33.8915	Undetermined	34.5418	31.6445		Undetermined	31.5991	Undetermined	Undetermined	Undetermined	33.9244	Undetermined	32.4774	Undetermined	33.9657	34.3413	32.9531	33.5361	Undetermined	36.0093	34.4059	33.271	Undetermined	34.2088	Undetermined	Undetermined	Undetermined	32.5369	34.2519	38.0375	Undetermined	Undetermined	34.3935	Undetermined	33.8933	33.987
hsa-miR-652	227	hsa-miR-652	A	3	227	J11		hsa-miR-652	Undetermined	Undetermined	Undetermined	31.3496	Undetermined	35.8225	Undetermined	35.8696	34.3235		Undetermined	33.376	34.6111	Undetermined	Undetermined	34.6905	Undetermined	34.1875	34.9866	34.2679	Undetermined	Undetermined	Undetermined	34.4102	34.4962	Undetermined	35.9482	Undetermined	Undetermined	Undetermined	Undetermined	Undetermined	33.9122	Undetermined	Undetermined	Undetermined	Undetermined	Undetermined	Undetermined	Undetermined	Undetermined
hsa-miR-1979	228	hsa-miR-1979	A	3	228	J12		hsa-miR-1979	30.8422	29.601	30.813	27.2858	29.486	30.1688	32.336	36.6824	29.1141		28.7416	26.5256	27.0905	33.1897	29.5992	28.8827	28.7868	28.5825	28.7079	27.1533	32.4857	32.414	29.5819	30.9735	30.4169	29.5632	29.6653	35.3743	32.4255	32.4212	34.0196	30.2011	28.6211	31.6807	31.5857	38.5533	Undetermined	31.3919	Undetermined	30.5558	28.8404
hsa-miR-30e*	229	hsa-miR-30e*	A	3	229	J13		hsa-miR-30e*	31.8603	30.2272	33.2734	29.0572	30.4796	30.9582	33.3749	Undetermined	28.9494		32.9237	28.5867	29.0544	Undetermined	33.2449	29.9683	31.1134	30.2869	30.9277	30.5157	30.9026	30.8014	29.1042	31.2547	29.9414	30.7264	31.2489	Undetermined	31.3363	33.0011	35.8655	30.8459	29.4533	32.8816	31.3717	Undetermined	Undetermined	35.927	Undetermined	31.5248	31.4334
hsa-miR-181c	230	hsa-miR-181c	A	3	230	J14		hsa-miR-181c	Undetermined	Undetermined	Undetermined	34.9613	38.005	Undetermined	Undetermined	39.0798	37.2443		Undetermined	38.4345	35.4592	Undetermined	Undetermined	Undetermined	Undetermined	Undetermined	Undetermined	Undetermined	Undetermined	38.1708	Undetermined	36.2659	Undetermined	Undetermined	Undetermined	Undetermined	Undetermined	Undetermined	Undetermined	Undetermined	38.0744	38.8299	Undetermined	Undetermined	Undetermined	Undetermined	Undetermined	Undetermined	39.9837
hsa-miR-499-5p	231	hsa-miR-499-5p	A	3	231	J15		hsa-miR-499-5p	38.0374	Undetermined	Undetermined	Undetermined	Undetermined	Undetermined	Undetermined	Undetermined	Undetermined		Undetermined	Undetermined	Undetermined	Undetermined	Undetermined	Undetermined	Undetermined	Undetermined	Undetermined	39.9587	Undetermined	Undetermined	39.8108	Undetermined	Undetermined	Undetermined	Undetermined	Undetermined	Undetermined	Undetermined	Undetermined	Undetermined	Undetermined	Undetermined	Undetermined	Undetermined	Undetermined	Undetermined	Undetermined	Undetermined	Undetermined
hsa-miR-548c-3p	232	hsa-miR-548c-3p	A	3	232	J16		hsa-miR-548c-3p	Undetermined	38.1485	37.7419	32.3328	Undetermined	39.1705	37.1715	38.5656	31.8423		Undetermined	37.3666	Undetermined	Undetermined	Undetermined	38.6458	39.7317	38.8838	Undetermined	Undetermined	Undetermined	Undetermined	35.7348	Undetermined	Undetermined	Undetermined	Undetermined	Undetermined	Undetermined	Undetermined	Undetermined	Undetermined	39.5215	Undetermined	Undetermined	Undetermined	Undetermined	Undetermined	39.2402	Undetermined	42.0108
hsa-miR-152	233	hsa-miR-152	A	3	233	J17		hsa-miR-152	36.3252	32.3526	Undetermined	30.1528	34.8797	32.047	34.6779	Undetermined	30.9918		35.7085	31.3342	31.7524	Undetermined	Undetermined	34.0072	33.5997	Undetermined	34.6743	35.755	33.8013	Undetermined	33.3013	34.7548	32.9146	33.7425	32.6683	Undetermined	31.7626	34.582	Undetermined	32.7619	31.6108	33.9416	32.584	Undetermined	Undetermined	Undetermined	Undetermined	Undetermined	33.8374
hsa-miR-93	234	hsa-miR-93	A	3	234	J18		hsa-miR-93	31.9646	31.9162	31.8141	28.213	31.043	30.2794	32.7551	31.9831	29.2193		33.9951	29.4431	29.9857	32.2806	31.7334	30.8018	31.0026	31.1066	31.3815	29.6156	32.0067	31.4133	32.934	32.4169	31.1585	32.9228	32.2145	33.3744	31.6302	33.2148	32.6275	31.4654	29.9251	33.2939	31.5989	33.668	34.5017	31.6893	31.5416	31.9338	30.8913
hsa-miR-490-3p	235	hsa-miR-490-3p	A	3	235	J19		hsa-miR-490-3p	32.7015	31.9538	33.3172	32.1542	32.3249	31.7736	30.8914	33.2652	31.9945		32.9617	33.138	33.4832	33.8003	34.1435	33.6316	33.0028	34.467	34.2416	33.1669	34.9972	33.0685	31.7257	33.3033	34.4494	34.7344	33.3888	34.4503	33.306	33.4104	34.1981	33.8532	33.5088	34.1885	34.3717	33.1094	33.638	33.8216	34.2152	33.7462	33.9707
hsa-miR-29c	236	hsa-miR-29c	A	3	236	J20		hsa-miR-29c	38.6317	37.604	35.6174	30.8203	34.6752	35.6601	Undetermined	Undetermined	35.9703		39.2067	32.4741	32.2967	Undetermined	37.7133	34.3435	32.8382	33.6807	36.3752	34.2621	36.9648	35.7286	Undetermined	34.898	38.0647	35.006	Undetermined	Undetermined	34.7735	Undetermined	Undetermined	35.6509	33.67	36.1767	36.5021	Undetermined	Undetermined	36.1844	Undetermined	36.351	33.7289
hsa-miR-372	237	hsa-miR-372	A	3	237	J21		hsa-miR-372	Undetermined	Undetermined	Undetermined	Undetermined	Undetermined	Undetermined	Undetermined	Undetermined	Undetermined		Undetermined	Undetermined	Undetermined	Undetermined	Undetermined	Undetermined	Undetermined	Undetermined	Undetermined	Undetermined	Undetermined	39.0363	38.4864	Undetermined	Undetermined	Undetermined	Undetermined	Undetermined	Undetermined	Undetermined	Undetermined	Undetermined	Undetermined	Undetermined	Undetermined	Undetermined	Undetermined	38.0814	Undetermined	Undetermined	48.1695
hsa-miR-133a	238	hsa-miR-133a	A	3	238	J22		hsa-miR-133a	39.3739	36.8492	Undetermined	Undetermined	Undetermined	37.4148	Undetermined	Undetermined	39.3251		Undetermined	Undetermined	Undetermined	Undetermined	36.5517	Undetermined	35.1605	Undetermined	Undetermined	Undetermined	Undetermined	37.7715	38.6045	Undetermined	Undetermined	Undetermined	Undetermined	Undetermined	Undetermined	Undetermined	Undetermined	Undetermined	Undetermined	Undetermined	Undetermined	Undetermined	Undetermined	Undetermined	Undetermined	Undetermined	44.557
hsa-miR-124	239	hsa-miR-124	A	3	239	J23		hsa-miR-124	37.9968	31.8513	Undetermined	33.43	Undetermined	34.6647	38.0195	36.8522	34.202		34.6227	39.1905	33.5341	Undetermined	30.1196	39.3195	33.9128	Undetermined	35.3091	Undetermined	Undetermined	32.0088	Undetermined	32.2192	34.9233	33.2454	37.1938	33.9107	33.7225	35.2139	Undetermined	35.7136	31.532	33.4089	29.2818	Undetermined	38.5325	34.5261	Undetermined	34.9881	33.495
		hsa-miR-190	A	3	240	J24		hsa-miR-190											Undetermined	32.651	31.8621	Undetermined	Undetermined	32.8248	34.7426	34.2229		Undetermined	Undetermined	Undetermined	Undetermined	Undetermined	Undetermined	Undetermined	Undetermined		Undetermined	Undetermined	Undetermined	Undetermined	Undetermined	Undetermined	Undetermined	Undetermined	Undetermined	Undetermined	Undetermined	Undetermined	Undetermined
hsa-miR-302a	241	hsa-miR-302a	A	3	241	K1		hsa-miR-302a	Undetermined	38.1696	Undetermined	39.4947	38.9753	37.984	Undetermined	39.3777	Undetermined		Undetermined	38.0798	Undetermined	Undetermined	Undetermined	Undetermined	Undetermined	Undetermined	Undetermined	39.1024	38.4587	39.3313	35.3498	Undetermined	37.6743	37.2107	Undetermined	Undetermined	39.22	Undetermined	Undetermined	37.1901	Undetermined	Undetermined	35.3308	Undetermined	Undetermined	38.8073	Undetermined	Undetermined	41.9878
hsa-miR-595	242	hsa-miR-595	A	3	242	K2		hsa-miR-595	34.5478	33.9177	34.4894	35.5456	37.7927	35.7667	33.3678	35.8521	34.9645		34.4375	35.9287	33.7372	35.7677	36.3838	37.581	35.352	35.9837	34.6167	37.9003	35.145	36.0005	36.4204	37.3448	34.0174	35.499	37.4825	38.169	37.8899	36.4155	36.3594	36.1936	36.1999	36.8922	31.9986	38.8754	35.5236	34.4749	Undetermined	35.8475	36.6243
hsa-miR-602	243	hsa-miR-602	A	3	243	K3		hsa-miR-602	34.3666	Undetermined	Undetermined	36.4819	Undetermined	36.26	Undetermined	33.1559	37.5623		36.592	37.258	36.7661	38.0984	38.6275	37.9216	36.8206	35.4795	37.2083	37.1601	Undetermined	32.7487	36.3697	35.67	30.9312	36.7518	Undetermined	38.0128	33.4936	38.8773	Undetermined	Undetermined	33.2926	37.2409	32.222	39.4628	Undetermined	Undetermined	Undetermined	38.0217	40.6982
hsa-miR-223	244	hsa-miR-223	A	3	244	K4		hsa-miR-223	33.9007	32.7137	Undetermined	24.2659	32.9903	26.7823	33.6992	Undetermined	27.3609		Undetermined	31.2212	31.597	Undetermined	36.0089	Undetermined	Undetermined	33.9221	36.4052	28.6416	30.2462	32.6612	30.2802	32.5904	29.9119	30.6601	28.6891	Undetermined	30.2612	35.0758	Undetermined	26.3935	24.5278	31.9499	24.6632	34.7083	Undetermined	Undetermined	Undetermined	Undetermined	Undetermined
hsa-miR-627	245	hsa-miR-627	A	3	245	K5		hsa-miR-627	Undetermined	Undetermined	Undetermined	Undetermined	Undetermined	35.8042	Undetermined	Undetermined	35.912		Undetermined	Undetermined	34.7467	Undetermined	Undetermined	Undetermined	Undetermined	Undetermined	Undetermined	Undetermined	Undetermined	Undetermined	Undetermined	Undetermined	Undetermined	Undetermined	Undetermined	Undetermined	Undetermined	Undetermined	Undetermined	Undetermined	37.8542	Undetermined	34.7531	Undetermined	Undetermined	Undetermined	Undetermined	Undetermined	Undetermined
hsa-miR-34b	246	hsa-miR-34b	A	3	246	K6		hsa-miR-34b	Undetermined	Undetermined	Undetermined	34.1917	Undetermined	Undetermined	Undetermined	Undetermined	Undetermined		Undetermined	Undetermined	Undetermined	Undetermined	39.8652	38.0574	Undetermined	Undetermined	Undetermined	Undetermined	Undetermined	Undetermined	Undetermined	Undetermined	Undetermined	Undetermined	Undetermined	Undetermined	Undetermined	Undetermined	Undetermined	Undetermined	34.7088	Undetermined	Undetermined	Undetermined	Undetermined	Undetermined	Undetermined	Undetermined	Undetermined
hsa-miR-410	247	hsa-miR-410	A	3	247	K7		hsa-miR-410	38.3695	Undetermined	Undetermined	Undetermined	Undetermined	Undetermined	Undetermined	Undetermined	Undetermined		38.1964	38.5408	Undetermined	Undetermined	Undetermined	Undetermined	37.6327	Undetermined	Undetermined	Undetermined	Undetermined	35.9263	Undetermined	Undetermined	34.9387	Undetermined	35.9979	Undetermined	36.6964	Undetermined	Undetermined	Undetermined	34.8256	Undetermined	39.2247	Undetermined	Undetermined	36.9177	Undetermined	37.9224	Undetermined
hsa-miR-17	248	hsa-miR-17	A	3	248	K8		hsa-miR-17	33.5045	31.6146	36.6231	28.3113	30.8112	30.9996	33.6291	Undetermined	30.6945		35.258	34.5677	33.8892	Undetermined	Undetermined	33.4872	35.9137	Undetermined	39.0138	36.3684	36.1872	36.567	Undetermined	35.4583	Undetermined	Undetermined	36.8754	35.4999	Undetermined	39.1985	Undetermined	39.2027	33.4619	Undetermined	39.7894	Undetermined	39.4743	37.2413	Undetermined	Undetermined	35.3018
hsa-miR-376a	249	hsa-miR-376a	A	3	249	K9		hsa-miR-376a	Undetermined	36.0529	Undetermined	36.7304	Undetermined	39.3421	37.7428	Undetermined	Undetermined		36.7119	34.7607	Undetermined	Undetermined	Undetermined	Undetermined	Undetermined	Undetermined	Undetermined	Undetermined	37.7883	37.7562	Undetermined	38.8397	Undetermined	Undetermined	Undetermined	Undetermined	Undetermined	Undetermined	Undetermined	38.438	39.5689	Undetermined	35.3976	Undetermined	Undetermined	Undetermined	Undetermined	33.7865	38.5325
hsa-miR-877	250	hsa-miR-877	A	3	250	K10		hsa-miR-877	35.6584	34.4218	38.6074	33.67	37.3687	35.7518	Undetermined	Undetermined	37.3194		Undetermined	33.8814	36.4671	Undetermined	Undetermined	37.4569	Undetermined	39.0196	34.3935	35.917	Undetermined	35.9583	32.6661	38.8448	Undetermined	36.0882	39.1553	Undetermined	34.6894	Undetermined	Undetermined	Undetermined	33.6511	35.2748	33.72	Undetermined	Undetermined	Undetermined	Undetermined	Undetermined	44.5743
hsa-miR-512-5p	251	hsa-miR-512-5p	A	3	251	K11		hsa-miR-512-5p	Undetermined	Undetermined	Undetermined	Undetermined	Undetermined	Undetermined	Undetermined	Undetermined	Undetermined		Undetermined	Undetermined	Undetermined	Undetermined	Undetermined	Undetermined	Undetermined	Undetermined	Undetermined	Undetermined	Undetermined	Undetermined	Undetermined	Undetermined	Undetermined	Undetermined	Undetermined	Undetermined	Undetermined	Undetermined	39.552	Undetermined	Undetermined	38.3979	Undetermined	Undetermined	38.5323	Undetermined	Undetermined	Undetermined	37.9134
hsa-miR-449a	252	hsa-miR-449a	A	3	252	K12		hsa-miR-449a	Undetermined	34.5336	Undetermined	Undetermined	Undetermined	Undetermined	Undetermined	Undetermined	Undetermined		Undetermined	Undetermined	34.2509	34.5453	Undetermined	Undetermined	Undetermined	Undetermined	Undetermined	Undetermined	Undetermined	Undetermined	Undetermined	Undetermined	Undetermined	Undetermined	Undetermined	Undetermined	Undetermined	Undetermined	Undetermined	Undetermined	Undetermined	Undetermined	Undetermined	Undetermined	Undetermined	Undetermined	Undetermined	Undetermined	Undetermined
hsa-miR-498	253	hsa-miR-498	A	3	253	K13		hsa-miR-498	Undetermined	Undetermined	Undetermined	Undetermined	Undetermined	Undetermined	Undetermined	Undetermined	Undetermined		Undetermined	Undetermined	Undetermined	Undetermined	Undetermined	Undetermined	Undetermined	Undetermined	Undetermined	Undetermined	Undetermined	Undetermined	Undetermined	Undetermined	Undetermined	Undetermined	Undetermined	Undetermined	Undetermined	Undetermined	Undetermined	Undetermined	Undetermined	Undetermined	38.4025	Undetermined	Undetermined	Undetermined	Undetermined	Undetermined	Undetermined
hsa-miR-148b	254	hsa-miR-148b	A	3	254	K14		hsa-miR-148b	34.6859	33.491	Undetermined	30.225	35.8163	34.5501	Undetermined	Undetermined	33.6862		Undetermined	32.6295	32.4112	Undetermined	Undetermined	34.2767	Undetermined	Undetermined	Undetermined	34.3316	34.2248	Undetermined	Undetermined	Undetermined	Undetermined	Undetermined	Undetermined	Undetermined	Undetermined	Undetermined	Undetermined	Undetermined	33.7161	Undetermined	Undetermined	Undetermined	Undetermined	Undetermined	Undetermined	Undetermined	Undetermined
hsa-miR-127-3p	255	hsa-miR-127-3p	A	3	255	K15		hsa-miR-127-3p	38.2244	Undetermined	Undetermined	Undetermined	Undetermined	Undetermined	Undetermined	Undetermined	Undetermined		Undetermined	Undetermined	Undetermined	Undetermined	Undetermined	Undetermined	Undetermined	Undetermined	Undetermined	Undetermined	Undetermined	Undetermined	Undetermined	Undetermined	Undetermined	Undetermined	Undetermined	Undetermined	Undetermined	Undetermined	Undetermined	Undetermined	Undetermined	Undetermined	Undetermined	Undetermined	Undetermined	Undetermined	Undetermined	34.4385	48.0828
hsa-miR-598	256	hsa-miR-598	A	3	256	K16		hsa-miR-598	36.0033	33.4207	35.6934	33.7424	34.3402	32.8821	33.5175	36.8647	34.6232		35.9763	34.3335	34.3585	36.3276	37.5464	35.4271	38.0031	33.6914	Undetermined	34.2225	36.7289	35.5226	35.5179	35.1506	34.3548	34.3169	35.1073	38.0863	33.9854	38.1825	38.1777	37.4614	34.4439	36.6748	33.7301	36.4652	37.8315	33.9813	33.8725	34.4219	34.7487
hsa-miR-96	257	hsa-miR-96	A	3	257	K17		hsa-miR-96	Undetermined	Undetermined	Undetermined	34.2635	Undetermined	36.8584	Undetermined	Undetermined	35.7011		Undetermined	Undetermined	38.044	Undetermined	Undetermined	35.5797	Undetermined	Undetermined	Undetermined	Undetermined	Undetermined	38.5531	Undetermined	Undetermined	36.26	Undetermined	Undetermined	Undetermined	Undetermined	Undetermined	Undetermined	Undetermined	Undetermined	Undetermined	38.1759	Undetermined	Undetermined	Undetermined	Undetermined	Undetermined	48.5774
hsa-let-7d	258	hsa-let-7d	A	3	258	K18		hsa-let-7d	35.6003	34.2783	Undetermined	33.1634	34.4781	Undetermined	37.1865	Undetermined	33.0027		Undetermined	31.8881	33.0084	Undetermined	37.4608	35.4032	35.2651	35.2026	36.6643	34.1372	Undetermined	37.3428	Undetermined	34.4864	34.1405	35.5871	36.3486	Undetermined	36.5059	36.5997	36.8838	35.3738	34.4751	Undetermined	35.5705	Undetermined	Undetermined	37.2007	Undetermined	39.6094	36.9398
hsa-miR-135b	259	hsa-miR-135b	A	3	259	K19		hsa-miR-135b	36.6997	35.9457	Undetermined	32.5088	Undetermined	34.8887	36.0162	Undetermined	34.4219		Undetermined	34.6755	34.24	Undetermined	Undetermined	34.876	Undetermined	Undetermined	Undetermined	36.4185	Undetermined	36.7359	Undetermined	34.8266	34.9887	35.8646	Undetermined	Undetermined	35.9366	Undetermined	Undetermined	37.2127	34.5426	37.5007	Undetermined	39.1309	Undetermined	Undetermined	Undetermined	Undetermined	34.7387
hsa-miR-495	260	hsa-miR-495	A	3	260	K20		hsa-miR-495	20.6422	20.7289	20.0227	19.0965	20.2561	20.4711	21.7063	20.0872	18.7086		34.7033	34.2446	33.4121	39.2061	38.4873	35.5904	34.245	34.5914	33.6494	34.1798	33.7724	35.0052	32.4638	35.4422	33.2652	33.7016	33.8108	34.4829	34.4136	32.57	33.8794	32.8082	32.6229	33.5957	30.9656	34.8971	36.0481	34.6898	35.5775	35.5778	39.5021
hsa-miR-299-5p	261	hsa-miR-299-5p	A	3	261	K21		hsa-miR-299-5p	38.1698	Undetermined	Undetermined	38.0606	Undetermined	38.1925	39.1079	Undetermined	39.6071		Undetermined	Undetermined	Undetermined	Undetermined	Undetermined	Undetermined	Undetermined	Undetermined	Undetermined	38.9837	Undetermined	Undetermined	Undetermined	38.5009	Undetermined	Undetermined	38.2834	Undetermined	Undetermined	Undetermined	Undetermined	Undetermined	Undetermined	Undetermined	Undetermined	Undetermined	Undetermined	Undetermined	Undetermined	Undetermined	37.6657
hsa-miR-34c-3p	262	hsa-miR-34c-3p	A	3	262	K22		hsa-miR-34c-3p	38.5593	36.2008	Undetermined	Undetermined	Undetermined	38.0631	39.9028	Undetermined	Undetermined		Undetermined	37.083	Undetermined	Undetermined	Undetermined	Undetermined	Undetermined	Undetermined	Undetermined	37.7433	Undetermined	34.4883	Undetermined	Undetermined	37.4013	37.6788	Undetermined	Undetermined	37.5951	Undetermined	36.5665	Undetermined	37.1944	Undetermined	36.6166	Undetermined	Undetermined	Undetermined	Undetermined	37.2264	Undetermined
hsa-miR-596	263	hsa-miR-596	A	3	263	K23		hsa-miR-596	Undetermined	Undetermined	Undetermined	35.1921	Undetermined	Undetermined	Undetermined	Undetermined	39.8897		Undetermined	Undetermined	Undetermined	Undetermined	35.3516	Undetermined	Undetermined	37.5077	Undetermined	38.4289	Undetermined	36.6417	36.6468	Undetermined	38.7699	Undetermined	Undetermined	Undetermined	Undetermined	Undetermined	Undetermined	Undetermined	Undetermined	Undetermined	Undetermined	Undetermined	Undetermined	Undetermined	Undetermined	Undetermined	47.3741
hsa-miR-126*	264	hsa-miR-126*	A	3	264	K24		hsa-miR-126*	Undetermined	35.2055	Undetermined	33.5708	Undetermined	Undetermined	Undetermined	Undetermined	Undetermined		Undetermined	33.0332	36.4232	Undetermined	37.7379	37.3005	32.6014	35.7849	Undetermined	Undetermined	36.7813	Undetermined	Undetermined	34.474	33.6777	33.5352	35.125	Undetermined	33.2618	38.3962	Undetermined	33.5546	32.62	35.6686	31.7426	Undetermined	Undetermined	Undetermined	Undetermined	Undetermined	34.8274
hsa-miR-145	265	hsa-miR-145	A	3	265	L1		hsa-miR-145	Undetermined	Undetermined	Undetermined	32.7823	Undetermined	Undetermined	35.8515	Undetermined	Undetermined		Undetermined	31.6789	34.7455	35.3005	36.4292	36.6156	33.3996	Undetermined	Undetermined	33.8655	Undetermined	Undetermined	Undetermined	33.7813	34.4525	35.1712	35.7201	Undetermined	35.673	Undetermined	38.9164	Undetermined	37.2763	34.7434	Undetermined	37.4216	38.294	35.8431	39.8325	Undetermined	33.7989
SNORD38B P1	266	SNORD38B	A	3	266	L2		SNORD38B	36.5975	32.3243	33.8343	29.9233	32.9529	28.8806	32.8789	35.5759	29.4406		Undetermined	33.2592	34.3632	Undetermined	Undetermined	35.9302	Undetermined	Undetermined	33.7966	32.4877	34.4663	34.7747	30.8347	35.0388	32.5377	33.8353	33.9437	38.2417	Undetermined	34.2266	35.1223	34.6584	30.8109	32.9719	30.8716	39.4107	Undetermined	32.9674	Undetermined	Undetermined	44.0949
hsa-miR-516a-5p	267	hsa-miR-516a-5p	A	3	267	L3		hsa-miR-516a-5p	Undetermined	Undetermined	Undetermined	Undetermined	Undetermined	Undetermined	Undetermined	Undetermined	Undetermined		Undetermined	Undetermined	Undetermined	Undetermined	Undetermined	Undetermined	Undetermined	Undetermined	Undetermined	Undetermined	Undetermined	Undetermined	Undetermined	Undetermined	Undetermined	Undetermined	Undetermined	Undetermined	Undetermined	Undetermined	Undetermined	Undetermined	Undetermined	Undetermined	Undetermined	Undetermined	Undetermined	Undetermined	Undetermined	38.1467	Undetermined
hsa-miR-421	268	hsa-miR-421	A	3	268	L4		hsa-miR-421	36.5879	Undetermined	Undetermined	34.29	34.3175	34.355	Undetermined	Undetermined	32.8588		Undetermined	34.7171	33.7529	Undetermined	Undetermined	36.434	Undetermined	Undetermined	Undetermined	Undetermined	Undetermined	Undetermined	33.3811	Undetermined	34.278	34.9563	33.9955	Undetermined	33.3331	Undetermined	38.2527	36.5772	33.7288	Undetermined	35.4788	Undetermined	Undetermined	Undetermined	Undetermined	Undetermined	Undetermined
hsa-miR-96*	269	hsa-miR-96*	A	3	269	L5		hsa-miR-96*	Undetermined	Undetermined	Undetermined	Undetermined	Undetermined	Undetermined	Undetermined	Undetermined	Undetermined		Undetermined	Undetermined	Undetermined	Undetermined	Undetermined	Undetermined	Undetermined	Undetermined	Undetermined	Undetermined	Undetermined	Undetermined	Undetermined	Undetermined	Undetermined	Undetermined	Undetermined	Undetermined	Undetermined	Undetermined	Undetermined	Undetermined	Undetermined	Undetermined	Undetermined	Undetermined	Undetermined	Undetermined	Undetermined	Undetermined	Undetermined
hsa-miR-362-5p	270	hsa-miR-362-5p	A	3	270	L6		hsa-miR-362-5p	36.5281	37.8663	37.4349	34.1146	35.702	36.6725	36.8227	37.9067	37.268		38.5045	36.3744	35.7901	37.3612	37.9291	35.8246	36.6326	37.5059	36.5236	34.3501	38.3848	39.0647	35.4204	Undetermined	Undetermined	39.4746	37.3686	37.3672	39.5064	Undetermined	38.9312	38.7166	37.7475	37.4133	38.4158	36.4308	38.0399	38.2717	36.6706	35.3856	38.4242
hsa-miR-615-3p	271	hsa-miR-615-3p	A	3	271	L7		hsa-miR-615-3p	36.084	34.8482	34.136	34.0792	34.2521	35.0587	34.1825	33.9893	33.9422		33.5072	34.5733	35.0399	35.2507	35.3438	33.9048	34.7344	34.5605	34.3955	33.6863	36.0484	35.7804	34.7776	36.2865	34.5337	36.3756	34.8379	36.0416	34.9317	35.936	35.3142	35.5316	37.0414	35.2324	33.5858	34.8301	34.6974	34.9252	35.4361	34.859	33.9764
hsa-miR-550	272	hsa-miR-550	A	3	272	L8		hsa-miR-550	36.3476	38.1744	Undetermined	36.1753	35.9463	Undetermined	37.3782	37.649	36.224		37.839	Undetermined	Undetermined	Undetermined	Undetermined	36.0855	Undetermined	37.1492	Undetermined	Undetermined	38.0401	35.6304	39.0758	36.9381	37.6182	37.8083	37.828	Undetermined	38.1551	Undetermined	Undetermined	37.3168	36.3732	Undetermined	35.0224	Undetermined	Undetermined	Undetermined	36.2838	Undetermined	Undetermined
hsa-miR-766	273	hsa-miR-766	A	3	273	L9		hsa-miR-766	37.4544	35.8035	39.1119	34.6624	39.7275	36.5785	38.8643	39.463	37.1454		Undetermined	Undetermined	Undetermined	38.3025	Undetermined	Undetermined	39.9663	Undetermined	Undetermined	35.0209	37.7668	Undetermined	Undetermined	Undetermined	37.8476	Undetermined	36.8689	Undetermined	Undetermined	Undetermined	Undetermined	Undetermined	39.5492	Undetermined	38.3199	Undetermined	Undetermined	36.0508	Undetermined	Undetermined	41.253
hsa-miR-200b	274	hsa-miR-200b	A	3	274	L10		hsa-miR-200b	30.5965	29.4505	32.828	27.0706	29.1967	28.7895	32.1554	35.4626	27.6016		30.3543	27.695	28.5636	34.5515	31.7754	28.9621	30.557	30.117	30.2634	28.3374	30.703	30.7986	28.1416	31.1888	28.8792	29.8963	30.2939	35.483	29.5244	31.531	35.5994	29.6168	27.2847	31.1411	29.024	Undetermined	37.0153	31.627	Undetermined	30.4162	29.3135
hsa-miR-298	275	hsa-miR-298	A	3	275	L11		hsa-miR-298	Undetermined	Undetermined	Undetermined	39.8363	Undetermined	Undetermined	Undetermined	Undetermined	Undetermined		Undetermined	Undetermined	Undetermined	Undetermined	Undetermined	Undetermined	Undetermined	Undetermined	Undetermined	Undetermined	Undetermined	36.4099	Undetermined	Undetermined	Undetermined	36.3404	Undetermined	Undetermined	Undetermined	Undetermined	Undetermined	Undetermined	Undetermined	Undetermined	36.7963	Undetermined	Undetermined	35.5835	Undetermined	Undetermined	Undetermined
hsa-miR-193a-5p	276	hsa-miR-193a-5p	A	3	276	L12		hsa-miR-193a-5p	37.1431	36.4286	Undetermined	32.9313	Undetermined	35.2091	Undetermined	36.7142	34.8014		37.4429	34.2316	35.5219	Undetermined	37.9896	35.5435	37.2078	37.8303	38.7939	33.2207	38.8915	35.2045	33.1075	37.7061	32.803	Undetermined	38.525	39.67	36.7402	38.4987	Undetermined	Undetermined	33.934	34.4682	30.3298	Undetermined	Undetermined	35.5381	Undetermined	36.8216	36.7064
hsa-miR-449b	277	hsa-miR-449b	A	3	277	L13		hsa-miR-449b	Undetermined	Undetermined	Undetermined	Undetermined	Undetermined	Undetermined	Undetermined	Undetermined	Undetermined		36.5098	35.8427	38.7011	38.697	36.634	36.0517	39.513	39.2182	38.4288	36.9921	36.9773	38.1109	36.5699	Undetermined	38.162	Undetermined	37.3266	36.8472	38.1023	38.0836	Undetermined	39.4513	Undetermined	37.7345	37.1201	37.4174	37.5423	37.399	38.3121	36.6318	42.8235
hsa-miR-520d-5p	278	hsa-miR-520d-5p	A	3	278	L14		hsa-miR-520d-5p	39.8734	38.8365	Undetermined	Undetermined	Undetermined	Undetermined	Undetermined	Undetermined	Undetermined		Undetermined	Undetermined	Undetermined	Undetermined	Undetermined	Undetermined	Undetermined	Undetermined	Undetermined	Undetermined	Undetermined	34.4197	Undetermined	Undetermined	36.8976	Undetermined	Undetermined	Undetermined	39.6375	Undetermined	Undetermined	Undetermined	Undetermined	Undetermined	Undetermined	Undetermined	Undetermined	Undetermined	Undetermined	Undetermined	Undetermined
hsa-miR-192	279	hsa-miR-192	A	3	279	L15		hsa-miR-192	31.7242	30.4324	33.2932	29.6165	30.737	31.3294	Undetermined	37.2767	28.7543		33.367	28.4547	28.748	38.6117	31.6418	33.4768	29.5605	30.6146	31.623	31.9271	30.9818	31.4039	29.8892	30.6264	29.5679	29.9312	31.2453	35.9026	30.3548	33.6931	34.9276	29.4532	27.9884	32.0256	28.7688	Undetermined	Undetermined	31.531	Undetermined	32.6344	31.1065
hsa-miR-29a	280	hsa-miR-29a	A	3	280	L16		hsa-miR-29a	37.1548	36.7768	Undetermined	31.3526	34.8721	35.5724	Undetermined	Undetermined	34.2942		35.1878	32.7509	34.0382	Undetermined	36.0939	32.7911	33.3687	33.5482	36.2043	36.1581	Undetermined	35.9715	Undetermined	33.6442	33.9923	34.7255	Undetermined	Undetermined	37.2775	Undetermined	Undetermined	34.864	33.267	Undetermined	35.7083	Undetermined	Undetermined	35.6102	Undetermined	34.0855	35.822
hsa-miR-18a*	281	hsa-miR-18a*	A	3	281	L17		hsa-miR-18a*	Undetermined	Undetermined	Undetermined	32.454	Undetermined	Undetermined	Undetermined	Undetermined	33.9527		Undetermined	Undetermined	Undetermined	Undetermined	Undetermined	Undetermined	Undetermined	Undetermined	Undetermined	Undetermined	Undetermined	Undetermined	Undetermined	Undetermined	Undetermined	Undetermined	Undetermined	Undetermined	Undetermined	Undetermined	Undetermined	Undetermined	Undetermined	Undetermined	39.4865	Undetermined	Undetermined	Undetermined	Undetermined	Undetermined	Undetermined
hsa-miR-383	282	hsa-miR-383	A	3	282	L18		hsa-miR-383	Undetermined	Undetermined	Undetermined	Undetermined	Undetermined	Undetermined	Undetermined	37.4349	Undetermined		Undetermined	Undetermined	Undetermined	Undetermined	Undetermined	Undetermined	Undetermined	Undetermined	Undetermined	Undetermined	Undetermined	Undetermined	Undetermined	Undetermined	Undetermined	Undetermined	Undetermined	Undetermined	Undetermined	Undetermined	Undetermined	Undetermined	Undetermined	Undetermined	Undetermined	Undetermined	Undetermined	Undetermined	Undetermined	Undetermined	41.9442
hsa-miR-9	283	hsa-miR-9	A	3	283	L19		hsa-miR-9	Undetermined	33.6131	Undetermined	32.0689	33.7524	34.8441	34.3451	Undetermined	34.4583		Undetermined	33.5886	34.111	Undetermined	37.373	34.5163	Undetermined	Undetermined	35.092	Undetermined	33.6376	35.1827	36.5568	34.2141	34.5419	34.7277	37.3237	37.7345	35.2656	Undetermined	Undetermined	36.7853	31.907	Undetermined	34.9088	35.2267	Undetermined	Undetermined	37.5518	34.3567	36.6581
hsa-miR-202*	284	hsa-miR-202*	A	3	284	L20		hsa-miR-202*	Undetermined	Undetermined	Undetermined	Undetermined	Undetermined	Undetermined	Undetermined	Undetermined	Undetermined		Undetermined	Undetermined	Undetermined	Undetermined	Undetermined	Undetermined	Undetermined	Undetermined	Undetermined	Undetermined	Undetermined	Undetermined	Undetermined	Undetermined	Undetermined	Undetermined	Undetermined	Undetermined	Undetermined	Undetermined	Undetermined	Undetermined	Undetermined	Undetermined	Undetermined	Undetermined	Undetermined	Undetermined	Undetermined	Undetermined	Undetermined
hsa-miR-363*	285	hsa-miR-363*	A	3	285	L21		hsa-miR-363*	38.3065	Undetermined	Undetermined	Undetermined	Undetermined	Undetermined	Undetermined	Undetermined	Undetermined		Undetermined	Undetermined	Undetermined	Undetermined	Undetermined	Undetermined	Undetermined	Undetermined	Undetermined	Undetermined	Undetermined	37.429	Undetermined	Undetermined	Undetermined	Undetermined	Undetermined	Undetermined	Undetermined	Undetermined	Undetermined	Undetermined	Undetermined	Undetermined	Undetermined	Undetermined	Undetermined	Undetermined	Undetermined	Undetermined	48.077
hsa-miR-147b	286	hsa-miR-147b	A	3	286	L22		hsa-miR-147b	26.669	Undetermined	Undetermined	Undetermined	Undetermined	Undetermined	Undetermined	Undetermined	Undetermined		Undetermined	Undetermined	Undetermined	Undetermined	Undetermined	Undetermined	Undetermined	Undetermined	Undetermined	Undetermined	Undetermined	39.0654	Undetermined	Undetermined	35.5348	38.5624	Undetermined	Undetermined	Undetermined	Undetermined	Undetermined	Undetermined	Undetermined	Undetermined	Undetermined	Undetermined	Undetermined	Undetermined	Undetermined	37.0238	Undetermined
hsa-miR-197	287	hsa-miR-197	A	3	287	L23		hsa-miR-197	34.2528	37.615	34.2171	31.5308	31.0978	31.8346	33.8658	39.3455	31.974		38.3613	31.647	33.1437	Undetermined	34.4373	35.2214	Undetermined	33.299	34.1914	33.2527	32.0108	33.2033	Undetermined	39.1823	36.418	34.0012	32.1983	Undetermined	37.5422	38.6649	Undetermined	34.2993	36.4121	Undetermined	36.6979	Undetermined	Undetermined	Undetermined	Undetermined	34.0101	41.086
		hsa-miR-597	A	3	288	L24		hsa-miR-597											Undetermined	Undetermined	Undetermined	Undetermined	Undetermined	Undetermined	Undetermined	Undetermined		Undetermined	Undetermined	Undetermined	Undetermined	Undetermined	Undetermined	Undetermined	Undetermined		Undetermined	Undetermined	Undetermined	Undetermined	Undetermined	Undetermined	Undetermined	Undetermined	Undetermined	Undetermined	Undetermined	39.0061	48.8949
hsa-miR-326	289	hsa-miR-326	A	3	289	M1		hsa-miR-326	34.4572	Undetermined	35.8821	34.3629	Undetermined	35.3174	Undetermined	Undetermined	Undetermined		34.8959	34.4254	Undetermined	Undetermined	Undetermined	34.6448	Undetermined	39.2222	Undetermined	33.7214	Undetermined	38.4147	Undetermined	38.6536	36.6049	Undetermined	Undetermined	Undetermined	Undetermined	Undetermined	Undetermined	Undetermined	33.7354	Undetermined	35.9113	Undetermined	Undetermined	36.7609	Undetermined	Undetermined	37.9528
hsa-miR-15b	290	hsa-miR-15b	A	3	290	M2		hsa-miR-15b	35.2934	32.9154	37.2145	28.9299	31.6809	33.8146	Undetermined	Undetermined	30.8249		34.3118	32.2162	31.9949	Undetermined	Undetermined	34.281	Undetermined	34.2572	34.9922	36.0857	35.0006	33.8862	Undetermined	35.4037	32.7683	31.5022	32.6674	Undetermined	Undetermined	Undetermined	Undetermined	31.0534	30.7871	37.3705	34.2797	Undetermined	Undetermined	36.6342	Undetermined	35.2414	35.407
hsa-miR-105	291	hsa-miR-105	A	3	291	M3		hsa-miR-105	Undetermined	Undetermined	Undetermined	Undetermined	Undetermined	Undetermined	Undetermined	Undetermined	Undetermined		Undetermined	Undetermined	Undetermined	Undetermined	Undetermined	Undetermined	Undetermined	Undetermined	Undetermined	39.8748	Undetermined	36.7053	Undetermined	Undetermined	Undetermined	Undetermined	Undetermined	Undetermined	Undetermined	Undetermined	Undetermined	Undetermined	37.3635	Undetermined	Undetermined	Undetermined	Undetermined	Undetermined	Undetermined	Undetermined	Undetermined
hsa-miR-196b	292	hsa-miR-196b	A	3	292	M4		hsa-miR-196b	34.858	33.4303	Undetermined	32.6022	33.9761	33.6376	35.5288	Undetermined	33.279		Undetermined	33.8423	32.9494	Undetermined	33.9387	Undetermined	Undetermined	34.1616	Undetermined	34.1641	35.7643	Undetermined	Undetermined	Undetermined	33.1889	Undetermined	33.4302	Undetermined	Undetermined	Undetermined	35.662	Undetermined	33.1887	Undetermined	35.7567	36.6385	Undetermined	Undetermined	Undetermined	Undetermined	33.7554
hsa-miR-296-5p	293	hsa-miR-296-5p	A	3	293	M5		hsa-miR-296-5p	Undetermined	Undetermined	Undetermined	Undetermined	Undetermined	36.8918	Undetermined	Undetermined	Undetermined		Undetermined	Undetermined	Undetermined	Undetermined	Undetermined	Undetermined	Undetermined	Undetermined	Undetermined	Undetermined	Undetermined	Undetermined	Undetermined	Undetermined	Undetermined	Undetermined	Undetermined	Undetermined	Undetermined	Undetermined	Undetermined	Undetermined	Undetermined	Undetermined	Undetermined	Undetermined	Undetermined	Undetermined	Undetermined	Undetermined	Undetermined
hsa-miR-20b	294	hsa-miR-20b	A	3	294	M6		hsa-miR-20b	35.3722	36.6879	38.0258	35.5074	34.4154	Undetermined	34.7068	Undetermined	38.51		Undetermined	36.1665	Undetermined	Undetermined	Undetermined	36.3771	Undetermined	Undetermined	35.4479	37.9119	Undetermined	36.455	Undetermined	Undetermined	Undetermined	Undetermined	37.3939	Undetermined	Undetermined	Undetermined	Undetermined	Undetermined	35.1658	Undetermined	Undetermined	Undetermined	Undetermined	Undetermined	Undetermined	Undetermined	38.1302
hsa-miR-147	295	hsa-miR-147	A	3	295	M7		hsa-miR-147	30.6216	Undetermined	Undetermined	Undetermined	Undetermined	Undetermined	Undetermined	Undetermined	Undetermined		Undetermined	35.7688	Undetermined	Undetermined	Undetermined	Undetermined	Undetermined	Undetermined	Undetermined	Undetermined	Undetermined	Undetermined	Undetermined	Undetermined	Undetermined	Undetermined	Undetermined	Undetermined	Undetermined	Undetermined	Undetermined	Undetermined	Undetermined	Undetermined	Undetermined	Undetermined	Undetermined	Undetermined	Undetermined	Undetermined	Undetermined
hsa-miR-198	296	hsa-miR-198	A	3	296	M8		hsa-miR-198	Undetermined	Undetermined	Undetermined	Undetermined	Undetermined	39.1197	Undetermined	Undetermined	Undetermined		Undetermined	Undetermined	Undetermined	Undetermined	Undetermined	Undetermined	Undetermined	Undetermined	Undetermined	Undetermined	Undetermined	37.8468	Undetermined	Undetermined	35.3568	Undetermined	Undetermined	39.9324	38.7129	Undetermined	Undetermined	Undetermined	35.4953	39.9557	29.5994	Undetermined	Undetermined	Undetermined	Undetermined	Undetermined	Undetermined
hsa-miR-375	297	hsa-miR-375	A	3	297	M9		hsa-miR-375	33.5376	30.5541	Undetermined	27.644	30.5688	28.7943	33.1743	38.0069	26.832		31.7403	29.9468	30.2093	35.5939	32.3804	31.8756	30.8261	31.5627	31.237	27.2836	32.053	32.752	31.7934	35.8727	Undetermined	30.7151	30.1766	35.4529	30.8639	Undetermined	Undetermined	30.6897	30.7734	31.2126	33.75	Undetermined	Undetermined	32.8891	Undetermined	33.6454	32.7295
hsa-miR-517a	298	hsa-miR-517a	A	3	298	M10		hsa-miR-517a	Undetermined	Undetermined	Undetermined	Undetermined	Undetermined	Undetermined	Undetermined	Undetermined	Undetermined		Undetermined	Undetermined	Undetermined	Undetermined	Undetermined	Undetermined	Undetermined	Undetermined	Undetermined	Undetermined	Undetermined	36.6159	Undetermined	Undetermined	Undetermined	Undetermined	Undetermined	Undetermined	Undetermined	Undetermined	Undetermined	Undetermined	38.1613	37.3211	Undetermined	Undetermined	Undetermined	Undetermined	Undetermined	Undetermined	Undetermined
hsa-miR-361-3p	299	hsa-miR-361-3p	A	3	299	M11		hsa-miR-361-3p	36.7751	36.0018	Undetermined	34.9771	35.5902	35.4192	Undetermined	35.1895	Undetermined		35.9389	36.8831	37.2807	36.5	36.5186	35.9482	37.564	36.8756	35.3552	37.6731	39.2472	35.5607	36.9164	37.6243	36.8045	Undetermined	37.7603	37.7228	35.4023	38.1205	Undetermined	Undetermined	34.8722	35.9952	32.385	37.8516	37.0308	38.196	37.5293	37.4366	37.352
hsa-miR-21*	300	hsa-miR-21*	A	3	300	M12		hsa-miR-21*	Undetermined	Undetermined	38.4315	Undetermined	Undetermined	Undetermined	Undetermined	Undetermined	Undetermined		39.6093	Undetermined	Undetermined	Undetermined	Undetermined	Undetermined	Undetermined	Undetermined	Undetermined	Undetermined	Undetermined	Undetermined	Undetermined	Undetermined	36.0769	Undetermined	Undetermined	Undetermined	Undetermined	Undetermined	Undetermined	Undetermined	Undetermined	Undetermined	39.5551	Undetermined	Undetermined	Undetermined	Undetermined	Undetermined	47.3317
hsa-miR-220a	301	hsa-miR-220a	A	3	301	M13		hsa-miR-220a	Undetermined	Undetermined	Undetermined	Undetermined	Undetermined	Undetermined	Undetermined	Undetermined	Undetermined		Undetermined	Undetermined	Undetermined	Undetermined	Undetermined	Undetermined	Undetermined	Undetermined	Undetermined	Undetermined	Undetermined	31.0261	Undetermined	Undetermined	Undetermined	Undetermined	Undetermined	Undetermined	Undetermined	Undetermined	Undetermined	Undetermined	Undetermined	Undetermined	Undetermined	Undetermined	Undetermined	Undetermined	Undetermined	Undetermined	Undetermined
hsa-miR-518f	302	hsa-miR-518f	A	3	302	M14		hsa-miR-518f	Undetermined	Undetermined	Undetermined	38.0399	Undetermined	Undetermined	Undetermined	34.1309	Undetermined		Undetermined	Undetermined	Undetermined	Undetermined	Undetermined	Undetermined	35.866	Undetermined	Undetermined	39.1718	Undetermined	38.0038	Undetermined	Undetermined	Undetermined	Undetermined	Undetermined	Undetermined	Undetermined	Undetermined	Undetermined	Undetermined	Undetermined	Undetermined	Undetermined	Undetermined	Undetermined	Undetermined	Undetermined	Undetermined	39.7036
hsa-miR-222	303	hsa-miR-222	A	3	303	M15		hsa-miR-222	33.1442	35.6919	39.4239	27.8502	31.9651	32.9991	38.6945	38.1651	30.467		34.668	30.946	31.9151	Undetermined	34.1326	33.9205	34.3022	33.0054	33.1831	31.6646	Undetermined	32.8729	Undetermined	32.5401	32.1553	32.3761	32.5855	35.2204	32.7675	Undetermined	Undetermined	34.2546	31.5364	38.3053	33.8716	36.5298	Undetermined	33.8154	34.1863	Undetermined	45.3309
hsa-miR-617	304	hsa-miR-617	A	3	304	M16		hsa-miR-617	38.3119	38.5752	36.912	38.2284	Undetermined	Undetermined	Undetermined	Undetermined	Undetermined		Undetermined	39.9883	Undetermined	Undetermined	Undetermined	Undetermined	Undetermined	38.7113	Undetermined	Undetermined	Undetermined	Undetermined	Undetermined	Undetermined	Undetermined	38.7839	37.5357	Undetermined	Undetermined	36.7051	Undetermined	Undetermined	38.3628	Undetermined	Undetermined	38.3916	38.2182	Undetermined	Undetermined	36.2886	Undetermined
hsa-miR-154	305	hsa-miR-154	A	3	305	M17		hsa-miR-154	36.7194	Undetermined	Undetermined	Undetermined	Undetermined	Undetermined	Undetermined	Undetermined	Undetermined		Undetermined	Undetermined	Undetermined	Undetermined	Undetermined	Undetermined	Undetermined	Undetermined	Undetermined	Undetermined	Undetermined	Undetermined	Undetermined	Undetermined	Undetermined	Undetermined	Undetermined	Undetermined	Undetermined	Undetermined	Undetermined	Undetermined	Undetermined	Undetermined	Undetermined	Undetermined	Undetermined	38.8552	Undetermined	37.8737	Undetermined
hsa-miR-708	306	hsa-miR-708	A	3	306	M18		hsa-miR-708	Undetermined	35.0336	Undetermined	31.8928	35.3324	34.1587	Undetermined	Undetermined	32.6744		Undetermined	Undetermined	34.5827	Undetermined	Undetermined	Undetermined	Undetermined	35.7734	Undetermined	39.2143	34.9716	Undetermined	34.3154	Undetermined	Undetermined	34.2091	Undetermined	Undetermined	36.5094	Undetermined	Undetermined	34.2552	34.9609	Undetermined	Undetermined	Undetermined	Undetermined	35.6037	34.4077	35.5599	Undetermined
hsa-let-7b	307	hsa-let-7b	A	3	307	M19		hsa-let-7b	33.2706	29.9674	32.9759	26.0195	28.4839	29.1454	31.7384	Undetermined	27.6047		30.9271	26.6519	27.4648	32.9249	30.4381	28.7013	29.502	28.4171	29.2581	27.5258	29.6109	29.984	28.4903	30.1887	28.8609	28.3606	28.935	39.4165	28.8451	31.7398	Undetermined	28.4568	27.0617	30.9078	29.1385	33.3494	33.6649	30.3189	33.5003	30.1744	29.7249
hsa-miR-95	308	hsa-miR-95	A	3	308	M20		hsa-miR-95	38.5876	31.5345	Undetermined	29.9572	31.1761	33.8779	33.7418	Undetermined	31.9422		Undetermined	30.4442	30.9218	Undetermined	34.9286	35.8557	31.7761	33.8094	Undetermined	Undetermined	32.4827	Undetermined	34.1477	Undetermined	32.8078	32.2923	32.6875	Undetermined	33.4538	Undetermined	Undetermined	33.9983	31.2574	Undetermined	33.0156	Undetermined	Undetermined	Undetermined	Undetermined	35.2737	35.2231
hsa-miR-517c	309	hsa-miR-517c	A	3	309	M21		hsa-miR-517c	Undetermined	Undetermined	Undetermined	Undetermined	38.7822	Undetermined	39.5263	Undetermined	Undetermined		Undetermined	Undetermined	Undetermined	Undetermined	Undetermined	Undetermined	Undetermined	Undetermined	Undetermined	Undetermined	34.8721	37.9041	Undetermined	Undetermined	Undetermined	Undetermined	Undetermined	Undetermined	Undetermined	Undetermined	Undetermined	Undetermined	Undetermined	Undetermined	Undetermined	Undetermined	Undetermined	Undetermined	Undetermined	39.4115	35.8985
hsa-miR-151-5p	310	hsa-miR-151-5p	A	3	310	M22		hsa-miR-151-5p	31.3123	31.7841	Undetermined	29.4473	31.4475	31.9977	34.6632	Undetermined	30.3179		34.2463	30.1266	29.6087	Undetermined	32.6498	31.9473	31.2345	31.5329	31.7957	30.5859	32.2839	32.2608	Undetermined	31.7337	31.795	30.6214	31.4151	Undetermined	31.9959	Undetermined	Undetermined	32.5323	32.3108	34.3536	38.1866	36.7585	Undetermined	34.8399	Undetermined	33.6817	32.3743
hsa-miR-502-5p	311	hsa-miR-502-5p	A	3	311	M23		hsa-miR-502-5p	34.2125	32.3802	33.0507	32.5302	33.3259	34.5217	33.4504	34.9597	32.5802		31.9795	32.661	32.6697	33.8394	33.2754	33.1943	32.8673	33.783	33.1565	32.0677	34.3546	32.3552	33.2033	33.7887	34.2818	33.6467	33.3038	34.0066	34.345	33.6716	33.7023	35.9898	33.6703	33.655	32.3761	33.5962	33.8122	33.3785	33.4805	32.3285	33.2308
hsa-miR-345	312	hsa-miR-345	A	3	312	M24		hsa-miR-345	39.2905	Undetermined	Undetermined	Undetermined	Undetermined	Undetermined	Undetermined	Undetermined	Undetermined		Undetermined	34.7892	38.2896	Undetermined	38.3996	Undetermined	Undetermined	Undetermined	Undetermined	Undetermined	Undetermined	Undetermined	Undetermined	36.2527	Undetermined	Undetermined	Undetermined	Undetermined	35.7335	Undetermined	Undetermined	Undetermined	Undetermined	Undetermined	Undetermined	Undetermined	Undetermined	Undetermined	Undetermined	Undetermined	35.0518
hsa-miR-509-3p	313	hsa-miR-509-3p	A	3	313	N1		hsa-miR-509-3p	36.2924	37.4182	31.4628	34.0268	31.8529	36.3111	37.9665	30.7396	32.6127		31.4168	30.9703	31.8181	31.2842	32.2393	33.8521	35.3102	34.133	32.1147	34.4285	32.2027	35.3622	32.3915	Undetermined	34.9606	Undetermined	38.2052	36.4701	33.4489	37.4386	Undetermined	34.8825	31.5526	31.2545	29.4658	37.7961	38.7329	35.6161	30.8904	33.1999	36.6655
U6 P1	314	U6	A	3	314	N2		U6	32.8975	28.7897	37.4321	29.5984	31.8804	25.5775	Undetermined	Undetermined	28.095		34.2294	31.4943	31.7106	Undetermined	37.1555	Undetermined	Undetermined	32.728	Undetermined	29.2291	Undetermined	39.8707	31.05	Undetermined	28.9679	32.1999	31.5238	33.3938	32.4853	31.6521	Undetermined	33.528	33.0371	33.8566	26.7288	Undetermined	Undetermined	Undetermined	Undetermined	Undetermined	42.5509
hsa-miR-382	315	hsa-miR-382	A	3	315	N3		hsa-miR-382	Undetermined	Undetermined	Undetermined	Undetermined	Undetermined	Undetermined	Undetermined	Undetermined	Undetermined		Undetermined	34.2656	Undetermined	Undetermined	Undetermined	Undetermined	Undetermined	34.3953	Undetermined	Undetermined	Undetermined	38.3424	Undetermined	Undetermined	Undetermined	Undetermined	Undetermined	Undetermined	Undetermined	Undetermined	Undetermined	Undetermined	38.6332	Undetermined	Undetermined	39.4165	Undetermined	Undetermined	Undetermined	38.7473	Undetermined
hsa-miR-373	316	hsa-miR-373	A	3	316	N4		hsa-miR-373	Undetermined	Undetermined	Undetermined	Undetermined	Undetermined	Undetermined	Undetermined	Undetermined	Undetermined		Undetermined	Undetermined	Undetermined	Undetermined	Undetermined	Undetermined	Undetermined	Undetermined	Undetermined	Undetermined	Undetermined	39.714	Undetermined	Undetermined	Undetermined	Undetermined	Undetermined	Undetermined	38.5775	Undetermined	Undetermined	Undetermined	Undetermined	38.884	34.353	Undetermined	Undetermined	Undetermined	Undetermined	35.8886	45.7276
hsa-miR-200c	317	hsa-miR-200c	A	3	317	N5		hsa-miR-200c	29.3806	27.6699	31.4338	24.4773	28.1617	25.9699	30.7315	34.6799	25.181		29.2615	26.7644	27.3388	33.4654	29.8077	27.7337	28.7561	28.3721	28.9383	26.3989	28.7256	28.5234	26.5113	29.6861	27.3285	28.6198	28.6252	33.0195	27.3806	29.6983	33.7119	27.2771	24.9012	28.8741	26.2178	34.9282	33.2257	28.1839	Undetermined	28.4387	28.8511
hsa-miR-9*	318	hsa-miR-9*	A	3	318	N6		hsa-miR-9*	Undetermined	Undetermined	Undetermined	35.4662	Undetermined	Undetermined	Undetermined	Undetermined	Undetermined		Undetermined	35.4654	Undetermined	Undetermined	Undetermined	Undetermined	Undetermined	36.5735	Undetermined	35.1371	Undetermined	Undetermined	Undetermined	36.6673	34.8342	37.9394	Undetermined	Undetermined	36.823	Undetermined	Undetermined	35.4986	35.7962	35.8902	Undetermined	Undetermined	Undetermined	Undetermined	Undetermined	Undetermined	Undetermined
hsa-miR-181b	319	hsa-miR-181b	A	3	319	N7		hsa-miR-181b	37.8202	35.3992	Undetermined	34.6745	Undetermined	35.715	Undetermined	Undetermined	33.8123		Undetermined	32.6013	35.5343	Undetermined	Undetermined	38.6131	Undetermined	Undetermined	Undetermined	33.7221	35.6508	37.1186	Undetermined	37.6551	36.9317	Undetermined	37.9163	Undetermined	36.0466	Undetermined	Undetermined	34.4755	34.2883	Undetermined	Undetermined	Undetermined	Undetermined	37.4656	Undetermined	37.1352	Undetermined
hsa-miR-628-3p	320	hsa-miR-628-3p	A	3	320	N8		hsa-miR-628-3p	37.1717	34.7988	37.8859	33.1758	34.223	38.7754	Undetermined	Undetermined	Undetermined		Undetermined	Undetermined	Undetermined	Undetermined	36.5822	Undetermined	35.9307	Undetermined	Undetermined	Undetermined	Undetermined	34.6519	Undetermined	Undetermined	37.5585	Undetermined	35.1448	36.5617	38.7692	Undetermined	Undetermined	Undetermined	33.5212	Undetermined	34.3968	Undetermined	Undetermined	Undetermined	Undetermined	35.4848	34.7856
hsa-miR-195	321	hsa-miR-195	A	3	321	N9		hsa-miR-195	35.8026	33.8403	35.4495	32.9718	34.2554	34.2871	Undetermined	Undetermined	32.779		Undetermined	33.1633	33.7305	Undetermined	Undetermined	Undetermined	Undetermined	Undetermined	36.2429	Undetermined	Undetermined	Undetermined	Undetermined	Undetermined	38.5524	33.5653	34.8148	Undetermined	34.6218	Undetermined	Undetermined	Undetermined	Undetermined	Undetermined	37.8413	Undetermined	Undetermined	Undetermined	Undetermined	35.5847	38.3359
hsa-miR-183	322	hsa-miR-183	A	3	322	N10		hsa-miR-183	37.7598	37.4417	Undetermined	32.6112	37.4795	37.4633	36.0345	Undetermined	34.3045		39.6714	39.6852	37.8964	38.2254	37.6525	36.3359	36.0317	Undetermined	36.6038	35.8892	38.0191	37.2458	37.4809	37.1281	37.7754	37.8797	37.4028	38.0977	38.0598	37.1479	Undetermined	38.263	36.8636	38.7771	37.3827	Undetermined	38.3067	36.4747	Undetermined	37.8862	37.9009
hsa-miR-135a	323	hsa-miR-135a	A	3	323	N11		hsa-miR-135a	35.8719	34.9769	36.9573	31.6702	34.0112	35.2446	Undetermined	Undetermined	32.3316		32.8819	31.3162	30.6675	Undetermined	35.3675	35.0429	32.1887	35.1515	34.5557	35.5215	33.809	35.1654	Undetermined	Undetermined	33.7964	34.6787	32.8413	Undetermined	35.5147	Undetermined	Undetermined	34.6482	31.5096	Undetermined	35.6894	Undetermined	Undetermined	Undetermined	Undetermined	Undetermined	35.6568
hsa-miR-30b*	324	hsa-miR-30b*	A	3	324	N12		hsa-miR-30b*	36.7096	Undetermined	34.6369	Undetermined	38.4421	Undetermined	Undetermined	Undetermined	34.0471		Undetermined	34.8515	34.955	34.5049	Undetermined	34.9877	Undetermined	Undetermined	Undetermined	38.5714	Undetermined	38.58	Undetermined	Undetermined	37.9586	38.4208	Undetermined	Undetermined	Undetermined	Undetermined	Undetermined	Undetermined	Undetermined	36.275	33.2956	Undetermined	Undetermined	Undetermined	Undetermined	Undetermined	Undetermined
hsa-miR-146b-5p	325	hsa-miR-146b-5p	A	3	325	N13		hsa-miR-146b-5p	39.5206	38.5262	Undetermined	38.7435	38.3786	37.9609	Undetermined	Undetermined	33.9092		Undetermined	34.3872	34.8628	Undetermined	Undetermined	36.4808	Undetermined	36.2076	Undetermined	35.7561	Undetermined	37.6741	35.3139	38.8892	36.6811	37.7742	36.0008	Undetermined	36.5362	Undetermined	Undetermined	Undetermined	Undetermined	Undetermined	36.3462	Undetermined	Undetermined	Undetermined	Undetermined	Undetermined	39.5101
hsa-miR-301a	326	hsa-miR-301a	A	3	326	N14		hsa-miR-301a	Undetermined	Undetermined	39.0175	35.6342	Undetermined	Undetermined	Undetermined	Undetermined	38.1482		Undetermined	34.6978	36.0802	35.9926	Undetermined	33.9195	Undetermined	Undetermined	Undetermined	Undetermined	Undetermined	Undetermined	Undetermined	39.0671	Undetermined	Undetermined	Undetermined	Undetermined	Undetermined	Undetermined	Undetermined	Undetermined	Undetermined	Undetermined	Undetermined	35.3392	37.8199	Undetermined	39.8854	Undetermined	47.1347
hsa-miR-1	327	hsa-miR-1	A	3	327	N15		hsa-miR-1	Undetermined	Undetermined	Undetermined	38.0979	37.9031	Undetermined	Undetermined	Undetermined	37.1269		Undetermined	Undetermined	37.8629	Undetermined	Undetermined	Undetermined	Undetermined	Undetermined	Undetermined	36.31	Undetermined	Undetermined	Undetermined	Undetermined	Undetermined	Undetermined	Undetermined	Undetermined	36.7706	Undetermined	Undetermined	Undetermined	Undetermined	Undetermined	36.7588	Undetermined	Undetermined	Undetermined	Undetermined	Undetermined	38.2629
hsa-miR-299-3p	328	hsa-miR-299-3p	A	3	328	N16		hsa-miR-299-3p	Undetermined	Undetermined	Undetermined	Undetermined	Undetermined	Undetermined	Undetermined	Undetermined	Undetermined		Undetermined	Undetermined	Undetermined	Undetermined	Undetermined	Undetermined	Undetermined	Undetermined	Undetermined	Undetermined	Undetermined	39.0629	Undetermined	Undetermined	Undetermined	Undetermined	Undetermined	Undetermined	Undetermined	Undetermined	Undetermined	Undetermined	Undetermined	Undetermined	38.0849	Undetermined	Undetermined	Undetermined	Undetermined	Undetermined	Undetermined
hsa-miR-142-3p	329	hsa-miR-142-3p	A	3	329	N17		hsa-miR-142-3p	Undetermined	Undetermined	Undetermined	31.0947	Undetermined	31.1639	37.2286	Undetermined	33.5604		Undetermined	Undetermined	34.6056	Undetermined	Undetermined	34.3133	34.0525	38.7304	Undetermined	33.385	Undetermined	Undetermined	34.5853	34.5812	Undetermined	Undetermined	Undetermined	Undetermined	38.233	34.7205	Undetermined	33.0487	30.3845	34.7397	31.2076	Undetermined	Undetermined	Undetermined	Undetermined	Undetermined	34.6908
hsa-miR-338-3p	330	hsa-miR-338-3p	A	3	330	N18		hsa-miR-338-3p	Undetermined	Undetermined	Undetermined	31.7834	Undetermined	33.5206	Undetermined	Undetermined	Undetermined		Undetermined	Undetermined	Undetermined	Undetermined	34.5696	34.3069	Undetermined	Undetermined	Undetermined	Undetermined	Undetermined	34.4914	Undetermined	Undetermined	38.0848	Undetermined	Undetermined	Undetermined	Undetermined	Undetermined	Undetermined	36.0024	Undetermined	Undetermined	33.3243	Undetermined	Undetermined	Undetermined	Undetermined	Undetermined	Undetermined
hsa-miR-584	331	hsa-miR-584	A	3	331	N19		hsa-miR-584	34.0265	38.9354	Undetermined	36.0486	39.7263	38.0053	Undetermined	39.4672	34.3032		Undetermined	37.3829	34.3312	Undetermined	Undetermined	34.3442	Undetermined	36.9381	Undetermined	33.611	36.6592	Undetermined	33.4219	Undetermined	36.368	38.3226	35.6872	37.5504	37.756	37.0276	Undetermined	34.8543	33.6144	36.9875	33.8855	38.0151	Undetermined	35.4764	37.938	38.2554	38.4725
hsa-miR-377	332	hsa-miR-377	A	3	332	N20		hsa-miR-377	Undetermined	Undetermined	39.1113	Undetermined	Undetermined	Undetermined	Undetermined	Undetermined	Undetermined		Undetermined	Undetermined	Undetermined	Undetermined	Undetermined	Undetermined	Undetermined	Undetermined	Undetermined	Undetermined	Undetermined	Undetermined	Undetermined	Undetermined	Undetermined	Undetermined	Undetermined	Undetermined	Undetermined	Undetermined	Undetermined	Undetermined	Undetermined	Undetermined	Undetermined	Undetermined	Undetermined	Undetermined	Undetermined	Undetermined	Undetermined
hsa-miR-216a	333	hsa-miR-216a	A	3	333	N21		hsa-miR-216a	34.9583	Undetermined	Undetermined	35.788	Undetermined	Undetermined	Undetermined	36.3053	Undetermined		38.0274	Undetermined	37.9833	Undetermined	Undetermined	Undetermined	Undetermined	39.6882	Undetermined	36.4787	Undetermined	35.2478	Undetermined	Undetermined	36.4149	39.7429	35.7161	38.6529	37.7429	Undetermined	Undetermined	Undetermined	Undetermined	Undetermined	39.0783	Undetermined	Undetermined	Undetermined	Undetermined	Undetermined	39.3163
hsa-miR-206	334	hsa-miR-206	A	3	334	N22		hsa-miR-206	Undetermined	Undetermined	Undetermined	Undetermined	Undetermined	Undetermined	Undetermined	Undetermined	Undetermined		36.9784	Undetermined	Undetermined	Undetermined	Undetermined	Undetermined	Undetermined	38.4368	Undetermined	Undetermined	Undetermined	Undetermined	Undetermined	Undetermined	Undetermined	Undetermined	Undetermined	Undetermined	Undetermined	Undetermined	Undetermined	Undetermined	Undetermined	Undetermined	Undetermined	Undetermined	Undetermined	Undetermined	Undetermined	Undetermined	Undetermined
hsa-miR-921	335	hsa-miR-921	A	3	335	N23		hsa-miR-921	Undetermined	Undetermined	Undetermined	Undetermined	Undetermined	Undetermined	Undetermined	Undetermined	Undetermined		Undetermined	Undetermined	Undetermined	Undetermined	Undetermined	Undetermined	Undetermined	Undetermined	Undetermined	Undetermined	Undetermined	Undetermined	Undetermined	Undetermined	Undetermined	Undetermined	Undetermined	Undetermined	Undetermined	Undetermined	Undetermined	Undetermined	Undetermined	Undetermined	Undetermined	Undetermined	Undetermined	Undetermined	Undetermined	Undetermined	Undetermined
		hsa-miR-513a-5p	A	3	336	N24		hsa-miR-513a-5p											Undetermined	Undetermined	Undetermined	Undetermined	Undetermined	38.0451	Undetermined	Undetermined		Undetermined	Undetermined	Undetermined	Undetermined	Undetermined	Undetermined	Undetermined	Undetermined		Undetermined	Undetermined	Undetermined	Undetermined	Undetermined	Undetermined	Undetermined	Undetermined	Undetermined	Undetermined	Undetermined	Undetermined	Undetermined
hsa-miR-140-3p	337	hsa-miR-140-3p	A	3	337	O1		hsa-miR-140-3p	33.6477	34.1155	33.9854	33.2416	33.0945	Undetermined	Undetermined	Undetermined	31.4916		33.1167	31.2181	31.2393	36.6848	37.6218	32.8566	33.0031	34.7816	38.6384	31.7508	Undetermined	33.7258	32.855	34.317	32.6824	Undetermined	34.4036	Undetermined	34.7455	39.3255	Undetermined	33.1773	31.8302	33.807	31.8934	32.7767	Undetermined	33.9948	38.7849	32.6752	32.8293
hsa-miR-181a	338	hsa-miR-181a	A	3	338	O2		hsa-miR-181a	33.349	32.4106	37.3615	29.6244	33.3212	30.8743	35.4905	Undetermined	30.8036		Undetermined	30.4022	31.3826	Undetermined	32.4001	34.1982	33.9479	31.591	33.6337	30.5985	34.2977	32.4656	30.5062	33.149	32.7503	32.98	32.4953	Undetermined	31.6641	Undetermined	34.6984	31.8984	31.1733	32.9577	32.6193	Undetermined	Undetermined	33.698	Undetermined	Undetermined	31.367
hsa-miR-122	339	hsa-miR-122	A	3	339	O3		hsa-miR-122	33.6665	34.3797	35.7898	30.8925	31.0572	35.1639	32.4913	Undetermined	34.6561		31.5117	31.3909	31.8291	32.6467	30.8408	30.3618	27.6633	30.9813	32.4289	32.4926	Undetermined	39.8039	32.6605	27.1486	26.7654	26.8317	27.4531	31.4845	26.8249	31.9006	34.3926	27.5177	27.4568	28.155	25.6439	34.7043	34.9027	26.5508	33.6478	31.3243	28.0665
hsa-miR-106a	340	hsa-miR-106a	A	3	340	O4		hsa-miR-106a	32.4533	31.0205	34.6727	28.4605	30.8779	32.4935	34.5024	Undetermined	30.1437		32.8839	30.0554	29.5786	Undetermined	32.9192	31.0549	31.2313	31.659	31.5037	31.3922	30.8838	31.4247	Undetermined	31.21	31.5757	Undetermined	33.0325	Undetermined	34.4972	32.6285	35.0535	34.9007	30.4347	Undetermined	32.6681	34.4015	Undetermined	36.4656	Undetermined	33.3267	32.3242
hsa-miR-182	341	hsa-miR-182	A	3	341	O5		hsa-miR-182	35.1538	34.3741	Undetermined	34.0987	35.567	37.8315	Undetermined	Undetermined	32.7182		Undetermined	Undetermined	35.3608	Undetermined	35.7367	34.3423	34.6452	35.6856	35.0495	33.6226	Undetermined	Undetermined	Undetermined	34.2314	Undetermined	39.1701	34.9997	Undetermined	Undetermined	Undetermined	35.6407	34.8654	33.9731	Undetermined	34.3826	Undetermined	Undetermined	35.2124	Undetermined	34.7736	45.2979
hsa-miR-370	342	hsa-miR-370	A	3	342	O6		hsa-miR-370	38.5378	Undetermined	Undetermined	37.3068	39.1551	Undetermined	Undetermined	37.3628	39.7203		Undetermined	Undetermined	Undetermined	34.7671	Undetermined	Undetermined	Undetermined	Undetermined	39.1948	Undetermined	Undetermined	36.9983	Undetermined	Undetermined	35.7588	Undetermined	Undetermined	Undetermined	33.9895	Undetermined	Undetermined	Undetermined	37.2471	36.4039	36.5519	Undetermined	Undetermined	Undetermined	Undetermined	Undetermined	45.8192
hsa-let-7d*	343	hsa-let-7d*	A	3	343	O7		hsa-let-7d*	30.8281	34.2729	35.3712	30.8307	33.2703	33.5443	35.5825	35.751	33.3043		Undetermined	30.6041	31.0419	39.4766	Undetermined	32.5965	32.6696	32.2213	34.7172	30.0533	33.0893	31.6248	Undetermined	33.8339	36.9977	31.3035	33.0238	35.5757	35.3407	37.2373	36.5515	32.4851	35.1218	35.9233	34.699	39.0446	38.8974	32.9337	37.8234	32.6043	32.9168
hsa-miR-425*	344	hsa-miR-425*	A	3	344	O8		hsa-miR-425*	34.7261	Undetermined	Undetermined	32.6347	Undetermined	Undetermined	39.5321	Undetermined	34.4366		Undetermined	Undetermined	34.4702	Undetermined	Undetermined	34.2991	Undetermined	Undetermined	34.4255	33.2026	Undetermined	35.0869	Undetermined	Undetermined	32.9378	Undetermined	Undetermined	Undetermined	34.6839	Undetermined	Undetermined	Undetermined	34.6536	Undetermined	33.5264	Undetermined	38.0296	Undetermined	Undetermined	38.3662	Undetermined
hsa-miR-450a	345	hsa-miR-450a	A	3	345	O9		hsa-miR-450a	Undetermined	Undetermined	35.1436	34.4169	Undetermined	Undetermined	34.8109	Undetermined	34.4342		35.321	Undetermined	34.7678	Undetermined	Undetermined	35.2494	Undetermined	35.0073	Undetermined	Undetermined	Undetermined	Undetermined	Undetermined	Undetermined	Undetermined	34.7299	Undetermined	Undetermined	Undetermined	Undetermined	Undetermined	Undetermined	Undetermined	Undetermined	36.8911	Undetermined	Undetermined	Undetermined	Undetermined	37.0599	Undetermined
hsa-miR-411	346	hsa-miR-411	A	3	346	O10		hsa-miR-411	Undetermined	Undetermined	Undetermined	Undetermined	38.4967	Undetermined	37.9876	Undetermined	Undetermined		35.7065	36.0211	37.6307	37.5805	Undetermined	35.5785	36.1239	Undetermined	Undetermined	Undetermined	38.5151	39.1317	Undetermined	Undetermined	36.7939	34.6501	Undetermined	Undetermined	Undetermined	36.5684	Undetermined	35.615	30.8627	38.2807	Undetermined	Undetermined	39.3827	Undetermined	Undetermined	38.3441	47.9136
hsa-miR-216b	347	hsa-miR-216b	A	3	347	O11		hsa-miR-216b	Undetermined	Undetermined	Undetermined	37.6452	Undetermined	36.1875	Undetermined	Undetermined	Undetermined		Undetermined	39.1298	Undetermined	Undetermined	Undetermined	Undetermined	Undetermined	Undetermined	Undetermined	Undetermined	Undetermined	36.5339	Undetermined	Undetermined	Undetermined	Undetermined	Undetermined	Undetermined	Undetermined	Undetermined	Undetermined	38.5522	39.4124	Undetermined	36.8544	38.8148	Undetermined	37.5104	Undetermined	37.6137	40.1799
hsa-miR-106b	348	hsa-miR-106b	A	3	348	O12		hsa-miR-106b	Undetermined	39.0259	38.0688	32.207	35.5828	38.0004	36.7304	Undetermined	34.784		36.5999	36.8292	35.5194	Undetermined	38.0297	36.3306	36.934	Undetermined	Undetermined	38.8851	Undetermined	38.3509	Undetermined	Undetermined	Undetermined	Undetermined	Undetermined	Undetermined	Undetermined	Undetermined	Undetermined	Undetermined	38.6001	Undetermined	Undetermined	Undetermined	Undetermined	Undetermined	Undetermined	38.5675	49.4541
hsa-miR-886-3p	349	hsa-miR-886-3p	A	3	349	O13		hsa-miR-886-3p	Undetermined	Undetermined	Undetermined	Undetermined	34.3751	39.246	Undetermined	Undetermined	Undetermined		Undetermined	33.2961	39.1769	Undetermined	38.3329	Undetermined	Undetermined	Undetermined	36.686	33.1707	Undetermined	Undetermined	Undetermined	Undetermined	37.6963	Undetermined	Undetermined	Undetermined	Undetermined	Undetermined	Undetermined	Undetermined	Undetermined	Undetermined	Undetermined	Undetermined	Undetermined	Undetermined	Undetermined	39.6352	45.7011
hsa-miR-510	350	hsa-miR-510	A	3	350	O14		hsa-miR-510	Undetermined	Undetermined	Undetermined	38.8017	Undetermined	Undetermined	38.2082	Undetermined	Undetermined		39.1214	39.2592	Undetermined	Undetermined	Undetermined	39.5956	Undetermined	Undetermined	Undetermined	33.4677	Undetermined	37.0034	Undetermined	36.8562	Undetermined	38.437	Undetermined	39.2096	39.2489	Undetermined	Undetermined	Undetermined	39.4006	Undetermined	Undetermined	39.4908	Undetermined	Undetermined	Undetermined	38.5685	37.9065
hsa-miR-212	351	hsa-miR-212	A	3	351	O15		hsa-miR-212	34.8436	36.7621	35.6105	34.8332	38.4231	35.5692	37.2989	Undetermined	37.5164		Undetermined	35.7383	35.7975	34.6891	35.7234	36.9227	38.0697	36.7186	Undetermined	34.0595	Undetermined	37.7536	35.3085	37.7479	33.4019	35.2416	36.9085	Undetermined	Undetermined	36.3333	Undetermined	35.1127	35.661	Undetermined	35.1712	Undetermined	Undetermined	Undetermined	Undetermined	39.2338	37.727
hsa-miR-525-5p	352	hsa-miR-525-5p	A	3	352	O16		hsa-miR-525-5p	39.3584	Undetermined	Undetermined	Undetermined	Undetermined	Undetermined	Undetermined	Undetermined	Undetermined		Undetermined	Undetermined	Undetermined	37.664	Undetermined	Undetermined	Undetermined	Undetermined	Undetermined	39.1908	Undetermined	36.8707	Undetermined	Undetermined	39.08	37.7361	Undetermined	Undetermined	Undetermined	Undetermined	Undetermined	Undetermined	35.3711	Undetermined	Undetermined	Undetermined	Undetermined	Undetermined	Undetermined	Undetermined	Undetermined
hsa-miR-589	353	hsa-miR-589	A	3	353	O17		hsa-miR-589	37.6876	34.1907	35.9088	34.1436	36.4543	Undetermined	Undetermined	39.1802	Undetermined		35.51	Undetermined	35.2489	34.3819	35.9151	38.0029	38.1517	37.6857	32.888	36.0726	39.0728	33.1799	32.4389	Undetermined	36.9445	Undetermined	Undetermined	Undetermined	33.3094	Undetermined	Undetermined	Undetermined	38.2035	33.9067	31.9316	Undetermined	39.6536	Undetermined	39.0356	Undetermined	31.3756
hsa-miR-576-3p	354	hsa-miR-576-3p	A	3	354	O18		hsa-miR-576-3p	Undetermined	Undetermined	Undetermined	Undetermined	Undetermined	Undetermined	Undetermined	Undetermined	34.5117		Undetermined	Undetermined	Undetermined	Undetermined	Undetermined	Undetermined	Undetermined	Undetermined	Undetermined	Undetermined	Undetermined	37.7488	Undetermined	Undetermined	Undetermined	Undetermined	Undetermined	Undetermined	37.2495	Undetermined	Undetermined	Undetermined	Undetermined	Undetermined	34.4386	Undetermined	Undetermined	Undetermined	Undetermined	39.3567	Undetermined
hsa-miR-583	355	hsa-miR-583	A	3	355	O19		hsa-miR-583	Undetermined	Undetermined	Undetermined	Undetermined	Undetermined	Undetermined	Undetermined	Undetermined	Undetermined		Undetermined	Undetermined	35.5847	Undetermined	Undetermined	Undetermined	Undetermined	Undetermined	Undetermined	Undetermined	Undetermined	35.7698	Undetermined	Undetermined	Undetermined	Undetermined	Undetermined	Undetermined	Undetermined	Undetermined	Undetermined	Undetermined	Undetermined	Undetermined	Undetermined	Undetermined	Undetermined	36.3486	Undetermined	Undetermined	Undetermined
hsa-miR-483-3p	356	hsa-miR-483-3p	A	3	356	O20		hsa-miR-483-3p	38.4529	Undetermined	Undetermined	38.2933	Undetermined	Undetermined	Undetermined	Undetermined	Undetermined		37.527	38.1384	Undetermined	Undetermined	Undetermined	38.2767	37.608	Undetermined	Undetermined	35.509	Undetermined	34.8582	Undetermined	38.4464	39.3067	37.7811	36.6235	Undetermined	Undetermined	Undetermined	Undetermined	38.3996	38.5232	Undetermined	38.377	Undetermined	39.7931	36.5114	Undetermined	37.8973	36.8879
hsa-miR-582-5p	357	hsa-miR-582-5p	A	3	357	O21		hsa-miR-582-5p	Undetermined	Undetermined	37.9698	33.731	Undetermined	Undetermined	Undetermined	Undetermined	Undetermined		Undetermined	34.4817	32.3943	Undetermined	Undetermined	Undetermined	Undetermined	Undetermined	34.2518	Undetermined	Undetermined	34.37	39.228	34.4845	Undetermined	Undetermined	34.3162	Undetermined	Undetermined	Undetermined	Undetermined	Undetermined	Undetermined	Undetermined	34.4874	Undetermined	Undetermined	Undetermined	Undetermined	Undetermined	34.5736
hsa-miR-886-5p	358	hsa-miR-886-5p	A	3	358	O22		hsa-miR-886-5p	35.8957	34.9372	32.4621	34.4942	36.2359	32.4182	35.814	34.8428	31.5326		36.95	32.6921	37.2377	30.3565	37.2725	39.7888	35.4649	Undetermined	33.7231	33.5901	33.4296	34.8085	30.5029	33.735	34.4618	35.1281	32.9427	34.9647	37.1158	36.8703	37.5352	33.3492	33.8894	33.2266	34.8296	33.6711	34.9065	37.7567	35.582	37.6758	35.8931
		hsa-miR-33b	A	3	359	O23		hsa-miR-33b											Undetermined	Undetermined	Undetermined	Undetermined	39.0084	Undetermined	Undetermined	Undetermined	Undetermined	39.2047	Undetermined	Undetermined	Undetermined	Undetermined	Undetermined	Undetermined	Undetermined	Undetermined	Undetermined	Undetermined	Undetermined	Undetermined	Undetermined	Undetermined	37.8054	Undetermined	Undetermined	Undetermined	Undetermined	Undetermined	Undetermined
hsa-miR-193a-3p	360	hsa-miR-193a-3p	A	3	360	O24		hsa-miR-193a-3p	Undetermined	Undetermined	Undetermined	Undetermined	Undetermined	Undetermined	Undetermined	Undetermined	34.6619		Undetermined	Undetermined	Undetermined	Undetermined	Undetermined	39.7066	35.5024	Undetermined	Undetermined	Undetermined	Undetermined	35.8721	Undetermined	Undetermined	37.9713	Undetermined	Undetermined	Undetermined	Undetermined	Undetermined	Undetermined	Undetermined	Undetermined	Undetermined	Undetermined	Undetermined	Undetermined	Undetermined	Undetermined	Undetermined	Undetermined
hsa-miR-153	361	hsa-miR-153	A	3	361	P1		hsa-miR-153	Undetermined	Undetermined	Undetermined	Undetermined	Undetermined	Undetermined	Undetermined	Undetermined	Undetermined		Undetermined	Undetermined	Undetermined	Undetermined	Undetermined	38.0376	Undetermined	Undetermined	Undetermined	Undetermined	Undetermined	Undetermined	Undetermined	Undetermined	Undetermined	Undetermined	Undetermined	Undetermined	Undetermined	Undetermined	Undetermined	Undetermined	Undetermined	Undetermined	Undetermined	Undetermined	Undetermined	Undetermined	Undetermined	38.4902	Undetermined
B24	432	BLANK	A	3	362	P2		BLANK											Undetermined	Undetermined	Undetermined	Undetermined	Undetermined	Undetermined	Undetermined	Undetermined	Undetermined	Undetermined	Undetermined	Undetermined	Undetermined	Undetermined	Undetermined	Undetermined	Undetermined	Undetermined	Undetermined	Undetermined	Undetermined	Undetermined	Undetermined	Undetermined	Undetermined	Undetermined	Undetermined	Undetermined	Undetermined	Undetermined	Undetermined
hsa-miR-409-3p	363	hsa-miR-409-3p	A	3	363	P3		hsa-miR-409-3p	Undetermined	38.6482	Undetermined	38.3574	Undetermined	Undetermined	Undetermined	35.8989	Undetermined		37.7592	38.3452	34.8687	Undetermined	Undetermined	Undetermined	Undetermined	39.3898	38.3454	39.9739	Undetermined	31.7198	Undetermined	Undetermined	37.4524	Undetermined	Undetermined	Undetermined	39.2264	Undetermined	Undetermined	Undetermined	39.24	35.8863	33.7444	Undetermined	Undetermined	36.1527	Undetermined	37.8799	41.9341
hsa-miR-22	364	hsa-miR-22	A	3	364	P4		hsa-miR-22	36.8307	35.5162	36.8894	30.8815	36.7509	34.2891	38.173	Undetermined	32.7605		35.3876	32.6109	33.5586	37.9063	38.001	35.3163	34.8167	34.5938	36.7234	31.7538	Undetermined	36.8646	Undetermined	36.5114	35.5462	36.4588	Undetermined	Undetermined	34.9508	Undetermined	Undetermined	37.9511	35.4506	35.4971	34.9455	Undetermined	Undetermined	33.4618	Undetermined	37.3873	36.1401
hsa-miR-629	365	hsa-miR-629	A	3	365	P5		hsa-miR-629	35.9818	37.6213	Undetermined	34.6209	Undetermined	34.566	Undetermined	Undetermined	33.867		Undetermined	Undetermined	Undetermined	Undetermined	Undetermined	34.308	Undetermined	Undetermined	Undetermined	Undetermined	Undetermined	35.3952	Undetermined	Undetermined	34.9429	34.4434	34.446	Undetermined	Undetermined	34.7807	Undetermined	Undetermined	33.9349	35.6994	31.1957	Undetermined	Undetermined	Undetermined	Undetermined	36.2694	Undetermined
hsa-miR-365	366	hsa-miR-365	A	3	366	P6		hsa-miR-365	35.3878	Undetermined	Undetermined	30.3254	32.1274	Undetermined	Undetermined	Undetermined	34.2812		Undetermined	33.4911	32.1949	Undetermined	Undetermined	Undetermined	Undetermined	34.4641	Undetermined	Undetermined	34.1751	35.2847	Undetermined	35.0204	Undetermined	32.222	34.8313	Undetermined	35.3005	Undetermined	Undetermined	Undetermined	Undetermined	Undetermined	Undetermined	Undetermined	Undetermined	34.9688	Undetermined	Undetermined	34.5344
hsa-miR-429	367	hsa-miR-429	A	3	367	P7		hsa-miR-429	32.7087	31.9572	36.9609	29.2585	32.2677	32.4659	36.5619	Undetermined	30.7563		33.8408	31.2373	32.2535	Undetermined	34.5987	31.7385	33.7736	32.8488	33.0703	32.1145	33.1625	32.6145	36.7989	33.4589	30.8721	33.4548	33.3563	Undetermined	30.9552	34.342	35.3332	32.5509	29.6497	Undetermined	32.5611	Undetermined	Undetermined	37.4601	Undetermined	36.8975	34.5639
hsa-miR-98	368	hsa-miR-98	A	3	368	P8		hsa-miR-98	Undetermined	Undetermined	37.0502	36.8607	38.6791	Undetermined	Undetermined	Undetermined	Undetermined		Undetermined	35.388	36.9744	Undetermined	38.8424	38.8214	Undetermined	39.0913	Undetermined	38.1336	Undetermined	39.6232	Undetermined	Undetermined	Undetermined	Undetermined	Undetermined	Undetermined	Undetermined	Undetermined	Undetermined	Undetermined	Undetermined	Undetermined	Undetermined	Undetermined	Undetermined	Undetermined	Undetermined	Undetermined	44.642
hsa-miR-518a-3p	369	hsa-miR-518a-3p	A	3	369	P9		hsa-miR-518a-3p	Undetermined	37.6384	Undetermined	38.6777	Undetermined	Undetermined	Undetermined	Undetermined	Undetermined		Undetermined	Undetermined	Undetermined	Undetermined	Undetermined	Undetermined	Undetermined	Undetermined	Undetermined	35.3361	Undetermined	Undetermined	36.5801	Undetermined	Undetermined	Undetermined	Undetermined	Undetermined	Undetermined	Undetermined	Undetermined	Undetermined	Undetermined	Undetermined	Undetermined	Undetermined	Undetermined	Undetermined	Undetermined	Undetermined	Undetermined
hsa-miR-137	370	hsa-miR-137	A	3	370	P10		hsa-miR-137	Undetermined	Undetermined	Undetermined	35.7238	39.1925	Undetermined	Undetermined	Undetermined	Undetermined		Undetermined	37.677	Undetermined	39.9816	Undetermined	Undetermined	Undetermined	Undetermined	Undetermined	Undetermined	Undetermined	38.0793	Undetermined	Undetermined	Undetermined	Undetermined	37.043	Undetermined	37.0063	Undetermined	Undetermined	Undetermined	Undetermined	Undetermined	37.3182	Undetermined	Undetermined	Undetermined	Undetermined	Undetermined	42.8504
hsa-miR-508-3p	371	hsa-miR-508-3p	A	3	371	P11		hsa-miR-508-3p	Undetermined	38.8263	Undetermined	Undetermined	Undetermined	Undetermined	Undetermined	Undetermined	Undetermined		Undetermined	Undetermined	Undetermined	Undetermined	Undetermined	Undetermined	Undetermined	Undetermined	Undetermined	Undetermined	Undetermined	Undetermined	Undetermined	Undetermined	Undetermined	Undetermined	Undetermined	Undetermined	37.5792	Undetermined	Undetermined	Undetermined	Undetermined	Undetermined	Undetermined	Undetermined	Undetermined	Undetermined	Undetermined	37.5477	Undetermined
hsa-miR-539	372	hsa-miR-539	A	3	372	P12		hsa-miR-539	Undetermined	Undetermined	Undetermined	Undetermined	Undetermined	39.8755	Undetermined	Undetermined	Undetermined		Undetermined	38.2919	Undetermined	Undetermined	Undetermined	39.8636	38.5312	Undetermined	38.3848	Undetermined	Undetermined	Undetermined	Undetermined	Undetermined	Undetermined	Undetermined	Undetermined	Undetermined	39.1612	Undetermined	Undetermined	Undetermined	Undetermined	Undetermined	Undetermined	Undetermined	Undetermined	Undetermined	Undetermined	Undetermined	41.9731
hsa-miR-148a	373	hsa-miR-148a	A	3	373	P13		hsa-miR-148a	36.7252	34.7895	Undetermined	28.7682	31.6413	33.3157	Undetermined	Undetermined	32.3441		Undetermined	31.7279	32.1702	Undetermined	35.558	35.891	33.1792	33.8859	Undetermined	33.8964	37.8069	Undetermined	Undetermined	34.4472	34.5828	32.7922	34.2516	37.6805	34.4462	35.7067	Undetermined	36.1397	33.5706	38.1703	33.7193	Undetermined	36.4998	Undetermined	Undetermined	Undetermined	Undetermined
hsa-miR-146a	374	hsa-miR-146a	A	3	374	P14		hsa-miR-146a	38.4468	35.6876	Undetermined	32.5327	38.0064	36.0521	Undetermined	Undetermined	35.7638		36.5398	32.8519	34.3365	Undetermined	38.1544	Undetermined	Undetermined	37.6487	37.3891	32.9216	37.7524	Undetermined	36.0941	39.0497	Undetermined	35.3958	37.9556	Undetermined	32.4306	Undetermined	Undetermined	35.6363	31.5641	35.1439	32.6769	Undetermined	Undetermined	Undetermined	Undetermined	35.7606	36.1429
hsa-miR-139-5p	375	hsa-miR-139-5p	A	3	375	P15		hsa-miR-139-5p	36.1919	34.7281	Undetermined	33.7796	36.3056	33.2581	35.4125	35.3656	34.7402		36.473	36.3816	35.7618	Undetermined	33.5861	35.3283	34.9817	Undetermined	36.8738	34.5044	35.8155	35.5485	36.3361	33.5681	39.0057	33.9883	39.2328	34.9403	35.3386	36.9728	Undetermined	34.2377	35.3553	37.236	Undetermined	Undetermined	35.0324	34.7996	37.2638	35.1934	34.7098
hsa-miR-373*	376	hsa-miR-373*	A	3	376	P16		hsa-miR-373*	32.8504	33.7709	31.8385	32.6808	33.5114	33.6911	36.7211	35.1853	33.7277		30.0456	30.4491	33.2911	32.2999	32.1896	31.9522	31.1762	31.826	31.2824	29.6546	38.3611	29.1718	35.7356	33.5781	31.5823	31.7353	32.8372	30.6059	32.2831	33.178	34.8788	32.7465	31.7593	30.3332	30.8287	38.1122	Undetermined	28.6692	Undetermined	29.3031	28.5057
hsa-miR-149	377	hsa-miR-149	A	3	377	P17		hsa-miR-149	Undetermined	38.682	34.5959	33.9453	34.7415	34.3264	37.2154	Undetermined	33.7152		Undetermined	32.7975	34.1456	33.4994	33.6241	34.4382	33.2271	33.6581	39.6919	32.2919	34.5249	39.0388	35.8018	33.692	Undetermined	38.0084	38.5765	35.6659	Undetermined	34.5803	36.709	37.4903	Undetermined	37.7802	39.9093	39.0098	Undetermined	Undetermined	34.3761	34.4156	33.3561
hsa-miR-642	378	hsa-miR-642	A	3	378	P18		hsa-miR-642	Undetermined	Undetermined	36.6736	36.6963	Undetermined	Undetermined	Undetermined	33.7006	35.3761		39.0943	32.9196	34.0209	33.194	Undetermined	35.0347	Undetermined	39.3912	Undetermined	Undetermined	37.3543	Undetermined	34.7907	Undetermined	Undetermined	36.9557	Undetermined	Undetermined	Undetermined	Undetermined	Undetermined	Undetermined	Undetermined	33.7084	32.6547	Undetermined	Undetermined	37.2721	Undetermined	Undetermined	Undetermined
hsa-miR-31	379	hsa-miR-31	A	3	379	P19		hsa-miR-31	33.22	33.3361	33.5234	28.6259	32.6977	30.6726	35.1692	36.9782	29.9443		33.8464	31.6747	32.9559	37.2563	35.2182	32.5913	32.688	32.6403	Undetermined	31.4239	33.6737	30.1704	33.861	33.1954	32.1686	33.2918	35.3246	Undetermined	31.5893	35.7091	Undetermined	32.7455	30.8975	32.9793	31.7986	Undetermined	Undetermined	33.6575	Undetermined	34.4358	32.74
hsa-miR-451	380	hsa-miR-451	A	3	380	P20		hsa-miR-451	34.9473	31.9237	Undetermined	30.8738	32.0575	35.3468	38.2875	Undetermined	29.7506		Undetermined	30.7409	31.5617	37.4913	Undetermined	Undetermined	32.373	Undetermined	Undetermined	33.0855	Undetermined	Undetermined	Undetermined	Undetermined	29.335	33.8768	31.8858	Undetermined	34.2288	Undetermined	Undetermined	32	27.7821	39.7985	30.5464	Undetermined	38.1041	Undetermined	Undetermined	Undetermined	34.6682
hsa-miR-100	381	hsa-miR-100	A	3	381	P21		hsa-miR-100	33.5205	32.9273	33.7048	29.5788	32.1182	31.6098	38.1097	Undetermined	30.5378		39.3773	30.8804	31.9139	37.0191	33.6814	34.1879	33.9077	32.9742	32.923	32.2202	34.3923	33.8458	33.3416	35.8522	33.0383	34.2734	33.7108	35.8854	36.2665	Undetermined	Undetermined	34.1271	33.7721	36.0173	33.8701	36.5558	Undetermined	36.2275	Undetermined	34.6832	33.4428
hsa-miR-27b	382	hsa-miR-27b	A	3	382	P22		hsa-miR-27b	31.8996	29.2104	33.2092	25.592	27.8944	28.3624	32.5391	Undetermined	31.8242		33.7455	28.3789	28.708	37.1248	34.0926	30.6184	30.8393	31.0056	31.5465	31.5765	30.4303	32.3663	32.2347	32.3198	30.875	29.7869	29.7177	Undetermined	30.2478	32.998	34.4411	30.0624	28.1011	33.5097	30.4252	Undetermined	34.932	34.8508	Undetermined	32.1782	31.2393
hsa-miR-523	383	hsa-miR-523	A	3	383	P23		hsa-miR-523	Undetermined	Undetermined	Undetermined	Undetermined	34.2189	Undetermined	Undetermined	35.2141	Undetermined		Undetermined	36.6848	Undetermined	Undetermined	Undetermined	Undetermined	Undetermined	Undetermined	36.8987	Undetermined	Undetermined	Undetermined	34.8244	Undetermined	Undetermined	Undetermined	Undetermined	Undetermined	Undetermined	Undetermined	Undetermined	35.5622	Undetermined	34.4534	Undetermined	Undetermined	34.3995	Undetermined	Undetermined	33.9698	Undetermined
D24	480	EMPTY	A	3	384	P24		EMPTY											Undetermined	Undetermined	Undetermined	Undetermined	Undetermined	Undetermined	Undetermined	Undetermined		Undetermined	Undetermined	Undetermined	Undetermined	Undetermined	Undetermined	Undetermined	Undetermined		Undetermined	Undetermined	Undetermined	Undetermined	Undetermined	Undetermined	Undetermined	Undetermined	Undetermined	Undetermined	Undetermined	Undetermined	Undetermined
hsa-miR-499-3p	385	hsa-miR-499-3p	B	3	385	A1		hsa-miR-499-3p	Undetermined	Undetermined	39.2399	Undetermined	Undetermined	Undetermined	Undetermined	34.4574	32.842	34.4622	Undetermined	Undetermined	Undetermined	Undetermined	Undetermined	Undetermined	Undetermined	Undetermined	Undetermined	Undetermined	Undetermined	Undetermined	31.5182	Undetermined	38.1436	Undetermined	37.9012	Undetermined	Undetermined	Undetermined	Undetermined	Undetermined	Undetermined	Undetermined	Undetermined	Undetermined	Undetermined	Undetermined	Undetermined	Undetermined	Undetermined
hsa-miR-219-1-3p	386	hsa-miR-219-1-3p	B	3	386	A2		hsa-miR-219-1-3p	39.6337	Undetermined	Undetermined	Undetermined	Undetermined	Undetermined	Undetermined	Undetermined	Undetermined	Undetermined	Undetermined	Undetermined	Undetermined	Undetermined	Undetermined	Undetermined	Undetermined	Undetermined	Undetermined	Undetermined	Undetermined	Undetermined	Undetermined	Undetermined	Undetermined	38.5868	Undetermined	Undetermined	Undetermined	Undetermined	Undetermined	Undetermined	Undetermined	39.235	Undetermined	Undetermined	Undetermined	Undetermined	Undetermined	Undetermined	Undetermined
hsa-miR-543	387	hsa-miR-543	B	3	387	A3		hsa-miR-543	36.0258	34.7136	37.8224	36.211	33.6384	37.7149	35.6513	38.6391	32.483	38.1985	31.192	32.9674	34.2585	33.8667	33.4175	32.877	31.9171	33.2158	33.4646	33.6427	Undetermined	30.1633	34.3062	33.9986	33.8939	34.533	36.8227	32.5374	34.7783	32.8219	37.6483	35.4612	35.0851	33.8759	32.5909	34.8618	32.8819	33.3071	34.4981	34.3606	33.6949
hsa-miR-1245	388	hsa-miR-1245	B	3	388	A4		hsa-miR-1245	Undetermined	Undetermined	Undetermined	Undetermined	Undetermined	Undetermined	Undetermined	Undetermined	Undetermined	Undetermined	Undetermined	Undetermined	Undetermined	Undetermined	Undetermined	Undetermined	Undetermined	Undetermined	Undetermined	Undetermined	Undetermined	37.208	Undetermined	Undetermined	Undetermined	Undetermined	Undetermined	Undetermined	Undetermined	Undetermined	Undetermined	Undetermined	Undetermined	Undetermined	39.0809	Undetermined	Undetermined	Undetermined	Undetermined	Undetermined	Undetermined
hsa-miR-522	389	hsa-miR-522	B	3	389	A5		hsa-miR-522	Undetermined	Undetermined	Undetermined	Undetermined	Undetermined	Undetermined	Undetermined	Undetermined	Undetermined	Undetermined	Undetermined	Undetermined	37.5949	Undetermined	Undetermined	Undetermined	Undetermined	Undetermined	Undetermined	Undetermined	Undetermined	Undetermined	Undetermined	Undetermined	Undetermined	Undetermined	Undetermined	Undetermined	39.0421	Undetermined	Undetermined	Undetermined	Undetermined	Undetermined	Undetermined	Undetermined	Undetermined	Undetermined	Undetermined	37.2015	Undetermined
hsa-miR-571	390	hsa-miR-571	B	3	390	A6		hsa-miR-571	36.4634	36.7696	37.9748	35.3594	37.9196	38.0042	34.97	36.9802	36.3584	39.8266	36.3924	34.1667	37.3424	Undetermined	35.6734	35.3142	36.5906	37.361	36.3347	37.1288	39.5908	32.5836	36.0287	38.2622	35.9944	37.6423	Undetermined	39.1119	37.7889	35.7602	38.1326	39.3732	Undetermined	38.2239	38.0687	36.9773	37.6763	Undetermined	36.6367	34.8979	36.411
hsa-miR-323-5p	391	hsa-miR-323-5p	B	3	391	A7		hsa-miR-323-5p	32.6521	Undetermined	Undetermined	Undetermined	Undetermined	Undetermined	Undetermined	Undetermined	Undetermined	Undetermined	Undetermined	Undetermined	Undetermined	36.6067	Undetermined	Undetermined	Undetermined	Undetermined	Undetermined	Undetermined	Undetermined	Undetermined	Undetermined	Undetermined	33.5227	37.5004	Undetermined	Undetermined	Undetermined	39.9055	Undetermined	Undetermined	Undetermined	Undetermined	Undetermined	Undetermined	Undetermined	Undetermined	Undetermined	37.8469	Undetermined
hsa-miR-592	392	hsa-miR-592	B	3	392	A8		hsa-miR-592	Undetermined	Undetermined	Undetermined	Undetermined	Undetermined	35.8244	Undetermined	Undetermined	Undetermined	Undetermined	Undetermined	Undetermined	Undetermined	Undetermined	Undetermined	Undetermined	Undetermined	Undetermined	Undetermined	Undetermined	Undetermined	Undetermined	Undetermined	Undetermined	Undetermined	Undetermined	Undetermined	Undetermined	Undetermined	Undetermined	Undetermined	Undetermined	37.4812	Undetermined	Undetermined	Undetermined	Undetermined	Undetermined	Undetermined	Undetermined	Undetermined
hsa-miR-487a	393	hsa-miR-487a	B	3	393	A9		hsa-miR-487a	Undetermined	Undetermined	Undetermined	Undetermined	Undetermined	Undetermined	Undetermined	Undetermined	Undetermined	Undetermined	36.3557	39.4505	Undetermined	Undetermined	Undetermined	Undetermined	Undetermined	Undetermined	Undetermined	Undetermined	Undetermined	Undetermined	34.6755	Undetermined	Undetermined	Undetermined	Undetermined	Undetermined	39.6694	Undetermined	Undetermined	Undetermined	39.4708	Undetermined	Undetermined	Undetermined	Undetermined	Undetermined	Undetermined	36.8399	Undetermined
hsa-miR-1249	394	hsa-miR-1249	B	3	394	A10		hsa-miR-1249	Undetermined	Undetermined	39.1433	34.7184	Undetermined	39.2601	Undetermined	Undetermined	Undetermined	Undetermined	Undetermined	35.8995	Undetermined	Undetermined	Undetermined	Undetermined	Undetermined	Undetermined	Undetermined	38.3466	Undetermined	38.9179	Undetermined	Undetermined	Undetermined	39.4755	39.6897	Undetermined	Undetermined	Undetermined	Undetermined	Undetermined	Undetermined	Undetermined	Undetermined	Undetermined	Undetermined	38.4415	Undetermined	Undetermined	37.6687
hsa-miR-25*	395	hsa-miR-25*	B	3	395	A11		hsa-miR-25*	Undetermined	Undetermined	Undetermined	Undetermined	Undetermined	Undetermined	38.1095	Undetermined	Undetermined	Undetermined	38.6193	Undetermined	Undetermined	Undetermined	Undetermined	36.8773	Undetermined	Undetermined	Undetermined	Undetermined	Undetermined	Undetermined	Undetermined	Undetermined	Undetermined	Undetermined	Undetermined	Undetermined	Undetermined	Undetermined	Undetermined	Undetermined	36.448	Undetermined	Undetermined	Undetermined	Undetermined	Undetermined	Undetermined	Undetermined	Undetermined
hsa-miR-922	396	hsa-miR-922	B	3	396	A12		hsa-miR-922	Undetermined	Undetermined	Undetermined	37.6633	36.5147	Undetermined	Undetermined	Undetermined	35.0106	Undetermined	Undetermined	Undetermined	Undetermined	Undetermined	36.7507	Undetermined	Undetermined	Undetermined	Undetermined	Undetermined	Undetermined	38.4454	Undetermined	Undetermined	Undetermined	Undetermined	Undetermined	Undetermined	Undetermined	Undetermined	Undetermined	Undetermined	36.3708	Undetermined	38.0569	Undetermined	Undetermined	Undetermined	Undetermined	38.3253	Undetermined
hsa-miR-124*	397	hsa-miR-124*	B	3	397	A13		hsa-miR-124*	Undetermined	Undetermined	Undetermined	Undetermined	Undetermined	Undetermined	Undetermined	Undetermined	Undetermined	Undetermined	39.5633	37.9614	Undetermined	Undetermined	Undetermined	Undetermined	Undetermined	Undetermined	Undetermined	Undetermined	Undetermined	Undetermined	Undetermined	Undetermined	Undetermined	Undetermined	Undetermined	Undetermined	Undetermined	Undetermined	Undetermined	Undetermined	Undetermined	Undetermined	Undetermined	Undetermined	Undetermined	Undetermined	Undetermined	Undetermined	Undetermined
hsa-miR-1264	398	hsa-miR-1264	B	3	398	A14		hsa-miR-1264	Undetermined	Undetermined	Undetermined	Undetermined	Undetermined	Undetermined	Undetermined	Undetermined	Undetermined	Undetermined	Undetermined	Undetermined	Undetermined	Undetermined	Undetermined	Undetermined	Undetermined	Undetermined	Undetermined	Undetermined	Undetermined	Undetermined	Undetermined	Undetermined	Undetermined	Undetermined	Undetermined	Undetermined	Undetermined	Undetermined	Undetermined	Undetermined	Undetermined	Undetermined	Undetermined	Undetermined	Undetermined	Undetermined	Undetermined	Undetermined	Undetermined
hsa-miR-504	399	hsa-miR-504	B	3	399	A15		hsa-miR-504	Undetermined	Undetermined	Undetermined	Undetermined	Undetermined	Undetermined	Undetermined	Undetermined	Undetermined	Undetermined	Undetermined	Undetermined	Undetermined	Undetermined	Undetermined	Undetermined	Undetermined	Undetermined	Undetermined	38.8457	Undetermined	Undetermined	Undetermined	Undetermined	Undetermined	Undetermined	Undetermined	Undetermined	Undetermined	Undetermined	Undetermined	Undetermined	Undetermined	Undetermined	Undetermined	Undetermined	Undetermined	Undetermined	Undetermined	Undetermined	Undetermined
hsa-miR-138-1*	400	hsa-miR-138-1*	B	3	400	A16		hsa-miR-138-1*	Undetermined	Undetermined	Undetermined	Undetermined	39.3564	Undetermined	Undetermined	Undetermined	Undetermined	Undetermined	Undetermined	Undetermined	Undetermined	Undetermined	Undetermined	Undetermined	Undetermined	Undetermined	Undetermined	Undetermined	Undetermined	Undetermined	Undetermined	Undetermined	Undetermined	Undetermined	Undetermined	Undetermined	Undetermined	Undetermined	Undetermined	Undetermined	Undetermined	Undetermined	Undetermined	Undetermined	Undetermined	Undetermined	Undetermined	Undetermined	Undetermined
hsa-miR-502-3p	401	hsa-miR-502-3p	B	3	401	A17		hsa-miR-502-3p	Undetermined	Undetermined	Undetermined	33.5243	39.1053	33.9575	Undetermined	36.1111	35.4046	Undetermined	Undetermined	32.0097	32.3716	35.5477	38.1344	34.5915	33.8552	34.8186	Undetermined	34.6046	Undetermined	38.1669	39.3098	Undetermined	34.8007	34.5259	37.3951	Undetermined	Undetermined	Undetermined	Undetermined	Undetermined	34.7621	Undetermined	Undetermined	Undetermined	Undetermined	36.5554	Undetermined	Undetermined	34.4499
hsa-miR-490-5p	402	hsa-miR-490-5p	B	3	402	A18		hsa-miR-490-5p	Undetermined	Undetermined	Undetermined	Undetermined	Undetermined	Undetermined	Undetermined	Undetermined	Undetermined	Undetermined	Undetermined	Undetermined	Undetermined	Undetermined	Undetermined	Undetermined	Undetermined	Undetermined	Undetermined	Undetermined	Undetermined	Undetermined	35.0177	Undetermined	Undetermined	Undetermined	Undetermined	Undetermined	Undetermined	Undetermined	Undetermined	Undetermined	Undetermined	Undetermined	Undetermined	Undetermined	Undetermined	Undetermined	Undetermined	Undetermined	Undetermined
hsa-miR-567	403	hsa-miR-567	B	3	403	A19		hsa-miR-567	Undetermined	Undetermined	Undetermined	Undetermined	Undetermined	39.6842	35.387	Undetermined	Undetermined	36.8371	Undetermined	Undetermined	39.5105	Undetermined	Undetermined	Undetermined	Undetermined	Undetermined	Undetermined	Undetermined	Undetermined	38.8006	Undetermined	Undetermined	36.5209	Undetermined	Undetermined	Undetermined	Undetermined	Undetermined	Undetermined	Undetermined	Undetermined	Undetermined	Undetermined	Undetermined	Undetermined	Undetermined	Undetermined	Undetermined	Undetermined
hsa-miR-18b*	404	hsa-miR-18b*	B	3	404	A20		hsa-miR-18b*	Undetermined	34.353	36.0456	Undetermined	Undetermined	34.6121	Undetermined	Undetermined	Undetermined	Undetermined	Undetermined	Undetermined	Undetermined	Undetermined	Undetermined	Undetermined	Undetermined	Undetermined	Undetermined	Undetermined	Undetermined	Undetermined	Undetermined	35.089	39.0129	Undetermined	Undetermined	Undetermined	35.3585	Undetermined	Undetermined	Undetermined	32.8911	Undetermined	Undetermined	Undetermined	Undetermined	Undetermined	Undetermined	37.9931	Undetermined
hsa-miR-125a-3p	405	hsa-miR-125a-3p	B	3	405	A21		hsa-miR-125a-3p	Undetermined	Undetermined	Undetermined	34.4085	Undetermined	Undetermined	Undetermined	Undetermined	Undetermined	Undetermined	Undetermined	Undetermined	33.7936	Undetermined	35.2665	Undetermined	Undetermined	Undetermined	Undetermined	36.4566	Undetermined	Undetermined	Undetermined	Undetermined	Undetermined	Undetermined	Undetermined	Undetermined	Undetermined	Undetermined	Undetermined	Undetermined	34.874	34.7299	Undetermined	Undetermined	Undetermined	Undetermined	Undetermined	Undetermined	34.4124
hsa-miRPlus-A1027	406	hsa-miRPlus-A1027	B	3	406	A22		hsa-miRPlus-A1027	37.955	38.541	39.7458	35.8848	38.9214	33.9538	38.2549	36.4647	Undetermined	38.9623	Undetermined	Undetermined	Undetermined	Undetermined	Undetermined	37.9315	36.6687	Undetermined	Undetermined	Undetermined	Undetermined	33.7232	Undetermined	36.505	37.8698	38.8689	Undetermined	Undetermined	36.6087	Undetermined	Undetermined	Undetermined	35.4826	39.4354	34.2638	Undetermined	Undetermined	38.1743	Undetermined	Undetermined	Undetermined
hsa-miR-129*	407	hsa-miR-129*	B	3	407	A23		hsa-miR-129*	Undetermined	Undetermined	Undetermined	Undetermined	Undetermined	Undetermined	Undetermined	Undetermined	Undetermined	Undetermined	Undetermined	Undetermined	Undetermined	Undetermined	Undetermined	Undetermined	37.6866	Undetermined	Undetermined	Undetermined	Undetermined	Undetermined	Undetermined	Undetermined	Undetermined	Undetermined	Undetermined	35.9555	Undetermined	Undetermined	Undetermined	Undetermined	Undetermined	Undetermined	Undetermined	Undetermined	Undetermined	Undetermined	Undetermined	Undetermined	Undetermined
hsa-miR-148a*	408	hsa-miR-148a*	B	3	408	A24		hsa-miR-148a*	35.5722	Undetermined	Undetermined	37.4776	35.227	Undetermined	Undetermined	Undetermined	Undetermined	Undetermined	Undetermined	Undetermined	Undetermined	Undetermined	Undetermined	Undetermined	Undetermined	Undetermined	Undetermined	37.2848	Undetermined	39.2687	Undetermined	Undetermined	39.0916	Undetermined	Undetermined	Undetermined	Undetermined	Undetermined	Undetermined	Undetermined	36.9538	37.6927	35.4224	39.4435	Undetermined	Undetermined	Undetermined	Undetermined	Undetermined
hsa-miR-412	409	hsa-miR-412	B	3	409	B1		hsa-miR-412	Undetermined	36.7805	Undetermined	39.1321	Undetermined	36.2446	Undetermined	Undetermined	Undetermined	Undetermined	34.3987	Undetermined	Undetermined	Undetermined	Undetermined	Undetermined	Undetermined	36.2818	33.7058	Undetermined	Undetermined	33.463	36.6569	Undetermined	Undetermined	Undetermined	Undetermined	38.3828	Undetermined	Undetermined	Undetermined	Undetermined	Undetermined	Undetermined	35.8444	32.0743	Undetermined	Undetermined	36.5891	Undetermined	30.6753
D24	96	BLANK	B	3	410	B2		BLANK											Undetermined	Undetermined	Undetermined	Undetermined	Undetermined	Undetermined	Undetermined	Undetermined	Undetermined	Undetermined	Undetermined	Undetermined	Undetermined	Undetermined	Undetermined	Undetermined	Undetermined	Undetermined	Undetermined	Undetermined	Undetermined	Undetermined	Undetermined	Undetermined	Undetermined	Undetermined	Undetermined	Undetermined	Undetermined	Undetermined	Undetermined
hsa-miRPlus-C1066	411	hsa-miRPlus-C1066	B	3	411	B3		hsa-miRPlus-C1066	39.2704	Undetermined	Undetermined	38.8572	Undetermined	39.1071	Undetermined	Undetermined	Undetermined	Undetermined	Undetermined	38.3643	39.5248	Undetermined	Undetermined	37.6804	Undetermined	34.7378	Undetermined	Undetermined	Undetermined	34.0962	Undetermined	Undetermined	36.0374	Undetermined	36.3564	Undetermined	37.8086	Undetermined	Undetermined	Undetermined	34.8385	36.2934	37.8729	Undetermined	Undetermined	Undetermined	Undetermined	Undetermined	Undetermined
hsa-miR-548o	412	hsa-miR-548o	B	3	412	B4		hsa-miR-548o	28.7456	28.2216	28.3872	28.3862	29.2544	28.1101	28.3483	27.1359	25.6091	28.8377	36.8576	36.3273	38.2516	35.2868	37.3241	Undetermined	36.4165	Undetermined	39.3975	Undetermined	36.8924	Undetermined	35.8328	39.3463	36.9289	Undetermined	Undetermined	Undetermined	38.4886	Undetermined	Undetermined	37.7141	Undetermined	39.0468	39.772	38.8689	Undetermined	36.9996	37.3453	38.8362	37.1774
hsa-miR-143*	413	hsa-miR-143*	B	3	413	B5		hsa-miR-143*	38.4079	Undetermined	Undetermined	39.3319	38.0791	Undetermined	Undetermined	39.4991	Undetermined	Undetermined	36.7157	Undetermined	Undetermined	Undetermined	Undetermined	39.2988	Undetermined	Undetermined	Undetermined	38.1335	Undetermined	35.3442	34.6069	Undetermined	36.9741	Undetermined	Undetermined	Undetermined	Undetermined	Undetermined	Undetermined	Undetermined	37.9144	Undetermined	38.9529	Undetermined	37.7609	Undetermined	Undetermined	Undetermined	Undetermined
hsa-miR-513a-3p	414	hsa-miR-513a-3p	B	3	414	B6		hsa-miR-513a-3p	Undetermined	Undetermined	Undetermined	Undetermined	Undetermined	Undetermined	Undetermined	Undetermined	Undetermined	Undetermined	Undetermined	Undetermined	Undetermined	Undetermined	Undetermined	Undetermined	Undetermined	Undetermined	Undetermined	Undetermined	Undetermined	Undetermined	Undetermined	Undetermined	Undetermined	Undetermined	Undetermined	Undetermined	Undetermined	Undetermined	Undetermined	Undetermined	Undetermined	Undetermined	Undetermined	Undetermined	Undetermined	Undetermined	Undetermined	Undetermined	Undetermined
hsa-miR-943	415	hsa-miR-943	B	3	415	B7		hsa-miR-943	31.8763	Undetermined	39.2111	35.4869	34.4007	38.1785	34.8087	37.6178	Undetermined	Undetermined	Undetermined	39.6378	Undetermined	Undetermined	36.8622	Undetermined	Undetermined	Undetermined	35.7432	35.8672	Undetermined	34.7895	Undetermined	38.8497	Undetermined	35.7399	38.218	Undetermined	38.2173	Undetermined	Undetermined	Undetermined	Undetermined	Undetermined	Undetermined	Undetermined	36.933	38.7205	Undetermined	Undetermined	Undetermined
hsa-miR-196b*	416	hsa-miR-196b*	B	3	416	B8		hsa-miR-196b*	Undetermined	Undetermined	Undetermined	Undetermined	Undetermined	Undetermined	Undetermined	39.2953	Undetermined	Undetermined	Undetermined	Undetermined	Undetermined	Undetermined	Undetermined	Undetermined	Undetermined	Undetermined	Undetermined	Undetermined	Undetermined	Undetermined	Undetermined	Undetermined	Undetermined	Undetermined	Undetermined	Undetermined	Undetermined	Undetermined	Undetermined	Undetermined	Undetermined	Undetermined	Undetermined	Undetermined	Undetermined	Undetermined	Undetermined	Undetermined	Undetermined
hsa-miR-200b*	417	hsa-miR-200b*	B	3	417	B9		hsa-miR-200b*	32.7833	33.7091	Undetermined	30.662	32.3296	32.3531	Undetermined	35.4137	30.3542	Undetermined	Undetermined	32.184	32.6824	Undetermined	35.8963	32.9142	36.3675	Undetermined	35.4368	33.6732	34.389	33.3478	33.5914	Undetermined	32.4765	36.2118	34.4249	Undetermined	35.5246	39.4775	Undetermined	33.9739	31.1669	36.212	32.7262	Undetermined	Undetermined	Undetermined	Undetermined	33.8477	35.3584
hsa-miR-551b*	418	hsa-miR-551b*	B	3	418	B10		hsa-miR-551b*	32.2081	Undetermined	Undetermined	39.8245	Undetermined	Undetermined	Undetermined	Undetermined	Undetermined	Undetermined	39.0797	37.5933	Undetermined	Undetermined	Undetermined	38.1385	Undetermined	Undetermined	39.1078	39.5842	Undetermined	38.0539	Undetermined	Undetermined	39.944	Undetermined	Undetermined	Undetermined	Undetermined	Undetermined	Undetermined	Undetermined	37.3778	Undetermined	38.1649	Undetermined	Undetermined	Undetermined	Undetermined	Undetermined	Undetermined
hsa-miR-942	419	hsa-miR-942	B	3	419	B11		hsa-miR-942	Undetermined	Undetermined	Undetermined	34.5199	Undetermined	Undetermined	Undetermined	Undetermined	37.3968	Undetermined	Undetermined	Undetermined	Undetermined	Undetermined	Undetermined	Undetermined	Undetermined	Undetermined	Undetermined	Undetermined	Undetermined	Undetermined	Undetermined	Undetermined	Undetermined	Undetermined	Undetermined	Undetermined	Undetermined	Undetermined	Undetermined	Undetermined	Undetermined	Undetermined	34.8909	Undetermined	Undetermined	Undetermined	Undetermined	Undetermined	Undetermined
hsa-miR-515-3p	420	hsa-miR-515-3p	B	3	420	B12		hsa-miR-515-3p	Undetermined	Undetermined	Undetermined	Undetermined	Undetermined	Undetermined	Undetermined	Undetermined	Undetermined	Undetermined	Undetermined	Undetermined	Undetermined	Undetermined	Undetermined	Undetermined	Undetermined	Undetermined	Undetermined	Undetermined	Undetermined	Undetermined	Undetermined	Undetermined	Undetermined	Undetermined	Undetermined	Undetermined	Undetermined	Undetermined	Undetermined	Undetermined	Undetermined	Undetermined	Undetermined	Undetermined	Undetermined	Undetermined	Undetermined	Undetermined	Undetermined
hsa-miRPlus-C1076	421	hsa-miRPlus-C1076	B	3	421	B13		hsa-miRPlus-C1076	34.6067	36.4996	34.4121	34.3582	38.4033	33.6029	35.5708	35.2866	34.9006	39.5477	Undetermined	37.601	36.4822	39.5684	38.3913	36.1878	39.3747	35.8789	Undetermined	39.0314	Undetermined	Undetermined	38.7109	38.2711	Undetermined	Undetermined	39.5429	36.6607	Undetermined	Undetermined	Undetermined	Undetermined	38.2486	36.4042	35.1968	Undetermined	38.1162	39.0219	Undetermined	37.1579	Undetermined
hsa-miR-653	422	hsa-miR-653	B	3	422	B14		hsa-miR-653	39.5989	Undetermined	Undetermined	39.4621	38.0749	Undetermined	Undetermined	36.4744	37.6495	Undetermined	37.9874	37.8467	Undetermined	Undetermined	Undetermined	39.3115	Undetermined	Undetermined	Undetermined	Undetermined	Undetermined	39.7761	Undetermined	38.133	Undetermined	Undetermined	Undetermined	Undetermined	Undetermined	Undetermined	Undetermined	Undetermined	Undetermined	Undetermined	37.7262	Undetermined	Undetermined	Undetermined	Undetermined	37.6938	Undetermined
hsa-miR-24-2*	423	hsa-miR-24-2*	B	3	423	B15		hsa-miR-24-2*	Undetermined	Undetermined	Undetermined	33.4119	34.6731	Undetermined	Undetermined	Undetermined	Undetermined	Undetermined	Undetermined	33.7936	Undetermined	Undetermined	33.983	37.7291	Undetermined	Undetermined	38.8819	37.6733	39.324	36.796	Undetermined	Undetermined	Undetermined	39.8411	Undetermined	Undetermined	39.5727	Undetermined	Undetermined	Undetermined	38.1469	Undetermined	36.0435	36.1253	Undetermined	Undetermined	Undetermined	Undetermined	Undetermined
hsa-miR-1539	424	hsa-miR-1539	B	3	424	B16		hsa-miR-1539	Undetermined	35.7776	38.6013	39.2799	Undetermined	37.3676	37.3138	34.833	Undetermined	37.2868	36.2585	37.9929	37.673	39.8842	33.6632	Undetermined	39.5465	39.7197	38.3288	36.4776	39.0969	36.9275	36.8719	Undetermined	Undetermined	Undetermined	38.7438	Undetermined	37.5926	38.5295	37.897	37.7548	33.7489	36.0036	34.4443	Undetermined	39.3202	37.5095	37.4386	Undetermined	36.2031
hsa-miR-27b*	425	hsa-miR-27b*	B	3	425	B17		hsa-miR-27b*	Undetermined	35.3346	35.9386	35.1073	Undetermined	Undetermined	Undetermined	Undetermined	Undetermined	Undetermined	Undetermined	35.7002	Undetermined	Undetermined	Undetermined	Undetermined	Undetermined	Undetermined	Undetermined	Undetermined	Undetermined	37.7107	Undetermined	Undetermined	Undetermined	Undetermined	Undetermined	Undetermined	Undetermined	Undetermined	Undetermined	Undetermined	Undetermined	Undetermined	35.8038	Undetermined	Undetermined	Undetermined	Undetermined	Undetermined	Undetermined
hsa-miR-1909	426	hsa-miR-1909	B	3	426	B18		hsa-miR-1909	32.9314	34.3021	36.7919	32.4534	33.4686	34.8049	34.6428	34.8456	33.7692	34.3891	30.7912	30.9681	33.4344	32.064	32.4797	30.9021	32.1909	33.1626	32.8085	31.6364	38.0345	32.0945	35.5606	32.5702	32.4373	32.6052	32.6743	32.0173	32.5955	33.2799	34.0671	33.4822	32.8983	32.4391	32.2314	35.8343	35.2132	31.4121	39.3159	31.894	31.2869
hsa-miR-770-5p	427	hsa-miR-770-5p	B	3	427	B19		hsa-miR-770-5p	39.2268	36.5533	Undetermined	Undetermined	Undetermined	Undetermined	Undetermined	Undetermined	Undetermined	Undetermined	Undetermined	Undetermined	Undetermined	Undetermined	37.3695	Undetermined	Undetermined	Undetermined	Undetermined	Undetermined	Undetermined	36.3787	Undetermined	Undetermined	Undetermined	38.8412	38.1099	Undetermined	Undetermined	Undetermined	Undetermined	Undetermined	Undetermined	Undetermined	Undetermined	Undetermined	Undetermined	39.6205	Undetermined	33.5471	Undetermined
hsa-miR-548l	428	hsa-miR-548l	B	3	428	B20		hsa-miR-548l	Undetermined	Undetermined	Undetermined	Undetermined	Undetermined	Undetermined	Undetermined	Undetermined	Undetermined	Undetermined	Undetermined	Undetermined	Undetermined	Undetermined	Undetermined	Undetermined	Undetermined	Undetermined	Undetermined	Undetermined	Undetermined	Undetermined	37.4375	Undetermined	Undetermined	Undetermined	Undetermined	Undetermined	Undetermined	Undetermined	Undetermined	Undetermined	Undetermined	Undetermined	Undetermined	Undetermined	Undetermined	Undetermined	Undetermined	Undetermined	Undetermined
hsa-miR-376a*	429	hsa-miR-376a*	B	3	429	B21		hsa-miR-376a*	Undetermined	Undetermined	Undetermined	Undetermined	Undetermined	Undetermined	Undetermined	Undetermined	Undetermined	Undetermined	Undetermined	Undetermined	37.4373	Undetermined	Undetermined	Undetermined	Undetermined	Undetermined	Undetermined	Undetermined	Undetermined	Undetermined	Undetermined	Undetermined	Undetermined	Undetermined	Undetermined	Undetermined	Undetermined	Undetermined	Undetermined	Undetermined	Undetermined	Undetermined	Undetermined	Undetermined	Undetermined	Undetermined	Undetermined	Undetermined	Undetermined
hsa-miR-1247	430	hsa-miR-1247	B	3	430	B22	variation caused by plate version	hsa-miR-1247	26.3979	26.9225	26.5305	30.5126	26.0165	26.8634	26.65	27.0096	24.2174	26.9697	35.3135	33.2115	35.1923	35.1693	34.0227	34.8622	33.1885	35.2125	35.7799	34.9162	35.4723	33.4727	32.5868	33.4333	33.9385	34.8044	35.2314	34.4273	35.3468	33.4722	34.1797	33.4919	32.3394	34.5615	35.005	34.536	35.2565	35.6124	35.1854	34.8169	33.5735
hsa-miR-520b	645	hsa-miR-520b	B	3	431	B23		hsa-miR-520b	Undetermined	Undetermined	Undetermined	Undetermined	Undetermined	Undetermined	Undetermined	Undetermined	Undetermined	Undetermined	Undetermined	Undetermined	Undetermined	Undetermined	Undetermined	Undetermined	Undetermined	Undetermined	Undetermined	Undetermined	Undetermined	Undetermined	Undetermined	Undetermined	Undetermined	Undetermined	Undetermined	Undetermined	Undetermined	Undetermined	Undetermined	Undetermined	Undetermined	Undetermined	Undetermined	Undetermined	Undetermined	Undetermined	Undetermined	Undetermined	Undetermined
hsa-miR-936	359	hsa-miR-936	B	3	432	B24		hsa-miR-936	35.6502	37.522	35.178	35.4643	37.9474	38.0032	38.3729	36.5127	37.7847		Undetermined	Undetermined	39.9275	Undetermined	Undetermined	38.0148	Undetermined	35.5379	35.5376	Undetermined	Undetermined	33.429	38.6185	Undetermined	33.2235	35.1414	Undetermined	Undetermined	32.3604	Undetermined	Undetermined	Undetermined	29.6678	33.9201	33.8419	Undetermined	Undetermined	36.6118	39.1667	35.4161	37.4999
hsa-miR-28-3p	433	hsa-miR-28-3p	B	3	433	C1		hsa-miR-28-3p	33.9327	34.0482	33.9508	29.3521	33.7483	32.3916	34.6993	39.542	31.8769	35.2009	39.0647	31.4984	32.2838	34.5306	Undetermined	32.7531	34.5362	35.1576	34.3564	32.2951	33.8754	34.2057	33.0317	34.6648	26.9182	33.3718	33.9168	36.6018	32.3797	Undetermined	34.4067	33.6743	31.3105	36.7155	33.9027	38.8022	37.5527	33.9145	38.6691	Undetermined	33.355
hsa-miR-875-5p	434	hsa-miR-875-5p	B	3	434	C2		hsa-miR-875-5p	Undetermined	Undetermined	Undetermined	Undetermined	Undetermined	Undetermined	Undetermined	Undetermined	Undetermined	Undetermined	Undetermined	Undetermined	Undetermined	Undetermined	Undetermined	Undetermined	Undetermined	Undetermined	Undetermined	Undetermined	Undetermined	Undetermined	Undetermined	Undetermined	Undetermined	Undetermined	Undetermined	Undetermined	Undetermined	Undetermined	Undetermined	Undetermined	Undetermined	Undetermined	Undetermined	Undetermined	Undetermined	Undetermined	Undetermined	Undetermined	Undetermined
hsa-miR-551a	435	hsa-miR-551a	B	3	435	C3		hsa-miR-551a	32.8576	Undetermined	Undetermined	Undetermined	33.2813	35.9703	Undetermined	Undetermined	37.8226	Undetermined	Undetermined	Undetermined	38.3845	Undetermined	Undetermined	33.1721	Undetermined	Undetermined	35.3042	39.9955	Undetermined	Undetermined	Undetermined	Undetermined	Undetermined	36.8169	Undetermined	Undetermined	Undetermined	36.3033	Undetermined	Undetermined	Undetermined	Undetermined	35.9917	39.4383	Undetermined	Undetermined	36.01	Undetermined	Undetermined
hsa-miR-1183	436	hsa-miR-1183	B	3	436	C4		hsa-miR-1183	36.2577	33.6722	35.3492	34.2876	37.072	38.2999	33.8675	37.067	36.3519	36.1614	34.7199	38.0926	37.8886	36.2472	35.1908	35.1382	34.685	35.7038	36.3215	36.4527	35.0409	33.4473	35.0575	35.5284	33.5268	33.452	33.1315	34.5562	35.6979	33.4623	34.6957	33.9263	33.3889	35.8857	36.5736	35.0114	36.2359	34.9608	36.3653	36.8871	36.9557
hsa-miR-758	437	hsa-miR-758	B	3	437	C5		hsa-miR-758	38.4105	Undetermined	Undetermined	Undetermined	Undetermined	Undetermined	Undetermined	Undetermined	Undetermined	Undetermined	Undetermined	35.9824	37.2704	Undetermined	Undetermined	35.4551	Undetermined	Undetermined	Undetermined	39.0938	Undetermined	34.4965	Undetermined	Undetermined	Undetermined	Undetermined	Undetermined	Undetermined	Undetermined	Undetermined	Undetermined	Undetermined	Undetermined	Undetermined	35.8977	Undetermined	Undetermined	Undetermined	Undetermined	Undetermined	Undetermined
hsa-miR-1244	438	hsa-miR-1244	B	3	438	C6		hsa-miR-1244	38.5631	36.5107	36.5442	36.2921	37.4348	35.9272	35.2869	38.027	37.6227	39.3632	Undetermined	35.4259	37.5005	37.9608	38.3942	35.8435	37.8834	Undetermined	39.8037	38.9529	39.8164	36.4986	Undetermined	Undetermined	38.7507	39.5444	Undetermined	38.13	39.6467	38.8319	38.1062	Undetermined	Undetermined	Undetermined	Undetermined	37.5036	39.1289	38.0407	36.8199	36.2198	39.6204
hsa-miR-566	439	hsa-miR-566	B	3	439	C7		hsa-miR-566	Undetermined	Undetermined	Undetermined	Undetermined	Undetermined	39.2016	34.3543	Undetermined	38.287	Undetermined	34.1968	Undetermined	Undetermined	Undetermined	Undetermined	36.4193	Undetermined	Undetermined	Undetermined	Undetermined	Undetermined	37.6611	Undetermined	Undetermined	Undetermined	Undetermined	Undetermined	Undetermined	Undetermined	Undetermined	Undetermined	Undetermined	Undetermined	35.5867	Undetermined	Undetermined	Undetermined	37.4569	Undetermined	Undetermined	Undetermined
hsa-miR-1256	440	hsa-miR-1256	B	3	440	C8		hsa-miR-1256	37.6556	Undetermined	Undetermined	Undetermined	Undetermined	Undetermined	Undetermined	39.3661	Undetermined	Undetermined	Undetermined	Undetermined	Undetermined	Undetermined	Undetermined	Undetermined	Undetermined	Undetermined	Undetermined	Undetermined	Undetermined	Undetermined	Undetermined	Undetermined	Undetermined	37.9007	Undetermined	38.7903	Undetermined	Undetermined	38.3025	Undetermined	Undetermined	Undetermined	Undetermined	Undetermined	Undetermined	Undetermined	Undetermined	Undetermined	Undetermined
hsa-miR-516a-3p	441	hsa-miR-516a-3p	B	3	441	C9		hsa-miR-516a-3p	Undetermined	Undetermined	Undetermined	Undetermined	Undetermined	Undetermined	Undetermined	Undetermined	Undetermined	Undetermined	Undetermined	Undetermined	Undetermined	Undetermined	Undetermined	Undetermined	Undetermined	Undetermined	Undetermined	Undetermined	Undetermined	Undetermined	Undetermined	Undetermined	Undetermined	Undetermined	Undetermined	Undetermined	Undetermined	Undetermined	Undetermined	Undetermined	Undetermined	Undetermined	Undetermined	Undetermined	Undetermined	Undetermined	Undetermined	Undetermined	Undetermined
hsa-miR-548c-5p	442	hsa-miR-548c-5p	B	3	442	C10		hsa-miR-548c-5p	Undetermined	33.9632	35.7914	32.8549	35.437	34.8577	36.8887	Undetermined	Undetermined	Undetermined	39.0037	Undetermined	36.9133	Undetermined	Undetermined	Undetermined	Undetermined	34.6013	Undetermined	Undetermined	Undetermined	Undetermined	38.6049	39.0289	Undetermined	37.4391	Undetermined	39.1431	Undetermined	Undetermined	39.1	Undetermined	36.8997	Undetermined	36.3711	Undetermined	Undetermined	34.8206	Undetermined	39.3262	Undetermined
hsa-miR-496	443	hsa-miR-496	B	3	443	C11		hsa-miR-496	Undetermined	36.1435	Undetermined	Undetermined	Undetermined	38.1735	37.4975	Undetermined	Undetermined	38.9276	Undetermined	36.2946	Undetermined	38.6609	Undetermined	35.8124	39.0629	35.1746	39.1802	37.9175	Undetermined	Undetermined	Undetermined	Undetermined	39.621	Undetermined	Undetermined	Undetermined	38.4833	Undetermined	Undetermined	38.0871	38.4256	39.2697	Undetermined	39.866	35.2282	36.162	Undetermined	36.8116	Undetermined
hsa-miR-876-3p	444	hsa-miR-876-3p	B	3	444	C12		hsa-miR-876-3p	Undetermined	Undetermined	Undetermined	Undetermined	Undetermined	Undetermined	Undetermined	Undetermined	Undetermined	Undetermined	Undetermined	Undetermined	Undetermined	Undetermined	Undetermined	Undetermined	Undetermined	Undetermined	Undetermined	Undetermined	Undetermined	Undetermined	Undetermined	Undetermined	Undetermined	Undetermined	Undetermined	Undetermined	Undetermined	Undetermined	Undetermined	Undetermined	Undetermined	Undetermined	Undetermined	Undetermined	Undetermined	Undetermined	Undetermined	Undetermined	Undetermined
hsa-miR-532-3p	445	hsa-miR-532-3p	B	3	445	C13		hsa-miR-532-3p	Undetermined	34.4273	34.9108	31.4956	32.3975	35.4163	Undetermined	Undetermined	31.5006	33.6905	Undetermined	29.5499	30.6379	Undetermined	34.7055	33.021	33.762	31.8407	37.917	33.3232	32.9673	32.2727	Undetermined	32.7943	34.5626	35.6361	31.8848	Undetermined	Undetermined	Undetermined	Undetermined	Undetermined	34.4461	Undetermined	Undetermined	Undetermined	Undetermined	Undetermined	Undetermined	33.4391	33.1254
hsa-miR-654-3p	446	hsa-miR-654-3p	B	3	446	C14		hsa-miR-654-3p	36.2987	37.3397	Undetermined	35.3395	38.0652	39.18	36.245	37.096	35.5921	37.6029	33.9336	34.7083	36.8387	36.7131	34.6022	35.4445	36.4185	36.9009	37.5474	35.6575	Undetermined	30.4667	31.4541	35.5725	32.7918	34.702	38.1176	36.7101	33.6171	36.0678	Undetermined	36.8701	31.7738	36.9112	35.6844	39.0902	35.5591	35.3325	39.5214	36.8037	35.6269
hsa-miR-659	447	hsa-miR-659	B	3	447	C15		hsa-miR-659	38.8332	Undetermined	Undetermined	35.3164	Undetermined	Undetermined	Undetermined	Undetermined	Undetermined	37.8172	35.3907	38.0637	Undetermined	Undetermined	36.844	37.8872	Undetermined	Undetermined	Undetermined	Undetermined	Undetermined	Undetermined	Undetermined	Undetermined	Undetermined	Undetermined	38.9406	Undetermined	Undetermined	Undetermined	Undetermined	Undetermined	38.1195	Undetermined	Undetermined	Undetermined	Undetermined	Undetermined	Undetermined	Undetermined	Undetermined
hsa-miR-135b*	448	hsa-miR-135b*	B	3	448	C16		hsa-miR-135b*	Undetermined	Undetermined	Undetermined	Undetermined	Undetermined	Undetermined	Undetermined	Undetermined	Undetermined	35.6894	Undetermined	Undetermined	Undetermined	Undetermined	Undetermined	Undetermined	Undetermined	Undetermined	Undetermined	Undetermined	Undetermined	Undetermined	Undetermined	Undetermined	Undetermined	Undetermined	Undetermined	Undetermined	Undetermined	Undetermined	Undetermined	Undetermined	Undetermined	Undetermined	Undetermined	Undetermined	Undetermined	Undetermined	Undetermined	Undetermined	Undetermined
hsa-miR-641	449	hsa-miR-641	B	3	449	C17		hsa-miR-641	Undetermined	Undetermined	Undetermined	Undetermined	Undetermined	Undetermined	Undetermined	Undetermined	Undetermined	Undetermined	Undetermined	Undetermined	Undetermined	Undetermined	38.9707	Undetermined	Undetermined	37.9633	Undetermined	Undetermined	Undetermined	Undetermined	Undetermined	Undetermined	Undetermined	Undetermined	Undetermined	Undetermined	39.0196	Undetermined	Undetermined	Undetermined	38.7019	Undetermined	36.9688	Undetermined	Undetermined	Undetermined	Undetermined	Undetermined	Undetermined
hsa-miR-616*	450	hsa-miR-616*	B	3	450	C18		hsa-miR-616*	33.3395	32.6195	Undetermined	Undetermined	38.2956	Undetermined	Undetermined	33.8819	Undetermined	Undetermined	32.7129	Undetermined	Undetermined	Undetermined	36.9353	Undetermined	Undetermined	Undetermined	Undetermined	Undetermined	Undetermined	34.6775	34.3073	37.6912	Undetermined	36.6735	36.103	Undetermined	Undetermined	Undetermined	Undetermined	37.7373	37.1906	Undetermined	34.8755	34.3672	Undetermined	Undetermined	Undetermined	Undetermined	Undetermined
hsa-miR-489	451	hsa-miR-489	B	3	451	C19		hsa-miR-489	Undetermined	34.6397	35.3104	33.1706	36.239	Undetermined	Undetermined	Undetermined	34.7646	Undetermined	Undetermined	32.9422	34.4351	Undetermined	35.2494	Undetermined	Undetermined	Undetermined	34.5804	Undetermined	35.1862	Undetermined	Undetermined	Undetermined	Undetermined	34.7107	Undetermined	Undetermined	Undetermined	Undetermined	Undetermined	34.279	32.205	Undetermined	Undetermined	Undetermined	Undetermined	Undetermined	Undetermined	Undetermined	34.4224
hsa-miR-335*	452	hsa-miR-335*	B	3	452	C20		hsa-miR-335*	Undetermined	Undetermined	Undetermined	Undetermined	Undetermined	Undetermined	Undetermined	Undetermined	Undetermined	Undetermined	Undetermined	Undetermined	Undetermined	Undetermined	Undetermined	Undetermined	Undetermined	Undetermined	Undetermined	Undetermined	Undetermined	Undetermined	Undetermined	Undetermined	Undetermined	Undetermined	Undetermined	Undetermined	Undetermined	Undetermined	Undetermined	Undetermined	Undetermined	Undetermined	Undetermined	Undetermined	Undetermined	Undetermined	Undetermined	Undetermined	Undetermined
hsa-miR-892a	453	hsa-miR-892a	B	3	453	C21		hsa-miR-892a	Undetermined	Undetermined	Undetermined	Undetermined	Undetermined	Undetermined	Undetermined	Undetermined	Undetermined	Undetermined	38.2143	Undetermined	Undetermined	Undetermined	Undetermined	38.2323	38.5716	Undetermined	Undetermined	Undetermined	Undetermined	Undetermined	Undetermined	Undetermined	Undetermined	Undetermined	Undetermined	Undetermined	Undetermined	Undetermined	Undetermined	Undetermined	Undetermined	Undetermined	Undetermined	Undetermined	Undetermined	Undetermined	Undetermined	Undetermined	Undetermined
hsa-miR-10b*	454	hsa-miR-10b*	B	3	454	C22		hsa-miR-10b*	Undetermined	35.7699	Undetermined	39.8427	Undetermined	Undetermined	36.6285	Undetermined	38.9912	Undetermined	39.4433	36.1742	37.2948	Undetermined	Undetermined	39.5929	Undetermined	37.6547	Undetermined	Undetermined	Undetermined	Undetermined	Undetermined	Undetermined	Undetermined	Undetermined	Undetermined	Undetermined	39.716	Undetermined	Undetermined	Undetermined	Undetermined	Undetermined	Undetermined	Undetermined	Undetermined	Undetermined	Undetermined	Undetermined	Undetermined
hsa-miR-122*	455	hsa-miR-122*	B	3	455	C23		hsa-miR-122*	Undetermined	Undetermined	Undetermined	Undetermined	Undetermined	Undetermined	Undetermined	Undetermined	Undetermined	Undetermined	Undetermined	Undetermined	Undetermined	Undetermined	Undetermined	Undetermined	37.318	Undetermined	Undetermined	Undetermined	Undetermined	Undetermined	Undetermined	35.7851	Undetermined	34.9006	34.1853	Undetermined	Undetermined	Undetermined	Undetermined	34.5063	Undetermined	Undetermined	34.8825	Undetermined	Undetermined	Undetermined	Undetermined	34.9511	Undetermined
hsa-miR-100*	456	hsa-miR-100*	B	3	456	C24		hsa-miR-100*	Undetermined	Undetermined	Undetermined	39.4341	Undetermined	Undetermined	Undetermined	Undetermined	Undetermined	Undetermined	Undetermined	Undetermined	Undetermined	Undetermined	Undetermined	Undetermined	Undetermined	Undetermined	Undetermined	Undetermined	Undetermined	Undetermined	Undetermined	Undetermined	Undetermined	Undetermined	Undetermined	Undetermined	Undetermined	Undetermined	Undetermined	Undetermined	Undetermined	Undetermined	Undetermined	Undetermined	Undetermined	Undetermined	Undetermined	Undetermined	Undetermined
hsa-miR-769-3p	457	hsa-miR-769-3p	B	3	457	D1		hsa-miR-769-3p	Undetermined	Undetermined	Undetermined	Undetermined	Undetermined	Undetermined	Undetermined	37.8164	36.5643	Undetermined	Undetermined	Undetermined	Undetermined	Undetermined	Undetermined	Undetermined	Undetermined	Undetermined	Undetermined	Undetermined	Undetermined	Undetermined	Undetermined	Undetermined	Undetermined	Undetermined	Undetermined	Undetermined	Undetermined	Undetermined	Undetermined	Undetermined	Undetermined	Undetermined	38.7296	Undetermined	Undetermined	Undetermined	Undetermined	Undetermined	Undetermined
UniSp6 CP P1	26	UniSp6	B	3	458	D2		UniSp6	23.1632	23.0229	23.0129	21.3754	23.647	24.9143	22.6267	26.6553	22.948		Undetermined	Undetermined	Undetermined	Undetermined	Undetermined	Undetermined	Undetermined	Undetermined	Undetermined	Undetermined	28.1726	27.7947	30.8692	27.0883	28.7891	27.5504	27.9674	26.6873	27.246	27.9573	28.7179	28.5018	28.2037	26.9126	27.4205	Undetermined	Undetermined	Undetermined	Undetermined	39.6083	Undetermined
hsa-miR-518e*	459	hsa-miR-518e*	B	3	459	D3		hsa-miR-518e*	37.3418	Undetermined	Undetermined	Undetermined	34.4916	39.583	37.6564	37.2361	Undetermined	Undetermined	Undetermined	38.0399	Undetermined	Undetermined	Undetermined	Undetermined	Undetermined	Undetermined	Undetermined	35.0183	Undetermined	37.4686	Undetermined	38.5181	36.4719	36.1866	Undetermined	Undetermined	Undetermined	Undetermined	Undetermined	Undetermined	32.084	Undetermined	34.6567	Undetermined	Undetermined	39.0923	Undetermined	Undetermined	Undetermined
hsa-miR-938	460	hsa-miR-938	B	3	460	D4		hsa-miR-938	Undetermined	Undetermined	Undetermined	Undetermined	Undetermined	Undetermined	Undetermined	Undetermined	Undetermined	Undetermined	Undetermined	Undetermined	Undetermined	Undetermined	Undetermined	Undetermined	Undetermined	Undetermined	Undetermined	Undetermined	Undetermined	Undetermined	Undetermined	Undetermined	Undetermined	Undetermined	Undetermined	Undetermined	Undetermined	Undetermined	Undetermined	Undetermined	Undetermined	Undetermined	Undetermined	Undetermined	Undetermined	Undetermined	Undetermined	Undetermined	Undetermined
hsa-miR-937	461	hsa-miR-937	B	3	461	D5		hsa-miR-937	32.8146	33.9293	36.5911	36.0877	35.6187	38.6339	34.6759	36.4218	36.3259	38.6488	35.5907	35.0128	39.1207	38.1476	36.4298	36.5752	36.5663	Undetermined	36.8351	35.3582	39.1127	34.3369	32.0614	36.5988	35.7102	38.3457	35.5857	36.7053	37.2155	37.5762	Undetermined	38.3021	35.3583	35.7814	36.9316	38.7212	38.2462	35.1802	36.1456	35.8211	36.5125
hsa-miR-1911*	462	hsa-miR-1911*	B	3	462	D6		hsa-miR-1911*	Undetermined	Undetermined	Undetermined	Undetermined	Undetermined	37.2063	Undetermined	Undetermined	36.5886	Undetermined	37.7014	Undetermined	Undetermined	Undetermined	Undetermined	39.6545	Undetermined	Undetermined	Undetermined	35.7323	Undetermined	Undetermined	Undetermined	Undetermined	Undetermined	Undetermined	Undetermined	Undetermined	Undetermined	Undetermined	Undetermined	Undetermined	Undetermined	Undetermined	38.0205	Undetermined	Undetermined	Undetermined	Undetermined	37.1824	Undetermined
hsa-miR-640	463	hsa-miR-640	B	3	463	D7		hsa-miR-640	Undetermined	Undetermined	38.5738	Undetermined	Undetermined	Undetermined	Undetermined	Undetermined	Undetermined	Undetermined	Undetermined	36.3875	Undetermined	Undetermined	Undetermined	38.0084	37.5062	38.7138	Undetermined	Undetermined	38.038	Undetermined	35.1582	36.4022	38.0643	38.0303	38.7499	Undetermined	39.7436	Undetermined	Undetermined	38.4773	Undetermined	Undetermined	35.567	37.6836	39.1327	36.3066	Undetermined	39.6138	36.0867
hsa-miR-220b	464	hsa-miR-220b	B	3	464	D8		hsa-miR-220b	Undetermined	Undetermined	Undetermined	Undetermined	Undetermined	Undetermined	Undetermined	Undetermined	Undetermined	Undetermined	Undetermined	Undetermined	Undetermined	Undetermined	Undetermined	Undetermined	Undetermined	Undetermined	Undetermined	Undetermined	39.4458	37.508	Undetermined	Undetermined	34.8576	Undetermined	Undetermined	Undetermined	Undetermined	Undetermined	Undetermined	Undetermined	Undetermined	Undetermined	Undetermined	Undetermined	Undetermined	Undetermined	Undetermined	Undetermined	Undetermined
hsa-miR-29c*	465	hsa-miR-29c*	B	3	465	D9		hsa-miR-29c*	38.573	Undetermined	37.6961	Undetermined	37.2273	Undetermined	Undetermined	Undetermined	37.2679	Undetermined	Undetermined	33.8683	35.8762	Undetermined	36.0445	Undetermined	39.6223	37.325	Undetermined	35.5294	39.6281	Undetermined	Undetermined	Undetermined	Undetermined	Undetermined	Undetermined	Undetermined	38.2091	Undetermined	Undetermined	37.7155	Undetermined	Undetermined	Undetermined	Undetermined	Undetermined	Undetermined	Undetermined	Undetermined	37.1927
hsa-miR-449b*	466	hsa-miR-449b*	B	3	466	D10		hsa-miR-449b*	Undetermined	Undetermined	Undetermined	34.4127	Undetermined	Undetermined	Undetermined	Undetermined	Undetermined	Undetermined	34.8868	39.044	Undetermined	Undetermined	Undetermined	Undetermined	Undetermined	Undetermined	Undetermined	Undetermined	Undetermined	Undetermined	32.8149	Undetermined	Undetermined	Undetermined	Undetermined	Undetermined	Undetermined	Undetermined	Undetermined	Undetermined	Undetermined	Undetermined	Undetermined	Undetermined	Undetermined	Undetermined	Undetermined	Undetermined	Undetermined
hsa-let-7f-1*	467	hsa-let-7f-1*	B	3	467	D11		hsa-let-7f-1*	Undetermined	Undetermined	Undetermined	33.8843	36.8717	Undetermined	Undetermined	Undetermined	Undetermined	Undetermined	38.8648	Undetermined	Undetermined	Undetermined	Undetermined	Undetermined	Undetermined	Undetermined	Undetermined	Undetermined	35.8382	Undetermined	Undetermined	Undetermined	Undetermined	Undetermined	Undetermined	Undetermined	35.9644	Undetermined	Undetermined	Undetermined	35.3192	Undetermined	Undetermined	Undetermined	Undetermined	36.3563	Undetermined	Undetermined	Undetermined
hsa-miR-297	468	hsa-miR-297	B	3	468	D12		hsa-miR-297	36.6317	36.8581	35.8843	34.0588	37.5281	35.8564	34.7746	35.8701	35.3024	35.7794	35.0496	34.5348	36.4871	35.5449	36.6212	34.4763	36.6469	36.6552	37.9288	35.2178	36.9728	35.1016	38.0236	37.5926	37.8464	39.3614	36.8913	36.6221	37.2632	32.1212	37.9184	37.5284	38.6278	37.2802	37.715	37.1865	36.3222	36.2166	36.719	34.9494	36.8237
hsa-miRPlus-A1031	469	hsa-miRPlus-A1031	B	3	469	D13		hsa-miRPlus-A1031	34.6092	36.3401	34.4377	31.0628	31.9209	34.2226	33.5334	32.7718	31.5929	32.3788	32.6895	34.6266	35.3526	33.9555	32.2745	37.4642	37.4034	36.2984	37.6232	35.6702	35.8339	33.736	33.8419	35.571	31.5742	33.6137	36.819	35.8405	35.9274	36.1207	33.7901	35.5796	33.1773	34.3922	32.7462	33.6912	36.3139	34.8546	35.287	34.8951	37.8673
hsa-miR-144*	470	hsa-miR-144*	B	3	470	D14		hsa-miR-144*	Undetermined	Undetermined	Undetermined	Undetermined	Undetermined	Undetermined	Undetermined	Undetermined	Undetermined	Undetermined	Undetermined	Undetermined	Undetermined	Undetermined	Undetermined	Undetermined	Undetermined	Undetermined	Undetermined	Undetermined	Undetermined	Undetermined	Undetermined	Undetermined	Undetermined	Undetermined	34.744	Undetermined	Undetermined	Undetermined	Undetermined	34.6386	32.7107	Undetermined	Undetermined	Undetermined	Undetermined	Undetermined	Undetermined	Undetermined	Undetermined
hsa-miR-106a*	471	hsa-miR-106a*	B	3	471	D15		hsa-miR-106a*	39.1016	Undetermined	Undetermined	Undetermined	Undetermined	Undetermined	Undetermined	Undetermined	Undetermined	Undetermined	Undetermined	Undetermined	Undetermined	Undetermined	Undetermined	Undetermined	Undetermined	Undetermined	Undetermined	37.1849	Undetermined	Undetermined	Undetermined	Undetermined	Undetermined	Undetermined	Undetermined	Undetermined	Undetermined	Undetermined	Undetermined	Undetermined	Undetermined	Undetermined	Undetermined	Undetermined	Undetermined	Undetermined	Undetermined	39.1449	Undetermined
hsa-miR-1254	472	hsa-miR-1254	B	3	472	D16		hsa-miR-1254	35.1301	32.4139	Undetermined	37.1969	Undetermined	37.191	39.0061	39.2521	Undetermined	36.1986	35.7815	Undetermined	Undetermined	Undetermined	Undetermined	35.899	Undetermined	Undetermined	Undetermined	Undetermined	Undetermined	30.7934	36.3052	Undetermined	34.9699	Undetermined	37.981	Undetermined	36.2429	Undetermined	Undetermined	Undetermined	32.9443	37.6224	35.2765	Undetermined	Undetermined	36.3749	Undetermined	35.9764	37.9875
hsa-miR-580	473	hsa-miR-580	B	3	473	D17		hsa-miR-580	Undetermined	Undetermined	Undetermined	Undetermined	Undetermined	Undetermined	Undetermined	Undetermined	Undetermined	Undetermined	Undetermined	Undetermined	Undetermined	Undetermined	Undetermined	Undetermined	Undetermined	Undetermined	Undetermined	Undetermined	Undetermined	37.0809	Undetermined	Undetermined	Undetermined	Undetermined	Undetermined	Undetermined	Undetermined	38.8121	39.8649	Undetermined	Undetermined	Undetermined	Undetermined	Undetermined	Undetermined	Undetermined	Undetermined	Undetermined	Undetermined
hsa-miR-1252	474	hsa-miR-1252	B	3	474	D18		hsa-miR-1252	Undetermined	Undetermined	Undetermined	Undetermined	Undetermined	Undetermined	Undetermined	Undetermined	Undetermined	Undetermined	Undetermined	Undetermined	Undetermined	Undetermined	Undetermined	Undetermined	Undetermined	Undetermined	Undetermined	Undetermined	Undetermined	Undetermined	Undetermined	Undetermined	Undetermined	Undetermined	Undetermined	Undetermined	Undetermined	Undetermined	Undetermined	Undetermined	Undetermined	Undetermined	Undetermined	Undetermined	Undetermined	Undetermined	Undetermined	Undetermined	Undetermined
hsa-miR-643	475	hsa-miR-643	B	3	475	D19		hsa-miR-643	Undetermined	32.4552	Undetermined	34.4881	Undetermined	35.5304	Undetermined	Undetermined	Undetermined	37.5773	Undetermined	36.8932	Undetermined	Undetermined	Undetermined	Undetermined	38.6868	Undetermined	Undetermined	39.2048	Undetermined	39.1659	38.2052	Undetermined	36.638	Undetermined	Undetermined	Undetermined	Undetermined	Undetermined	Undetermined	Undetermined	36.6717	Undetermined	33.4413	Undetermined	Undetermined	Undetermined	Undetermined	38.0111	Undetermined
hsa-miR-30c-1*	476	hsa-miR-30c-1*	B	3	476	D20		hsa-miR-30c-1*	39.0481	Undetermined	Undetermined	Undetermined	Undetermined	37.4145	Undetermined	Undetermined	Undetermined	Undetermined	Undetermined	39.2324	Undetermined	Undetermined	Undetermined	36.2192	Undetermined	Undetermined	36.45	Undetermined	Undetermined	32.6526	Undetermined	Undetermined	Undetermined	Undetermined	Undetermined	Undetermined	36.8802	Undetermined	Undetermined	Undetermined	31.9028	Undetermined	34.5439	Undetermined	Undetermined	35.3227	Undetermined	Undetermined	Undetermined
hsa-miR-221*	477	hsa-miR-221*	B	3	477	D21		hsa-miR-221*	Undetermined	Undetermined	Undetermined	35.4567	36.7257	Undetermined	36.4577	Undetermined	Undetermined	Undetermined	38.9843	Undetermined	Undetermined	37.2284	Undetermined	Undetermined	Undetermined	Undetermined	38.5704	Undetermined	Undetermined	Undetermined	32.9536	Undetermined	37.2642	Undetermined	Undetermined	39.4703	Undetermined	39.6713	37.7941	Undetermined	36.5236	Undetermined	Undetermined	34.227	Undetermined	38.3659	Undetermined	37.3571	Undetermined
hsa-miR-103-as	478	hsa-miR-103-as	B	3	478	D22		hsa-miR-103-as	Undetermined	Undetermined	Undetermined	Undetermined	Undetermined	38.8828	38.008	Undetermined	38.8763	36.9037	34.1991	32.9844	Undetermined	36.8482	Undetermined	Undetermined	38.0779	Undetermined	Undetermined	Undetermined	Undetermined	39.1262	Undetermined	Undetermined	Undetermined	35.9869	Undetermined	37.4753	38.7615	Undetermined	Undetermined	38.6723	Undetermined	35.6266	38.7706	35.8074	39.8977	37.7108	Undetermined	34.792	Undetermined
hsa-miR-411*	719	hsa-miR-411*	B	3	479	D23		hsa-miR-411*	35.3531	Undetermined	Undetermined	38.0434	Undetermined	Undetermined	Undetermined	Undetermined	Undetermined	Undetermined	35.7781	37.6848	39.0936	Undetermined	39.4844	36.65	Undetermined	37.7624	37.9034	Undetermined	Undetermined	37.8366	Undetermined	Undetermined	Undetermined	Undetermined	Undetermined	Undetermined	35.0321	34.6365	Undetermined	36.6477	35.0613	35.8873	37.963	Undetermined	39.9579	38.0273	Undetermined	Undetermined	37.2537
hsa-miR-519e*	11	hsa-miR-519e*	B	3	480	D24		hsa-miR-519e*	Undetermined	Undetermined	Undetermined	Undetermined	36.6588	Undetermined	Undetermined	Undetermined	Undetermined		Undetermined	Undetermined	Undetermined	Undetermined	Undetermined	Undetermined	Undetermined	Undetermined	Undetermined	Undetermined	Undetermined	33.5787	Undetermined	Undetermined	37.7617	Undetermined	Undetermined	Undetermined	Undetermined	Undetermined	Undetermined	Undetermined	38.0364	Undetermined	Undetermined	39.989	Undetermined	Undetermined	Undetermined	34.492	Undetermined
hsa-miR-338-5p	481	hsa-miR-338-5p	B	3	481	E1		hsa-miR-338-5p	Undetermined	Undetermined	Undetermined	35.5245	Undetermined	Undetermined	Undetermined	Undetermined	Undetermined	Undetermined	Undetermined	Undetermined	Undetermined	Undetermined	Undetermined	Undetermined	Undetermined	Undetermined	Undetermined	38.04	Undetermined	Undetermined	Undetermined	Undetermined	Undetermined	Undetermined	Undetermined	Undetermined	38.6289	Undetermined	Undetermined	36.2204	Undetermined	Undetermined	37.493	Undetermined	Undetermined	Undetermined	Undetermined	Undetermined	Undetermined
hsa-miRPlus-C1089	482	hsa-miRPlus-C1089	B	3	482	E2		hsa-miRPlus-C1089	Undetermined	36.2923	Undetermined	Undetermined	Undetermined	Undetermined	Undetermined	Undetermined	Undetermined	Undetermined	Undetermined	Undetermined	Undetermined	Undetermined	Undetermined	Undetermined	Undetermined	Undetermined	Undetermined	Undetermined	Undetermined	Undetermined	Undetermined	Undetermined	Undetermined	Undetermined	Undetermined	Undetermined	Undetermined	Undetermined	Undetermined	Undetermined	Undetermined	Undetermined	Undetermined	Undetermined	Undetermined	Undetermined	Undetermined	Undetermined	Undetermined
hsa-miR-453	483	hsa-miR-453	B	3	483	E3		hsa-miR-453	38.5201	33.1201	39.9571	Undetermined	Undetermined	39.2514	37.942	Undetermined	37.3583	39.8421	36.8692	Undetermined	27.5198	Undetermined	39.4045	37.1887	32.68	Undetermined	Undetermined	Undetermined	27.5128	36.8765	35.6052	Undetermined	36.8735	38.2098	Undetermined	Undetermined	38.9993	Undetermined	35.8902	38.0081	32.5667	37.2409	36.535	Undetermined	Undetermined	37.5904	Undetermined	Undetermined	Undetermined
hsa-miR-548i	484	hsa-miR-548i	B	3	484	E4		hsa-miR-548i	Undetermined	39.9667	Undetermined	34.6788	Undetermined	Undetermined	Undetermined	Undetermined	Undetermined	Undetermined	Undetermined	Undetermined	Undetermined	Undetermined	Undetermined	Undetermined	Undetermined	Undetermined	Undetermined	Undetermined	Undetermined	Undetermined	36.593	Undetermined	Undetermined	36.6843	Undetermined	Undetermined	Undetermined	Undetermined	Undetermined	Undetermined	Undetermined	Undetermined	Undetermined	Undetermined	Undetermined	Undetermined	Undetermined	Undetermined	Undetermined
hsa-miR-541	485	hsa-miR-541	B	3	485	E5		hsa-miR-541	Undetermined	Undetermined	Undetermined	Undetermined	38.0594	Undetermined	Undetermined	36.4842	37.3006	Undetermined	37.1447	Undetermined	Undetermined	Undetermined	Undetermined	Undetermined	Undetermined	Undetermined	Undetermined	Undetermined	Undetermined	Undetermined	Undetermined	Undetermined	Undetermined	Undetermined	Undetermined	Undetermined	38.07	Undetermined	Undetermined	Undetermined	38.8018	Undetermined	Undetermined	Undetermined	Undetermined	Undetermined	Undetermined	37.8326	Undetermined
hsa-miR-1272	486	hsa-miR-1272	B	3	486	E6		hsa-miR-1272	Undetermined	Undetermined	Undetermined	36.2137	Undetermined	Undetermined	Undetermined	Undetermined	Undetermined	Undetermined	Undetermined	38.5226	Undetermined	Undetermined	Undetermined	Undetermined	Undetermined	Undetermined	Undetermined	Undetermined	Undetermined	30.5653	Undetermined	38.867	35.7567	Undetermined	Undetermined	Undetermined	Undetermined	37.333	Undetermined	Undetermined	35.5994	Undetermined	Undetermined	Undetermined	Undetermined	Undetermined	Undetermined	Undetermined	Undetermined
hsa-miR-1205	487	hsa-miR-1205	B	3	487	E7		hsa-miR-1205	34.2004	Undetermined	39.6359	Undetermined	36.3708	Undetermined	38.1358	33.7478	Undetermined	Undetermined	39.5064	39.0806	Undetermined	Undetermined	Undetermined	Undetermined	Undetermined	Undetermined	38.994	36.8817	Undetermined	Undetermined	Undetermined	Undetermined	Undetermined	39.0655	37.8777	Undetermined	Undetermined	Undetermined	Undetermined	39.1123	39.6703	Undetermined	33.6783	Undetermined	Undetermined	38.0311	Undetermined	Undetermined	Undetermined
hsa-miR-1266	488	hsa-miR-1266	B	3	488	E8		hsa-miR-1266	32.9723	34.229	32.9432	32.872	30.6865	32.9163	30.4789	32.1927	32.2914	33.3452	31.0106	32.562	33.2771	31.9322	32.6332	31.9585	31.5616	32.8356	33.1129	32.8332	32.354	31.752	32.4191	33.3871	32.4227	31.7449	32.5852	32.1938	32.4973	33.7366	33.1078	32.5994	30.9833	32.626	32.4868	32.0971	32.2116	32.4679	32.7061	30.8553	32.6345
hsa-miR-431*	489	hsa-miR-431*	B	3	489	E9		hsa-miR-431*	38.3441	Undetermined	Undetermined	39.9071	Undetermined	Undetermined	35.6392	38.3972	Undetermined	38.3023	39.7282	35.4694	Undetermined	Undetermined	Undetermined	Undetermined	Undetermined	Undetermined	Undetermined	37.919	Undetermined	36.4871	Undetermined	Undetermined	39.4342	Undetermined	Undetermined	Undetermined	Undetermined	Undetermined	Undetermined	38.0435	Undetermined	Undetermined	35.7747	Undetermined	Undetermined	34.774	37.817	36.9379	36.2441
hsa-miR-621	490	hsa-miR-621	B	3	490	E10		hsa-miR-621	37.1491	Undetermined	Undetermined	Undetermined	Undetermined	Undetermined	Undetermined	Undetermined	37.8561	Undetermined	34.9523	39.376	Undetermined	Undetermined	Undetermined	37.8686	Undetermined	Undetermined	Undetermined	Undetermined	Undetermined	37.5115	Undetermined	36.7603	36.5924	38.088	Undetermined	Undetermined	Undetermined	Undetermined	Undetermined	Undetermined	39.7643	Undetermined	Undetermined	Undetermined	Undetermined	Undetermined	Undetermined	Undetermined	Undetermined
hsa-miR-556-5p	491	hsa-miR-556-5p	B	3	491	E11		hsa-miR-556-5p	Undetermined	Undetermined	Undetermined	Undetermined	Undetermined	Undetermined	Undetermined	34.3777	Undetermined	Undetermined	Undetermined	Undetermined	Undetermined	Undetermined	Undetermined	Undetermined	Undetermined	Undetermined	Undetermined	Undetermined	Undetermined	Undetermined	Undetermined	Undetermined	Undetermined	Undetermined	Undetermined	Undetermined	Undetermined	Undetermined	Undetermined	Undetermined	Undetermined	Undetermined	Undetermined	Undetermined	Undetermined	Undetermined	Undetermined	Undetermined	Undetermined
hsa-miR-1267	492	hsa-miR-1267	B	3	492	E12		hsa-miR-1267	Undetermined	Undetermined	Undetermined	Undetermined	34.8056	Undetermined	Undetermined	Undetermined	Undetermined	Undetermined	Undetermined	Undetermined	Undetermined	Undetermined	Undetermined	Undetermined	Undetermined	Undetermined	Undetermined	Undetermined	Undetermined	30.9961	Undetermined	Undetermined	Undetermined	Undetermined	Undetermined	Undetermined	39.7386	Undetermined	Undetermined	Undetermined	Undetermined	Undetermined	Undetermined	Undetermined	Undetermined	Undetermined	Undetermined	36.405	Undetermined
hsa-miR-141*	493	hsa-miR-141*	B	3	493	E13		hsa-miR-141*	36.4005	27.3154	36.0142	32.6101	32.2429	37.6321	36.7765	35.8653	37.0643	34.3558	32.931	34.3563	33.9161	34.408	38.8086	33.8917	34.3028	35.7463	35.6113	35.9872	34.3727	33.6447	31.7736	34.6768	35.5972	34.5231	37.2046	36.3645	37.5795	34.8622	35.5937	35.4618	32.7797	36.7325	34.7711	33.8958	35.4403	35.5438	35.9348	35.383	35.5338
hsa-miR-1269	494	hsa-miR-1269	B	3	494	E14		hsa-miR-1269	Undetermined	Undetermined	38.4698	35.7265	36.9049	Undetermined	39.0382	35.6982	37.6193	Undetermined	38.8985	Undetermined	Undetermined	37.1759	Undetermined	Undetermined	36.9628	Undetermined	Undetermined	Undetermined	39.153	36.5029	Undetermined	Undetermined	37.2456	36.8147	37.4649	Undetermined	39.7081	Undetermined	37.9481	Undetermined	38.3541	Undetermined	39.1955	Undetermined	Undetermined	Undetermined	39.2739	36.3634	Undetermined
hsa-miR-501-3p	495	hsa-miR-501-3p	B	3	495	E15		hsa-miR-501-3p	36.0414	Undetermined	36.4467	32.9132	33.9492	Undetermined	Undetermined	Undetermined	33.7962	Undetermined	Undetermined	33.6075	32.6862	Undetermined	Undetermined	Undetermined	Undetermined	35.7715	34.2839	Undetermined	33.312	Undetermined	Undetermined	38.2742	Undetermined	Undetermined	Undetermined	Undetermined	39.6006	Undetermined	Undetermined	Undetermined	35.6684	34.4978	Undetermined	Undetermined	Undetermined	Undetermined	Undetermined	35.5166	Undetermined
hsa-miR-15b*	496	hsa-miR-15b*	B	3	496	E16		hsa-miR-15b*	Undetermined	Undetermined	Undetermined	33.4878	36.5632	Undetermined	Undetermined	Undetermined	Undetermined	Undetermined	Undetermined	Undetermined	Undetermined	Undetermined	Undetermined	Undetermined	Undetermined	35.9317	Undetermined	37.6871	Undetermined	39.7511	Undetermined	Undetermined	37.6503	Undetermined	Undetermined	Undetermined	Undetermined	Undetermined	Undetermined	Undetermined	Undetermined	Undetermined	Undetermined	Undetermined	Undetermined	Undetermined	Undetermined	Undetermined	Undetermined
hsa-miR-146b-3p	497	hsa-miR-146b-3p	B	3	497	E17		hsa-miR-146b-3p	Undetermined	Undetermined	Undetermined	Undetermined	Undetermined	Undetermined	Undetermined	Undetermined	Undetermined	Undetermined	Undetermined	Undetermined	34.5076	Undetermined	Undetermined	Undetermined	Undetermined	Undetermined	Undetermined	Undetermined	Undetermined	38.0084	Undetermined	Undetermined	Undetermined	Undetermined	Undetermined	Undetermined	Undetermined	Undetermined	Undetermined	Undetermined	Undetermined	Undetermined	Undetermined	Undetermined	Undetermined	Undetermined	Undetermined	Undetermined	Undetermined
hsa-miR-222*	498	hsa-miR-222*	B	3	498	E18		hsa-miR-222*	Undetermined	Undetermined	Undetermined	Undetermined	Undetermined	Undetermined	Undetermined	Undetermined	Undetermined	Undetermined	Undetermined	Undetermined	Undetermined	Undetermined	Undetermined	Undetermined	Undetermined	Undetermined	Undetermined	Undetermined	Undetermined	Undetermined	Undetermined	Undetermined	Undetermined	Undetermined	Undetermined	Undetermined	Undetermined	Undetermined	Undetermined	Undetermined	Undetermined	Undetermined	Undetermined	Undetermined	Undetermined	Undetermined	Undetermined	Undetermined	Undetermined
hsa-miR-601	499	hsa-miR-601	B	3	499	E19		hsa-miR-601	35.8383	Undetermined	Undetermined	Undetermined	Undetermined	Undetermined	Undetermined	Undetermined	Undetermined	Undetermined	Undetermined	Undetermined	Undetermined	Undetermined	Undetermined	Undetermined	Undetermined	Undetermined	Undetermined	38.1461	Undetermined	39.216	Undetermined	Undetermined	Undetermined	Undetermined	Undetermined	Undetermined	Undetermined	Undetermined	Undetermined	Undetermined	Undetermined	Undetermined	Undetermined	Undetermined	Undetermined	Undetermined	Undetermined	Undetermined	Undetermined
hsa-miR-924	500	hsa-miR-924	B	3	500	E20		hsa-miR-924	Undetermined	Undetermined	Undetermined	Undetermined	Undetermined	Undetermined	Undetermined	Undetermined	Undetermined	Undetermined	Undetermined	Undetermined	Undetermined	Undetermined	35.892	Undetermined	Undetermined	Undetermined	Undetermined	Undetermined	Undetermined	Undetermined	Undetermined	Undetermined	Undetermined	Undetermined	Undetermined	Undetermined	39.5775	Undetermined	Undetermined	Undetermined	Undetermined	Undetermined	Undetermined	Undetermined	Undetermined	Undetermined	Undetermined	Undetermined	Undetermined
hsa-miR-29a*	501	hsa-miR-29a*	B	3	501	E21		hsa-miR-29a*	Undetermined	Undetermined	Undetermined	33.7022	Undetermined	Undetermined	Undetermined	Undetermined	33.7915	34.4333	Undetermined	32.9571	32.6758	Undetermined	34.6797	Undetermined	Undetermined	34.3132	Undetermined	34.2349	Undetermined	Undetermined	Undetermined	32.9795	37.9355	Undetermined	33.8385	Undetermined	34.5081	Undetermined	Undetermined	Undetermined	32.1194	34.3729	32.3265	Undetermined	Undetermined	34.12	Undetermined	33.9087	34.5122
hsa-let-7a-2*	502	hsa-let-7a-2*	B	3	502	E22		hsa-let-7a-2*	Undetermined	Undetermined	Undetermined	Undetermined	Undetermined	Undetermined	Undetermined	Undetermined	Undetermined	Undetermined	Undetermined	Undetermined	Undetermined	Undetermined	Undetermined	Undetermined	Undetermined	Undetermined	Undetermined	Undetermined	Undetermined	Undetermined	Undetermined	Undetermined	Undetermined	Undetermined	Undetermined	Undetermined	Undetermined	Undetermined	Undetermined	Undetermined	Undetermined	Undetermined	Undetermined	Undetermined	Undetermined	35.3565	Undetermined	Undetermined	Undetermined
hsa-miR-520f	503	hsa-miR-520f	B	3	503	E23		hsa-miR-520f	Undetermined	Undetermined	Undetermined	Undetermined	37.5302	Undetermined	Undetermined	Undetermined	Undetermined	Undetermined	Undetermined	Undetermined	Undetermined	Undetermined	Undetermined	Undetermined	Undetermined	Undetermined	37.5112	Undetermined	Undetermined	Undetermined	Undetermined	Undetermined	Undetermined	Undetermined	Undetermined	Undetermined	Undetermined	Undetermined	Undetermined	Undetermined	Undetermined	Undetermined	Undetermined	Undetermined	Undetermined	38.8242	Undetermined	Undetermined	Undetermined
hsa-miR-101*	504	hsa-miR-101*	B	3	504	E24		hsa-miR-101*	39.324	Undetermined	Undetermined	38.9142	Undetermined	Undetermined	Undetermined	Undetermined	Undetermined	Undetermined	Undetermined	Undetermined	37.6759	Undetermined	Undetermined	38.125	Undetermined	Undetermined	Undetermined	Undetermined	Undetermined	37.9095	Undetermined	Undetermined	Undetermined	Undetermined	Undetermined	Undetermined	39.0943	Undetermined	Undetermined	Undetermined	Undetermined	Undetermined	Undetermined	38.5397	Undetermined	Undetermined	Undetermined	Undetermined	38.6962
hsa-miR-520a-3p	505	hsa-miR-520a-3p	B	3	505	F1		hsa-miR-520a-3p	Undetermined	Undetermined	Undetermined	Undetermined	Undetermined	Undetermined	Undetermined	Undetermined	Undetermined	Undetermined	Undetermined	Undetermined	Undetermined	Undetermined	Undetermined	Undetermined	Undetermined	Undetermined	Undetermined	Undetermined	Undetermined	Undetermined	Undetermined	Undetermined	Undetermined	Undetermined	Undetermined	Undetermined	Undetermined	Undetermined	Undetermined	Undetermined	Undetermined	Undetermined	Undetermined	Undetermined	Undetermined	Undetermined	Undetermined	Undetermined	Undetermined
hsa-miR-423-5p	506	hsa-miR-423-5p	B	3	506	F2		hsa-miR-423-5p	Undetermined	34.3935	Undetermined	31.4154	Undetermined	34.9162	33.753	Undetermined	35.6472	Undetermined	Undetermined	31.6182	32.8178	34.3489	34.7704	32.8585	Undetermined	33.7807	33.6627	31.5026	Undetermined	37.8394	38.9235	Undetermined	Undetermined	38.1596	37.4213	Undetermined	35.4362	Undetermined	Undetermined	38.133	35.5691	Undetermined	34.1509	Undetermined	Undetermined	34.4717	Undetermined	Undetermined	Undetermined
hsa-miR-517*	507	hsa-miR-517*	B	3	507	F3		hsa-miR-517*	Undetermined	Undetermined	Undetermined	Undetermined	37.8319	Undetermined	35.0763	Undetermined	34.8599	Undetermined	Undetermined	38.1942	Undetermined	Undetermined	Undetermined	Undetermined	Undetermined	Undetermined	Undetermined	Undetermined	Undetermined	36.4154	34.0444	Undetermined	Undetermined	39.5873	Undetermined	Undetermined	Undetermined	Undetermined	Undetermined	Undetermined	36.1754	Undetermined	35.5628	Undetermined	Undetermined	Undetermined	Undetermined	Undetermined	Undetermined
hsa-miR-380	508	hsa-miR-380	B	3	508	F4		hsa-miR-380	Undetermined	Undetermined	Undetermined	Undetermined	Undetermined	Undetermined	Undetermined	Undetermined	Undetermined	Undetermined	Undetermined	Undetermined	Undetermined	Undetermined	Undetermined	Undetermined	Undetermined	Undetermined	Undetermined	Undetermined	Undetermined	Undetermined	Undetermined	Undetermined	Undetermined	Undetermined	Undetermined	Undetermined	Undetermined	Undetermined	Undetermined	Undetermined	Undetermined	Undetermined	Undetermined	Undetermined	Undetermined	Undetermined	Undetermined	Undetermined	Undetermined
hsa-miR-1296	509	hsa-miR-1296	B	3	509	F5		hsa-miR-1296	33.9226	35.1402	35.5173	34.4393	35.2073	34.6814	35.9612	37.5008	33.8013	36.3937	37.324	36.8583	Undetermined	Undetermined	Undetermined	36.5421	37.6648	Undetermined	37.3984	35.322	38.7877	37.3778	34.6248	Undetermined	34.8519	35.0909	39.036	37.3572	39.8286	Undetermined	Undetermined	36.8231	38.2678	Undetermined	35.2863	39.1851	Undetermined	38.1085	39.1582	38.0174	Undetermined
hsa-miR-2053	510	hsa-miR-2053	B	3	510	F6		hsa-miR-2053	Undetermined	Undetermined	Undetermined	Undetermined	Undetermined	Undetermined	Undetermined	Undetermined	Undetermined	Undetermined	37.0211	Undetermined	Undetermined	Undetermined	Undetermined	Undetermined	Undetermined	Undetermined	Undetermined	Undetermined	Undetermined	Undetermined	Undetermined	Undetermined	Undetermined	Undetermined	Undetermined	Undetermined	Undetermined	Undetermined	Undetermined	Undetermined	Undetermined	Undetermined	Undetermined	Undetermined	Undetermined	Undetermined	Undetermined	Undetermined	Undetermined
hsa-miR-920	511	hsa-miR-920	B	3	511	F7		hsa-miR-920	36.4069	35.6597	Undetermined	33.149	29.7386	37.9288	33.1349	31.9547	35.7856	35.0279	32.569	Undetermined	Undetermined	38.3199	Undetermined	Undetermined	Undetermined	Undetermined	Undetermined	Undetermined	Undetermined	35.9117	39.2202	Undetermined	Undetermined	Undetermined	Undetermined	Undetermined	34.9255	Undetermined	39.6329	Undetermined	34.0317	Undetermined	Undetermined	Undetermined	Undetermined	Undetermined	38.8117	33.7288	38.8919
hsa-miR-1471	512	hsa-miR-1471	B	3	512	F8		hsa-miR-1471	34.4253	37.0992	33.5178	32.7125	35.2158	34.6283	33.2742	35.1677	33.8824	34.4795	33.4903	32.7269	34.733	33.407	35.1312	33.3754	33.5295	34.4009	35.436	34.8597	33.4667	34.3644	35.1276	36.0587	34.7607	34.7323	35.427	33.9778	34.6449	34.1	35.2291	35.6492	35.1215	34.9299	34.4473	34.6168	34.5126	34.6756	34.5023	34.2857	35.9498
hsa-miR-19b-2*	513	hsa-miR-19b-2*	B	3	513	F9		hsa-miR-19b-2*	38.1889	Undetermined	Undetermined	Undetermined	34.4361	38.0958	36.9394	Undetermined	35.8719	Undetermined	37.4123	Undetermined	Undetermined	Undetermined	Undetermined	38.8666	Undetermined	38.078	Undetermined	Undetermined	Undetermined	37.3266	Undetermined	37.7089	Undetermined	37.8705	Undetermined	Undetermined	Undetermined	Undetermined	Undetermined	37.6056	Undetermined	36.9855	Undetermined	Undetermined	38.029	Undetermined	38.0048	39.1794	Undetermined
hsa-miR-10a*	514	hsa-miR-10a*	B	3	514	F10		hsa-miR-10a*	Undetermined	39.7574	39.5924	36.3126	37.4839	Undetermined	38.4599	39.3803	36.5411	38.2441	39.1894	34.9303	37.857	38.0641	Undetermined	35.4137	Undetermined	Undetermined	Undetermined	Undetermined	Undetermined	37.4304	Undetermined	Undetermined	39.2815	37.6044	Undetermined	Undetermined	39.614	Undetermined	Undetermined	37.9403	36.6199	Undetermined	Undetermined	Undetermined	Undetermined	Undetermined	39.9151	38.1392	39.9312
hsa-miR-106b*	515	hsa-miR-106b*	B	3	515	F11		hsa-miR-106b*	Undetermined	Undetermined	38.2093	36.7505	Undetermined	33.8267	Undetermined	Undetermined	Undetermined	Undetermined	Undetermined	34.0245	38.8143	35.8954	Undetermined	Undetermined	Undetermined	Undetermined	Undetermined	34.3846	Undetermined	Undetermined	Undetermined	Undetermined	Undetermined	Undetermined	Undetermined	Undetermined	Undetermined	Undetermined	Undetermined	34.93	34.3374	38.9314	34.4207	37.5818	Undetermined	Undetermined	Undetermined	Undetermined	Undetermined
hsa-miR-365*	516	hsa-miR-365*	B	3	516	F12		hsa-miR-365*	Undetermined	Undetermined	Undetermined	Undetermined	Undetermined	39.6903	Undetermined	Undetermined	Undetermined	Undetermined	Undetermined	Undetermined	Undetermined	Undetermined	Undetermined	Undetermined	Undetermined	Undetermined	Undetermined	Undetermined	Undetermined	38.1529	Undetermined	Undetermined	Undetermined	Undetermined	Undetermined	Undetermined	Undetermined	Undetermined	Undetermined	38.5811	Undetermined	Undetermined	Undetermined	Undetermined	Undetermined	Undetermined	Undetermined	Undetermined	Undetermined
hsa-miR-619	517	hsa-miR-619	B	3	517	F13		hsa-miR-619	34.4941	33.7541	35.6488	33.5714	32.5443	38.4392	Undetermined	37.8078	35.7577	Undetermined	35.5554	38.2568	Undetermined	35.2441	36.3031	Undetermined	38.0767	Undetermined	Undetermined	36.9155	Undetermined	Undetermined	31.2729	Undetermined	Undetermined	Undetermined	Undetermined	Undetermined	Undetermined	Undetermined	Undetermined	38.9127	Undetermined	Undetermined	Undetermined	36.7471	36.7473	Undetermined	36.852	Undetermined	Undetermined
hsa-miR-518f*	518	hsa-miR-518f*	B	3	518	F14		hsa-miR-518f*	37.4009	Undetermined	Undetermined	39.9651	Undetermined	Undetermined	Undetermined	37.2307	37.271	39.1058	36.3033	37.5122	Undetermined	35.916	Undetermined	35.13	38.9111	Undetermined	36.578	35.954	39.2373	Undetermined	Undetermined	38.004	Undetermined	Undetermined	Undetermined	Undetermined	38.647	Undetermined	38.0476	Undetermined	Undetermined	Undetermined	38.5441	39.9081	Undetermined	37.8856	35.9348	Undetermined	39.7118
hsa-miR-17*	519	hsa-miR-17*	B	3	519	F15		hsa-miR-17*	Undetermined	Undetermined	Undetermined	Undetermined	Undetermined	37.2081	Undetermined	Undetermined	Undetermined	Undetermined	Undetermined	Undetermined	Undetermined	Undetermined	Undetermined	Undetermined	Undetermined	Undetermined	Undetermined	Undetermined	Undetermined	Undetermined	Undetermined	37.9417	Undetermined	Undetermined	Undetermined	Undetermined	Undetermined	Undetermined	Undetermined	Undetermined	Undetermined	Undetermined	Undetermined	Undetermined	Undetermined	Undetermined	Undetermined	Undetermined	35.1094
hsa-miR-2113	520	hsa-miR-2113	B	3	520	F16		hsa-miR-2113	36.9599	Undetermined	Undetermined	36.2999	38.3736	39.888	38.6066	Undetermined	Undetermined	Undetermined	37.474	37.2942	37.7027	37.9696	38.2847	38.3401	36.3557	Undetermined	Undetermined	Undetermined	Undetermined	36.5219	Undetermined	Undetermined	36.6349	36.5074	Undetermined	Undetermined	37.6621	Undetermined	Undetermined	Undetermined	Undetermined	Undetermined	39.0742	Undetermined	Undetermined	Undetermined	31.9481	Undetermined	Undetermined
hsa-miR-877*	521	hsa-miR-877*	B	3	521	F17		hsa-miR-877*	38.4936	36.2638	34.8025	34.5738	36.5678	37.3395	34.8093	36.5708	35.642	36.6917	35.5716	35.9219	35.6497	36.913	36.6075	35.4748	35.5681	36.7543	35.8977	37.3508	33.0246	38.0108	34.1233	36.1703	37.24	37.6857	36.8616	36.5389	35.4971	37.3066	Undetermined	Undetermined	34.6783	34.8098	36.5437	35.6366	35.786	36.2503	34.7452	35.1296	36.888
hsa-miR-362-3p	522	hsa-miR-362-3p	B	3	522	F18		hsa-miR-362-3p	Undetermined	Undetermined	Undetermined	Undetermined	Undetermined	Undetermined	Undetermined	Undetermined	Undetermined	Undetermined	Undetermined	Undetermined	Undetermined	Undetermined	Undetermined	Undetermined	Undetermined	Undetermined	Undetermined	Undetermined	Undetermined	Undetermined	Undetermined	Undetermined	Undetermined	Undetermined	Undetermined	Undetermined	Undetermined	Undetermined	Undetermined	Undetermined	Undetermined	Undetermined	Undetermined	Undetermined	Undetermined	Undetermined	Undetermined	Undetermined	Undetermined
hsa-miRPlus-D1046	523	hsa-miRPlus-D1046	B	3	523	F19		hsa-miRPlus-D1046	38.1071	Undetermined	Undetermined	38.8853	Undetermined	Undetermined	Undetermined	Undetermined	Undetermined	Undetermined	Undetermined	37.6998	37.5799	38.5544	Undetermined	Undetermined	36.4057	37.4561	Undetermined	Undetermined	Undetermined	37.9129	Undetermined	Undetermined	Undetermined	Undetermined	Undetermined	Undetermined	Undetermined	Undetermined	36.9477	Undetermined	Undetermined	Undetermined	35.0721	Undetermined	Undetermined	Undetermined	Undetermined	Undetermined	Undetermined
hsa-miR-7-1*	524	hsa-miR-7-1*	B	3	524	F20		hsa-miR-7-1*	37.4764	Undetermined	Undetermined	36.3109	Undetermined	38.3943	Undetermined	38.766	35.5932	Undetermined	Undetermined	36.667	Undetermined	Undetermined	38.7752	Undetermined	Undetermined	Undetermined	Undetermined	Undetermined	39.7304	Undetermined	Undetermined	Undetermined	Undetermined	Undetermined	Undetermined	Undetermined	39.8108	Undetermined	Undetermined	Undetermined	Undetermined	Undetermined	Undetermined	Undetermined	Undetermined	Undetermined	Undetermined	Undetermined	Undetermined
hsa-miR-767-5p	525	hsa-miR-767-5p	B	3	525	F21		hsa-miR-767-5p	Undetermined	Undetermined	Undetermined	Undetermined	Undetermined	Undetermined	Undetermined	Undetermined	Undetermined	Undetermined	Undetermined	Undetermined	Undetermined	Undetermined	Undetermined	Undetermined	Undetermined	Undetermined	Undetermined	Undetermined	Undetermined	Undetermined	Undetermined	Undetermined	Undetermined	Undetermined	Undetermined	Undetermined	Undetermined	Undetermined	Undetermined	Undetermined	Undetermined	Undetermined	Undetermined	Undetermined	Undetermined	Undetermined	Undetermined	Undetermined	38.0784
hsa-miR-562	526	hsa-miR-562	B	3	526	F22		hsa-miR-562	34.7384	34.7255	33.4293	34.8131	34.3725	37.3861	32.7842	36.5859	33.4638	33.299	33.5505	35.7815	36.0107	34.4232	34.3669	33.9667	33.849	34.7046	34.2558	35.5087	35.7859	35.2064	34.7003	34.2888	35.0536	35.303	37.8544	37.6768	34.9748	34.6166	36.5267	34.3695	34.524	35.3245	35.7304	33.8097	34.9757	34.027	32.9241	36.6014	33.8211
hsa-miRPlus-D1033	694	hsa-miRPlus-D1033	B	3	527	F23		hsa-miRPlus-D1033	34.1903	36.2248	Undetermined	33.2553	39.1468	36.8662	36.3559	Undetermined	37.5059	Undetermined	38.09	36.8976	38.1379	38.2051	Undetermined	35.5765	Undetermined	39.0429	38.7973	Undetermined	Undetermined	37.8609	Undetermined	37.6977	Undetermined	39.5417	Undetermined	Undetermined	Undetermined	39.4962	36.932	Undetermined	Undetermined	Undetermined	34.8029	Undetermined	Undetermined	Undetermined	37.0354	38.9208	37.6681
		hsa-miR-300	B	3	528	F24		hsa-miR-300											31.3961	33.9685	36.3155	37.6996	34.494	37.167	37.5789	33.8401	36.7478	37.9811	38.9487	33.4537	31.9596	Undetermined	36.413	37.5658	36.3271	33.7146	33.5686	29.1864	35.4592	39.5453	32.5195	36.2282	31.8612	37.2498	37.4392	37.2015	36.6618	36.3874	36.3743
hsa-miR-604	529	hsa-miR-604	B	3	529	G1		hsa-miR-604	38.2062	35.6205	Undetermined	35.269	37.6728	38.3589	34.5978	37.157	36.7502	Undetermined	34.7138	34.7783	35.6688	37.2904	33.7156	33.4125	33.581	34.2615	36.7656	36.0529	35.0496	35.492	34.7388	35.8798	34.3403	34.1854	Undetermined	33.5752	34.5983	33.9917	34.8798	35.8342	35.1171	34.3796	34.669	34.6983	38.0935	34.3438	36.2124	34.6275	34.6658
hsa-miR-130b*	530	hsa-miR-130b*	B	3	530	G2		hsa-miR-130b*	Undetermined	Undetermined	Undetermined	35.7442	Undetermined	Undetermined	Undetermined	Undetermined	Undetermined	Undetermined	Undetermined	Undetermined	37.3602	Undetermined	Undetermined	Undetermined	Undetermined	Undetermined	Undetermined	Undetermined	Undetermined	Undetermined	38.7193	Undetermined	Undetermined	Undetermined	35.8243	Undetermined	Undetermined	Undetermined	Undetermined	35.1974	Undetermined	Undetermined	Undetermined	Undetermined	Undetermined	Undetermined	Undetermined	Undetermined	Undetermined
hsa-miR-149*	531	hsa-miR-149*	B	3	531	G3		hsa-miR-149*	35.1859	35.1992	Undetermined	34.2518	Undetermined	39.1539	Undetermined	Undetermined	37.05	36.7013	37.6073	39.5505	Undetermined	39.5166	39.3352	37.1985	Undetermined	37.4261	36.1313	36.5677	Undetermined	35.7958	33.6629	Undetermined	36.5233	38.256	Undetermined	Undetermined	36.9867	36.3789	Undetermined	Undetermined	36.2235	34.5105	34.7909	Undetermined	Undetermined	35.577	Undetermined	32.3792	Undetermined
hsa-miR-1271	532	hsa-miR-1271	B	3	532	G4		hsa-miR-1271	Undetermined	Undetermined	Undetermined	35.8407	38.0106	Undetermined	Undetermined	Undetermined	Undetermined	Undetermined	Undetermined	Undetermined	Undetermined	Undetermined	Undetermined	Undetermined	Undetermined	Undetermined	Undetermined	Undetermined	Undetermined	Undetermined	Undetermined	Undetermined	Undetermined	Undetermined	Undetermined	Undetermined	Undetermined	Undetermined	Undetermined	Undetermined	Undetermined	Undetermined	Undetermined	Undetermined	Undetermined	Undetermined	Undetermined	Undetermined	Undetermined
hsa-miR-520h	533	hsa-miR-520h	B	3	533	G5		hsa-miR-520h	36.1394	36.0572	34.5057	39.1385	37.8313	Undetermined	Undetermined	37.2395	35.6793	36.6886	33.2324	33.4719	Undetermined	35.1658	36.8941	34.1436	34.2341	Undetermined	Undetermined	35.5069	36.6522	33.3857	Undetermined	Undetermined	Undetermined	37.6284	35.2272	34.2918	35.4037	36.5115	34.9276	39.1412	Undetermined	35.789	34.5751	33.7825	33.4005	35.8027	36.7798	33.2517	Undetermined
hsa-miR-769-5p	534	hsa-miR-769-5p	B	3	534	G6		hsa-miR-769-5p	34.6086	Undetermined	Undetermined	38.5005	36.3373	Undetermined	Undetermined	Undetermined	Undetermined	Undetermined	Undetermined	34.5087	Undetermined	Undetermined	Undetermined	Undetermined	Undetermined	Undetermined	Undetermined	Undetermined	Undetermined	39.9905	Undetermined	Undetermined	Undetermined	Undetermined	Undetermined	Undetermined	Undetermined	Undetermined	Undetermined	Undetermined	Undetermined	Undetermined	Undetermined	Undetermined	Undetermined	35.416	Undetermined	Undetermined	Undetermined
hsa-miR-612	535	hsa-miR-612	B	3	535	G7		hsa-miR-612	38.8518	Undetermined	Undetermined	34.9938	37.9199	37.6945	38.1167	Undetermined	37.8046	Undetermined	Undetermined	37.7995	Undetermined	Undetermined	35.871	Undetermined	Undetermined	Undetermined	Undetermined	38.2032	Undetermined	Undetermined	Undetermined	Undetermined	36.2917	37.8529	Undetermined	Undetermined	Undetermined	Undetermined	Undetermined	Undetermined	39.355	Undetermined	37.3304	Undetermined	Undetermined	Undetermined	Undetermined	Undetermined	38.655
hsa-miR-1237	536	hsa-miR-1237	B	3	536	G8		hsa-miR-1237	36.2204	37.4394	38.3222	35.7805	39.603	38.4684	Undetermined	Undetermined	Undetermined	39.8233	Undetermined	37.1052	39.7851	Undetermined	Undetermined	37.4676	Undetermined	Undetermined	Undetermined	36.7498	Undetermined	33.2294	Undetermined	Undetermined	35.7413	Undetermined	Undetermined	Undetermined	Undetermined	Undetermined	Undetermined	Undetermined	37.7369	Undetermined	Undetermined	Undetermined	Undetermined	Undetermined	38.0762	Undetermined	38.9202
hsa-miR-518a-5p	537	hsa-miR-518a-5p	B	3	537	G9		hsa-miR-518a-5p	38.447	Undetermined	Undetermined	Undetermined	Undetermined	Undetermined	Undetermined	Undetermined	Undetermined	Undetermined	Undetermined	Undetermined	Undetermined	Undetermined	Undetermined	Undetermined	Undetermined	Undetermined	Undetermined	Undetermined	Undetermined	Undetermined	Undetermined	Undetermined	Undetermined	Undetermined	Undetermined	Undetermined	Undetermined	Undetermined	Undetermined	Undetermined	Undetermined	Undetermined	Undetermined	Undetermined	Undetermined	Undetermined	Undetermined	Undetermined	Undetermined
hsa-miR-1260	538	hsa-miR-1260	B	3	538	G10		hsa-miR-1260	34.4181	34.502	36.7558	31.1894	34.2569	33.3733	39.3378	36.6239	33.7391	35.7463	34.4256	31.4636	33.3806	36.0248	38.0323	32.7201	33.7023	33.4749	33.6811	30.7083	39.8599	Undetermined	35.7532	34.5661	35.2337	36.9218	34.6734	Undetermined	34.913	36.0676	38.1182	35.4212	35.4527	35.6572	35.1225	Undetermined	Undetermined	34.7116	Undetermined	36.3719	35.0407
hsa-miR-182*	539	hsa-miR-182*	B	3	539	G11		hsa-miR-182*	38.0345	Undetermined	35.3385	35.3068	34.1593	37.7012	32.7446	32.7968	35.9183	Undetermined	34.95	35.4956	36.9751	Undetermined	38.1345	39.0879	39.8668	35.7828	37.762	37.1413	39.4372	33.1855	Undetermined	39.4737	35.9928	Undetermined	37.5061	36.2261	38.3793	Undetermined	34.6112	39.0343	33.5977	37.4673	33.1727	36.7594	Undetermined	36.6637	36.945	35.2621	36.6854
hsa-miR-632	540	hsa-miR-632	B	3	540	G12		hsa-miR-632	34.3799	33.4207	36.2536	33.152	34.2558	35.0605	34.032	38.2307	33.5462	34.4251	29.9779	31.3254	34.011	31.1422	32.6008	30.4538	32.0793	32.18	32.7979	32.2088	35.8934	33.0716	34.4217	32.9511	31.9937	32.6131	33.1046	32.6368	33.2038	33.4618	35.1522	32.8635	33.245	33.1698	33.4352	37.0083	35.7045	32.1866	37.9801	32.5035	31.6253
hsa-miR-508-5p	541	hsa-miR-508-5p	B	3	541	G13		hsa-miR-508-5p	Undetermined	Undetermined	Undetermined	Undetermined	Undetermined	Undetermined	Undetermined	Undetermined	Undetermined	Undetermined	Undetermined	Undetermined	Undetermined	Undetermined	Undetermined	Undetermined	Undetermined	Undetermined	Undetermined	35.5767	Undetermined	Undetermined	Undetermined	Undetermined	Undetermined	Undetermined	Undetermined	Undetermined	Undetermined	Undetermined	Undetermined	Undetermined	Undetermined	36.1923	Undetermined	Undetermined	Undetermined	Undetermined	Undetermined	Undetermined	Undetermined
hsa-miR-671-3p	542	hsa-miR-671-3p	B	3	542	G14		hsa-miR-671-3p	Undetermined	Undetermined	Undetermined	Undetermined	Undetermined	Undetermined	Undetermined	37.1632	Undetermined	Undetermined	39.1102	Undetermined	Undetermined	Undetermined	Undetermined	Undetermined	Undetermined	Undetermined	Undetermined	Undetermined	Undetermined	Undetermined	Undetermined	Undetermined	Undetermined	Undetermined	Undetermined	Undetermined	Undetermined	Undetermined	Undetermined	Undetermined	Undetermined	Undetermined	Undetermined	Undetermined	Undetermined	Undetermined	Undetermined	38.1529	Undetermined
hsa-miR-941	543	hsa-miR-941	B	3	543	G15		hsa-miR-941	Undetermined	Undetermined	34.447	33.9161	37.597	Undetermined	Undetermined	Undetermined	Undetermined	Undetermined	Undetermined	34.3302	Undetermined	Undetermined	Undetermined	Undetermined	Undetermined	Undetermined	34.4349	Undetermined	Undetermined	38.2015	Undetermined	Undetermined	Undetermined	Undetermined	Undetermined	Undetermined	Undetermined	Undetermined	Undetermined	Undetermined	Undetermined	Undetermined	Undetermined	Undetermined	Undetermined	Undetermined	Undetermined	Undetermined	Undetermined
hsa-miR-23b*	544	hsa-miR-23b*	B	3	544	G16		hsa-miR-23b*	Undetermined	Undetermined	Undetermined	Undetermined	Undetermined	Undetermined	Undetermined	Undetermined	Undetermined	Undetermined	Undetermined	33.9809	34.4502	Undetermined	Undetermined	Undetermined	Undetermined	Undetermined	Undetermined	Undetermined	Undetermined	Undetermined	Undetermined	Undetermined	37.3908	Undetermined	Undetermined	Undetermined	Undetermined	Undetermined	Undetermined	Undetermined	Undetermined	Undetermined	Undetermined	Undetermined	Undetermined	Undetermined	Undetermined	Undetermined	Undetermined
hsa-miR-591	545	hsa-miR-591	B	3	545	G17		hsa-miR-591	Undetermined	Undetermined	Undetermined	Undetermined	Undetermined	Undetermined	Undetermined	Undetermined	Undetermined	Undetermined	Undetermined	Undetermined	Undetermined	Undetermined	Undetermined	Undetermined	Undetermined	Undetermined	Undetermined	Undetermined	Undetermined	Undetermined	Undetermined	Undetermined	Undetermined	Undetermined	Undetermined	Undetermined	Undetermined	Undetermined	Undetermined	Undetermined	Undetermined	Undetermined	Undetermined	Undetermined	Undetermined	Undetermined	Undetermined	Undetermined	Undetermined
hsa-miR-26b*	546	hsa-miR-26b*	B	3	546	G18		hsa-miR-26b*	Undetermined	38.2725	Undetermined	Undetermined	Undetermined	Undetermined	Undetermined	Undetermined	Undetermined	Undetermined	Undetermined	Undetermined	36.896	Undetermined	Undetermined	Undetermined	Undetermined	Undetermined	Undetermined	Undetermined	Undetermined	Undetermined	Undetermined	Undetermined	Undetermined	Undetermined	Undetermined	Undetermined	Undetermined	Undetermined	Undetermined	Undetermined	Undetermined	Undetermined	Undetermined	Undetermined	Undetermined	Undetermined	Undetermined	Undetermined	Undetermined
hsa-miR-519b-3p	547	hsa-miR-519b-3p	B	3	547	G19		hsa-miR-519b-3p	Undetermined	Undetermined	Undetermined	Undetermined	Undetermined	Undetermined	Undetermined	Undetermined	Undetermined	Undetermined	Undetermined	Undetermined	Undetermined	Undetermined	Undetermined	Undetermined	Undetermined	Undetermined	Undetermined	Undetermined	Undetermined	Undetermined	Undetermined	Undetermined	Undetermined	Undetermined	Undetermined	Undetermined	Undetermined	Undetermined	Undetermined	Undetermined	Undetermined	Undetermined	Undetermined	Undetermined	Undetermined	Undetermined	Undetermined	Undetermined	Undetermined
hsa-miR-30d*	548	hsa-miR-30d*	B	3	548	G20		hsa-miR-30d*	34.8487	32.2578	36.9769	31.8492	33.8189	33.9481	34.4688	Undetermined	31.3888	35.5554	35.6015	30.6695	31.4927	Undetermined	34.343	33.2451	34.7361	33.1929	35.2778	34.3371	34.6721	33.6308	33.1909	33.4271	33.5878	33.5843	33.1612	Undetermined	35.2313	35.5073	37.8165	33.6019	32.3197	34.5368	35.8265	Undetermined	Undetermined	35.1259	Undetermined	34.6058	34.8188
hsa-miR-518d-5p	549	hsa-miR-518d-5p	B	3	549	G21		hsa-miR-518d-5p	35.8887	Undetermined	Undetermined	Undetermined	Undetermined	Undetermined	Undetermined	34.6325	Undetermined	Undetermined	Undetermined	37.0094	Undetermined	Undetermined	Undetermined	Undetermined	Undetermined	Undetermined	Undetermined	Undetermined	Undetermined	38.944	38.9681	Undetermined	37.6371	Undetermined	Undetermined	35.2122	Undetermined	Undetermined	Undetermined	Undetermined	Undetermined	Undetermined	Undetermined	Undetermined	Undetermined	Undetermined	Undetermined	Undetermined	Undetermined
hsa-miR-675b	550	hsa-miR-675b	B	3	550	G22		hsa-miR-675b	36.5651	Undetermined	Undetermined	Undetermined	Undetermined	Undetermined	Undetermined	Undetermined	Undetermined	Undetermined	Undetermined	39.9693	Undetermined	Undetermined	Undetermined	Undetermined	Undetermined	Undetermined	Undetermined	Undetermined	Undetermined	Undetermined	Undetermined	Undetermined	Undetermined	Undetermined	Undetermined	Undetermined	Undetermined	Undetermined	Undetermined	Undetermined	Undetermined	Undetermined	Undetermined	Undetermined	Undetermined	Undetermined	Undetermined	Undetermined	38.6353
hsa-miR-520e	551	hsa-miR-520e	B	3	551	G23		hsa-miR-520e	Undetermined	Undetermined	Undetermined	Undetermined	Undetermined	Undetermined	Undetermined	Undetermined	Undetermined	Undetermined	Undetermined	Undetermined	Undetermined	Undetermined	Undetermined	Undetermined	Undetermined	Undetermined	Undetermined	Undetermined	Undetermined	Undetermined	Undetermined	Undetermined	Undetermined	Undetermined	Undetermined	Undetermined	Undetermined	Undetermined	Undetermined	Undetermined	Undetermined	Undetermined	Undetermined	Undetermined	Undetermined	Undetermined	Undetermined	Undetermined	Undetermined
hsa-miR-646	552	hsa-miR-646	B	3	552	G24		hsa-miR-646	38.339	Undetermined	Undetermined	38.0734	38.8208	37.6599	36.2941	Undetermined	Undetermined	Undetermined	37.1524	Undetermined	Undetermined	Undetermined	Undetermined	Undetermined	Undetermined	Undetermined	Undetermined	Undetermined	Undetermined	Undetermined	Undetermined	Undetermined	Undetermined	Undetermined	Undetermined	Undetermined	Undetermined	Undetermined	Undetermined	Undetermined	Undetermined	Undetermined	Undetermined	38.5002	Undetermined	39.9876	Undetermined	Undetermined	Undetermined
hsa-miR-519e	553	hsa-miR-519e	B	3	553	H1		hsa-miR-519e	Undetermined	Undetermined	Undetermined	Undetermined	Undetermined	Undetermined	Undetermined	Undetermined	Undetermined	Undetermined	Undetermined	Undetermined	Undetermined	Undetermined	Undetermined	Undetermined	Undetermined	Undetermined	Undetermined	Undetermined	Undetermined	Undetermined	Undetermined	Undetermined	Undetermined	Undetermined	Undetermined	Undetermined	Undetermined	Undetermined	Undetermined	Undetermined	Undetermined	Undetermined	Undetermined	Undetermined	Undetermined	Undetermined	Undetermined	Undetermined	Undetermined
hsa-miR-103	554	hsa-miR-103	B	3	554	H2		hsa-miR-103	32.5689	31.7696	34.6904	29.6724	32.2662	32.6892	35.3315	Undetermined	30.086	Undetermined	32.682	29.8232	29.6832	Undetermined	32.9025	32.601	31.7339	33.5502	33.5369	33.4785	34.2308	34.2783	32.5292	31.787	34.1878	35.8715	33.6629	Undetermined	33.6991	34.0605	Undetermined	35.4309	31.1439	Undetermined	37.8044	39.0022	Undetermined	34.7467	Undetermined	Undetermined	31.5482
hsa-miR-26a-1*	555	hsa-miR-26a-1*	B	3	555	H3		hsa-miR-26a-1*	37.7844	Undetermined	Undetermined	39.0676	Undetermined	35.5071	Undetermined	Undetermined	Undetermined	Undetermined	Undetermined	Undetermined	Undetermined	Undetermined	Undetermined	Undetermined	Undetermined	Undetermined	Undetermined	Undetermined	Undetermined	36.0084	Undetermined	Undetermined	Undetermined	Undetermined	Undetermined	Undetermined	36.1383	Undetermined	Undetermined	Undetermined	Undetermined	Undetermined	Undetermined	Undetermined	Undetermined	Undetermined	Undetermined	Undetermined	Undetermined
hsa-miR-1908	556	hsa-miR-1908	B	3	556	H4		hsa-miR-1908	34.6725	38.4006	Undetermined	37.6737	Undetermined	37.8112	Undetermined	39.0645	39.7444	38.7324	Undetermined	Undetermined	39.0674	Undetermined	34.3885	36.8449	39.2152	Undetermined	Undetermined	Undetermined	Undetermined	33.6748	Undetermined	Undetermined	31.7772	Undetermined	Undetermined	Undetermined	34.6729	Undetermined	Undetermined	Undetermined	33.8404	39.0696	35.3687	Undetermined	Undetermined	Undetermined	Undetermined	Undetermined	Undetermined
hsa-miRPlus-D1061	557	hsa-miRPlus-D1061	B	3	557	H5		hsa-miRPlus-D1061	Undetermined	Undetermined	Undetermined	Undetermined	Undetermined	Undetermined	Undetermined	Undetermined	Undetermined	Undetermined	Undetermined	38.9351	Undetermined	Undetermined	Undetermined	Undetermined	Undetermined	Undetermined	Undetermined	Undetermined	Undetermined	Undetermined	Undetermined	Undetermined	Undetermined	39.0036	Undetermined	Undetermined	Undetermined	Undetermined	Undetermined	Undetermined	Undetermined	Undetermined	39.8845	Undetermined	Undetermined	Undetermined	Undetermined	Undetermined	Undetermined
hsa-miR-103-2*	558	hsa-miR-103-2*	B	3	558	H6		hsa-miR-103-2*	38.2049	Undetermined	39.4847	34.4578	Undetermined	Undetermined	Undetermined	Undetermined	Undetermined	Undetermined	Undetermined	Undetermined	Undetermined	Undetermined	Undetermined	Undetermined	Undetermined	Undetermined	39.5171	36.3305	Undetermined	Undetermined	Undetermined	Undetermined	Undetermined	37.8174	Undetermined	Undetermined	Undetermined	Undetermined	Undetermined	Undetermined	Undetermined	Undetermined	Undetermined	Undetermined	Undetermined	Undetermined	Undetermined	Undetermined	Undetermined
hsa-miR-586	559	hsa-miR-586	B	3	559	H7		hsa-miR-586	Undetermined	Undetermined	Undetermined	Undetermined	Undetermined	Undetermined	Undetermined	Undetermined	Undetermined	Undetermined	Undetermined	Undetermined	Undetermined	Undetermined	Undetermined	Undetermined	Undetermined	Undetermined	Undetermined	Undetermined	Undetermined	Undetermined	Undetermined	Undetermined	Undetermined	Undetermined	Undetermined	Undetermined	Undetermined	Undetermined	Undetermined	Undetermined	Undetermined	Undetermined	Undetermined	Undetermined	Undetermined	Undetermined	Undetermined	Undetermined	Undetermined
hsa-miR-1179	560	hsa-miR-1179	B	3	560	H8		hsa-miR-1179	34.7682	34.3509	38.0491	Undetermined	33.9095	Undetermined	36.2912	36.5438	35.3572	Undetermined	39.6993	34.9728	Undetermined	Undetermined	Undetermined	39.1478	34.9405	36.3498	Undetermined	37.4818	Undetermined	34.7471	Undetermined	Undetermined	38.4625	35.2718	Undetermined	Undetermined	36.1392	38.872	Undetermined	Undetermined	Undetermined	38.101	34.8829	Undetermined	37.8248	Undetermined	36.4897	34.2535	Undetermined
hsa-miR-488*	561	hsa-miR-488*	B	3	561	H9		hsa-miR-488*	Undetermined	Undetermined	Undetermined	Undetermined	Undetermined	Undetermined	Undetermined	Undetermined	Undetermined	Undetermined	Undetermined	38.8765	Undetermined	Undetermined	Undetermined	Undetermined	Undetermined	Undetermined	Undetermined	38.562	Undetermined	Undetermined	Undetermined	Undetermined	37.6741	Undetermined	36.9301	Undetermined	38.3804	Undetermined	Undetermined	Undetermined	39.5657	Undetermined	Undetermined	Undetermined	Undetermined	Undetermined	36.777	Undetermined	Undetermined
hsa-miR-208b	562	hsa-miR-208b	B	3	562	H10		hsa-miR-208b	Undetermined	Undetermined	Undetermined	Undetermined	Undetermined	Undetermined	Undetermined	Undetermined	Undetermined	Undetermined	Undetermined	Undetermined	Undetermined	Undetermined	Undetermined	Undetermined	Undetermined	Undetermined	Undetermined	Undetermined	Undetermined	Undetermined	Undetermined	Undetermined	Undetermined	Undetermined	Undetermined	Undetermined	Undetermined	Undetermined	Undetermined	Undetermined	Undetermined	Undetermined	Undetermined	Undetermined	Undetermined	Undetermined	Undetermined	Undetermined	Undetermined
hsa-miR-192*	563	hsa-miR-192*	B	3	563	H11		hsa-miR-192*	34.9683	Undetermined	Undetermined	Undetermined	34.4167	Undetermined	Undetermined	Undetermined	Undetermined	Undetermined	Undetermined	Undetermined	34.2048	Undetermined	Undetermined	34.0594	Undetermined	Undetermined	Undetermined	Undetermined	Undetermined	Undetermined	Undetermined	33.5278	Undetermined	Undetermined	Undetermined	Undetermined	Undetermined	Undetermined	Undetermined	Undetermined	Undetermined	Undetermined	Undetermined	Undetermined	Undetermined	Undetermined	Undetermined	Undetermined	Undetermined
hsa-miR-588	564	hsa-miR-588	B	3	564	H12		hsa-miR-588	Undetermined	Undetermined	Undetermined	Undetermined	Undetermined	Undetermined	Undetermined	Undetermined	Undetermined	Undetermined	Undetermined	Undetermined	Undetermined	Undetermined	Undetermined	Undetermined	Undetermined	Undetermined	Undetermined	Undetermined	Undetermined	Undetermined	Undetermined	Undetermined	Undetermined	Undetermined	Undetermined	Undetermined	Undetermined	Undetermined	Undetermined	Undetermined	Undetermined	Undetermined	Undetermined	Undetermined	Undetermined	Undetermined	Undetermined	Undetermined	38.1281
hsa-miR-181a-2*	565	hsa-miR-181a-2*	B	3	565	H13		hsa-miR-181a-2*	Undetermined	Undetermined	Undetermined	Undetermined	Undetermined	Undetermined	Undetermined	Undetermined	33.5378	Undetermined	Undetermined	Undetermined	36.6058	Undetermined	Undetermined	Undetermined	Undetermined	Undetermined	Undetermined	Undetermined	Undetermined	37.5758	Undetermined	Undetermined	Undetermined	Undetermined	35.2892	Undetermined	33.9649	Undetermined	Undetermined	Undetermined	Undetermined	Undetermined	Undetermined	Undetermined	Undetermined	Undetermined	Undetermined	Undetermined	Undetermined
hsa-miR-1914	566	hsa-miR-1914	B	3	566	H14		hsa-miR-1914	Undetermined	Undetermined	Undetermined	38.0066	Undetermined	35.6937	Undetermined	38.5837	38.5691	Undetermined	Undetermined	38.071	Undetermined	39.0422	34.6535	39.3867	Undetermined	Undetermined	Undetermined	36.2248	Undetermined	Undetermined	39.1364	39.813	33.1973	Undetermined	Undetermined	Undetermined	38.6051	Undetermined	Undetermined	Undetermined	38.1853	Undetermined	Undetermined	Undetermined	Undetermined	Undetermined	Undetermined	39.2271	Undetermined
hsa-miR-573	567	hsa-miR-573	B	3	567	H15		hsa-miR-573	Undetermined	Undetermined	Undetermined	Undetermined	Undetermined	Undetermined	37.4565	Undetermined	Undetermined	Undetermined	Undetermined	Undetermined	38.7599	Undetermined	Undetermined	Undetermined	Undetermined	Undetermined	Undetermined	Undetermined	Undetermined	Undetermined	39.7741	Undetermined	Undetermined	Undetermined	Undetermined	Undetermined	Undetermined	Undetermined	Undetermined	Undetermined	Undetermined	Undetermined	Undetermined	Undetermined	Undetermined	Undetermined	Undetermined	Undetermined	Undetermined
hsa-miR-548d-5p	568	hsa-miR-548d-5p	B	3	568	H16		hsa-miR-548d-5p	Undetermined	Undetermined	Undetermined	Undetermined	Undetermined	Undetermined	Undetermined	Undetermined	Undetermined	Undetermined	Undetermined	39.2698	Undetermined	Undetermined	Undetermined	Undetermined	Undetermined	Undetermined	Undetermined	Undetermined	Undetermined	Undetermined	Undetermined	Undetermined	Undetermined	Undetermined	Undetermined	Undetermined	Undetermined	Undetermined	Undetermined	Undetermined	Undetermined	Undetermined	Undetermined	Undetermined	Undetermined	Undetermined	Undetermined	37.5524	Undetermined
hsa-miR-194*	569	hsa-miR-194*	B	3	569	H17		hsa-miR-194*	31.3955	Undetermined	Undetermined	Undetermined	37.6688	Undetermined	Undetermined	Undetermined	34.669	Undetermined	Undetermined	Undetermined	Undetermined	Undetermined	36.8266	38.9323	Undetermined	Undetermined	Undetermined	38.5793	Undetermined	31.6359	Undetermined	Undetermined	36.0022	38.4172	Undetermined	Undetermined	36.3417	34.5623	Undetermined	35.3489	34.4138	Undetermined	35.2169	Undetermined	Undetermined	37.25	Undetermined	35.6757	Undetermined
hsa-miR-1972	570	hsa-miR-1972	B	3	570	H18		hsa-miR-1972	35.9824	36.3485	35.2735	33.2166	36.9264	31.6807	39.6935	38.3475	33.2068	Undetermined	39.0439	34.4083	39.1735	38.3663	34.6278	33.341	34.8174	38.4012	36.3022	32.0203	Undetermined	33.7834	Undetermined	Undetermined	33.8706	Undetermined	35.6692	Undetermined	Undetermined	37.7661	Undetermined	36.7348	35.2042	38.231	32.0423	Undetermined	Undetermined	37.5168	Undetermined	Undetermined	34.7828
hsa-miR-556-3p	571	hsa-miR-556-3p	B	3	571	H19		hsa-miR-556-3p	Undetermined	Undetermined	Undetermined	Undetermined	Undetermined	Undetermined	Undetermined	Undetermined	Undetermined	Undetermined	Undetermined	Undetermined	Undetermined	Undetermined	Undetermined	Undetermined	Undetermined	Undetermined	Undetermined	Undetermined	Undetermined	Undetermined	Undetermined	Undetermined	Undetermined	Undetermined	Undetermined	Undetermined	Undetermined	Undetermined	Undetermined	Undetermined	Undetermined	Undetermined	Undetermined	Undetermined	Undetermined	Undetermined	Undetermined	Undetermined	Undetermined
hsa-miR-664	572	hsa-miR-664	B	3	572	H20		hsa-miR-664	37.7081	Undetermined	Undetermined	34.1328	35.1541	Undetermined	Undetermined	Undetermined	36.2883	Undetermined	35.2592	34.1963	34.9168	Undetermined	Undetermined	33.4235	Undetermined	36.8539	38.5301	36.1399	36.9253	35.586	36.0108	Undetermined	36.9319	36.2478	36.2276	Undetermined	36.4504	Undetermined	Undetermined	37.3459	Undetermined	36.221	38.5386	Undetermined	Undetermined	Undetermined	Undetermined	Undetermined	35.2664
hsa-let-7b*	573	hsa-let-7b*	B	3	573	H21		hsa-let-7b*	35.178	Undetermined	Undetermined	33.5474	34.7889	Undetermined	Undetermined	Undetermined	Undetermined	Undetermined	Undetermined	36.9714	32.7549	Undetermined	Undetermined	Undetermined	Undetermined	Undetermined	34.4645	37.5597	35.1741	Undetermined	37.5232	33.7316	35.6084	37.8711	33.9647	Undetermined	34.3168	Undetermined	Undetermined	34.5806	Undetermined	38.8304	Undetermined	Undetermined	Undetermined	34.2732	Undetermined	Undetermined	Undetermined
hsa-miR-195*	574	hsa-miR-195*	B	3	574	H22		hsa-miR-195*	38.5013	39.1992	Undetermined	37.854	Undetermined	39.9499	37.4291	Undetermined	39.4781	Undetermined	Undetermined	38.3872	Undetermined	34.4081	Undetermined	Undetermined	Undetermined	Undetermined	Undetermined	36.6046	34.9219	Undetermined	37.0407	37.8364	35.5001	Undetermined	Undetermined	39.2823	Undetermined	Undetermined	Undetermined	Undetermined	Undetermined	Undetermined	37.5052	Undetermined	Undetermined	Undetermined	Undetermined	Undetermined	Undetermined
hsa-miR-125b-1*	575	hsa-miR-125b-1*	B	3	575	H23		hsa-miR-125b-1*	39.0092	Undetermined	Undetermined	Undetermined	35.2755	Undetermined	Undetermined	Undetermined	Undetermined	Undetermined	37.2667	Undetermined	Undetermined	Undetermined	37.7907	Undetermined	Undetermined	37.2399	Undetermined	Undetermined	Undetermined	33.4153	Undetermined	Undetermined	38.5979	Undetermined	Undetermined	Undetermined	Undetermined	39.926	Undetermined	Undetermined	38.844	38.5183	32.1215	Undetermined	Undetermined	Undetermined	Undetermined	Undetermined	Undetermined
EMPTY	74	EMPTY	B	3	576	H24		EMPTY	Undetermined	Undetermined	Undetermined	Undetermined	Undetermined	Undetermined	Undetermined	Undetermined	Undetermined		Undetermined	Undetermined	Undetermined	Undetermined	Undetermined	Undetermined	Undetermined	Undetermined	Undetermined	Undetermined	Undetermined	Undetermined	Undetermined	Undetermined	Undetermined	Undetermined	Undetermined	Undetermined	Undetermined	Undetermined	Undetermined	Undetermined	Undetermined	Undetermined	Undetermined	Undetermined	Undetermined	Undetermined	Undetermined	Undetermined	Undetermined
hsa-miR-519c-3p	577	hsa-miR-519c-3p	B	3	577	I1		hsa-miR-519c-3p	Undetermined	Undetermined	Undetermined	Undetermined	Undetermined	Undetermined	Undetermined	Undetermined	Undetermined	Undetermined	Undetermined	Undetermined	Undetermined	Undetermined	Undetermined	Undetermined	Undetermined	Undetermined	Undetermined	Undetermined	Undetermined	Undetermined	Undetermined	Undetermined	Undetermined	Undetermined	Undetermined	Undetermined	Undetermined	Undetermined	Undetermined	Undetermined	Undetermined	Undetermined	Undetermined	Undetermined	Undetermined	Undetermined	Undetermined	Undetermined	Undetermined
hsa-miR-554	578	hsa-miR-554	B	3	578	I2		hsa-miR-554	39.4941	Undetermined	Undetermined	Undetermined	Undetermined	Undetermined	Undetermined	Undetermined	Undetermined	Undetermined	Undetermined	Undetermined	Undetermined	Undetermined	Undetermined	Undetermined	Undetermined	Undetermined	Undetermined	Undetermined	Undetermined	38.381	37.4166	Undetermined	Undetermined	Undetermined	Undetermined	Undetermined	Undetermined	Undetermined	Undetermined	Undetermined	Undetermined	Undetermined	Undetermined	Undetermined	Undetermined	Undetermined	Undetermined	Undetermined	Undetermined
hsa-miR-558	579	hsa-miR-558	B	3	579	I3		hsa-miR-558	36.1726	37.2714	Undetermined	35.2594	39.0065	38.0194	34.5018	35.3565	39.6428	36.3057	37.5179	37.181	38.2657	39.2173	34.8436	37.8128	37.8341	39.0898	37.9257	38.6347	39.8374	36.4307	38.1353	Undetermined	39.9018	Undetermined	Undetermined	Undetermined	36.7105	38.9415	Undetermined	Undetermined	37.4164	38.0221	Undetermined	39.1069	36.9912	Undetermined	37.3249	37.3043	37.4491
hsa-miR-1243	580	hsa-miR-1243	B	3	580	I4		hsa-miR-1243	Undetermined	Undetermined	Undetermined	Undetermined	Undetermined	Undetermined	Undetermined	Undetermined	Undetermined	Undetermined	Undetermined	Undetermined	Undetermined	Undetermined	Undetermined	Undetermined	Undetermined	Undetermined	Undetermined	Undetermined	Undetermined	Undetermined	Undetermined	Undetermined	Undetermined	Undetermined	Undetermined	Undetermined	Undetermined	Undetermined	Undetermined	Undetermined	Undetermined	Undetermined	Undetermined	Undetermined	Undetermined	Undetermined	Undetermined	Undetermined	Undetermined
hsa-miR-1201	581	hsa-miR-1201	B	3	581	I5		hsa-miR-1201	Undetermined	Undetermined	Undetermined	36.1589	38.6345	Undetermined	Undetermined	Undetermined	Undetermined	Undetermined	Undetermined	Undetermined	Undetermined	Undetermined	Undetermined	Undetermined	Undetermined	Undetermined	Undetermined	Undetermined	Undetermined	Undetermined	Undetermined	Undetermined	Undetermined	Undetermined	Undetermined	Undetermined	Undetermined	Undetermined	Undetermined	38.379	Undetermined	Undetermined	Undetermined	Undetermined	Undetermined	Undetermined	Undetermined	Undetermined	38.3217
hsa-miR-1185	582	hsa-miR-1185	B	3	582	I6		hsa-miR-1185	Undetermined	Undetermined	Undetermined	Undetermined	Undetermined	Undetermined	Undetermined	Undetermined	Undetermined	Undetermined	Undetermined	Undetermined	Undetermined	Undetermined	Undetermined	Undetermined	Undetermined	Undetermined	Undetermined	Undetermined	Undetermined	Undetermined	Undetermined	Undetermined	Undetermined	Undetermined	Undetermined	Undetermined	Undetermined	Undetermined	Undetermined	Undetermined	Undetermined	Undetermined	Undetermined	Undetermined	Undetermined	Undetermined	Undetermined	Undetermined	Undetermined
hsa-miR-512-3p	583	hsa-miR-512-3p	B	3	583	I7		hsa-miR-512-3p	Undetermined	Undetermined	Undetermined	Undetermined	Undetermined	Undetermined	Undetermined	Undetermined	Undetermined	Undetermined	Undetermined	Undetermined	Undetermined	Undetermined	Undetermined	37.7724	39.2232	Undetermined	Undetermined	Undetermined	Undetermined	Undetermined	Undetermined	39.4013	Undetermined	Undetermined	Undetermined	Undetermined	39.7781	Undetermined	Undetermined	Undetermined	39.5967	Undetermined	Undetermined	Undetermined	Undetermined	Undetermined	Undetermined	38.3384	Undetermined
hsa-miR-587	584	hsa-miR-587	B	3	584	I8		hsa-miR-587	Undetermined	Undetermined	Undetermined	Undetermined	Undetermined	Undetermined	Undetermined	Undetermined	Undetermined	Undetermined	Undetermined	Undetermined	Undetermined	39.1738	Undetermined	Undetermined	Undetermined	Undetermined	Undetermined	Undetermined	Undetermined	Undetermined	Undetermined	Undetermined	Undetermined	Undetermined	Undetermined	38.4446	Undetermined	Undetermined	Undetermined	Undetermined	Undetermined	Undetermined	Undetermined	Undetermined	Undetermined	Undetermined	Undetermined	Undetermined	Undetermined
hsa-miR-603	585	hsa-miR-603	B	3	585	I9		hsa-miR-603	29.3615	29.8616	31.2634	30.0686	29.5909	32.4747	27.7662	30.2464	25.9086	29.2709	29.4078	29.3295	32	33.3766	36.9442	29.5834	29.7866	32.668	31.0687	32.0222	Undetermined	39.199	28.3357	34.2579	33.4833	36.2139	34.2747	32.5391	32.4759	32.3524	34.776	33.5809	32.4986	32.3154	33.3746	34.8069	32.8607	33.0437	31.3448	29.3299	34.3295
hsa-miR-1184	586	hsa-miR-1184	B	3	586	I10		hsa-miR-1184	Undetermined	37.5094	Undetermined	Undetermined	Undetermined	38.7562	Undetermined	39.6596	Undetermined	Undetermined	Undetermined	39.7839	Undetermined	Undetermined	Undetermined	Undetermined	Undetermined	Undetermined	Undetermined	Undetermined	Undetermined	Undetermined	Undetermined	Undetermined	Undetermined	Undetermined	Undetermined	Undetermined	Undetermined	Undetermined	Undetermined	Undetermined	Undetermined	Undetermined	Undetermined	Undetermined	Undetermined	Undetermined	Undetermined	38.4775	Undetermined
hsa-miR-20a*	587	hsa-miR-20a*	B	3	587	I11		hsa-miR-20a*	Undetermined	Undetermined	Undetermined	Undetermined	Undetermined	Undetermined	Undetermined	Undetermined	Undetermined	Undetermined	Undetermined	Undetermined	Undetermined	Undetermined	Undetermined	Undetermined	39.8026	34.9257	Undetermined	Undetermined	Undetermined	Undetermined	Undetermined	Undetermined	Undetermined	Undetermined	Undetermined	Undetermined	Undetermined	Undetermined	Undetermined	Undetermined	Undetermined	Undetermined	37.8023	Undetermined	Undetermined	Undetermined	Undetermined	Undetermined	Undetermined
hsa-miR-1263	588	hsa-miR-1263	B	3	588	I12		hsa-miR-1263	Undetermined	Undetermined	Undetermined	Undetermined	Undetermined	Undetermined	Undetermined	Undetermined	Undetermined	Undetermined	Undetermined	Undetermined	Undetermined	Undetermined	39.5332	Undetermined	Undetermined	Undetermined	Undetermined	Undetermined	Undetermined	Undetermined	Undetermined	Undetermined	Undetermined	Undetermined	Undetermined	Undetermined	Undetermined	Undetermined	Undetermined	Undetermined	Undetermined	Undetermined	Undetermined	Undetermined	Undetermined	Undetermined	Undetermined	Undetermined	Undetermined
hsa-miR-455-3p	589	hsa-miR-455-3p	B	3	589	I13		hsa-miR-455-3p	32.6676	Undetermined	35.1627	32.6174	33.3495	35.6572	35.153	Undetermined	33.9832	Undetermined	Undetermined	32.5282	32.395	Undetermined	Undetermined	33.927	Undetermined	34.1443	Undetermined	Undetermined	Undetermined	Undetermined	33.1202	Undetermined	35.7724	34.2359	36.5237	Undetermined	Undetermined	Undetermined	Undetermined	32.3054	31.9959	34.2535	Undetermined	Undetermined	39.3232	36.3153	Undetermined	Undetermined	35.1005
hsa-miR-582-3p	590	hsa-miR-582-3p	B	3	590	I14		hsa-miR-582-3p	39.0577	37.2434	Undetermined	Undetermined	38.7722	37.5197	38.0872	Undetermined	36.148	Undetermined	38.7308	Undetermined	36.5318	Undetermined	34.6696	39.1977	Undetermined	Undetermined	Undetermined	Undetermined	Undetermined	36.0191	36.1651	Undetermined	36.7751	37.6765	Undetermined	Undetermined	Undetermined	Undetermined	Undetermined	Undetermined	34.8731	Undetermined	Undetermined	Undetermined	Undetermined	Undetermined	Undetermined	38.0562	Undetermined
hsa-miR-409-5p	591	hsa-miR-409-5p	B	3	591	I15		hsa-miR-409-5p	Undetermined	Undetermined	Undetermined	Undetermined	Undetermined	Undetermined	Undetermined	Undetermined	Undetermined	Undetermined	39.3268	38.8045	Undetermined	Undetermined	Undetermined	37.9088	Undetermined	Undetermined	Undetermined	Undetermined	Undetermined	Undetermined	Undetermined	Undetermined	Undetermined	Undetermined	Undetermined	Undetermined	Undetermined	Undetermined	Undetermined	Undetermined	Undetermined	Undetermined	Undetermined	Undetermined	Undetermined	Undetermined	Undetermined	Undetermined	Undetermined
hsa-miR-452*	592	hsa-miR-452*	B	3	592	I16		hsa-miR-452*	Undetermined	Undetermined	Undetermined	Undetermined	35.4854	Undetermined	Undetermined	37.5038	Undetermined	38.0108	Undetermined	Undetermined	Undetermined	Undetermined	33.7434	Undetermined	Undetermined	Undetermined	Undetermined	Undetermined	Undetermined	Undetermined	36.3814	39.9883	Undetermined	Undetermined	Undetermined	Undetermined	Undetermined	Undetermined	Undetermined	Undetermined	Undetermined	Undetermined	Undetermined	Undetermined	Undetermined	Undetermined	Undetermined	39.2003	Undetermined
hsa-miR-19b-1*	593	hsa-miR-19b-1*	B	3	593	I17		hsa-miR-19b-1*	37.8348	39.4127	Undetermined	Undetermined	38.6988	Undetermined	Undetermined	Undetermined	Undetermined	Undetermined	Undetermined	Undetermined	Undetermined	Undetermined	38.0959	Undetermined	Undetermined	Undetermined	Undetermined	Undetermined	Undetermined	37.5373	Undetermined	Undetermined	Undetermined	Undetermined	Undetermined	Undetermined	Undetermined	Undetermined	Undetermined	Undetermined	Undetermined	Undetermined	Undetermined	Undetermined	Undetermined	Undetermined	Undetermined	Undetermined	Undetermined
hsa-miR-610	594	hsa-miR-610	B	3	594	I18		hsa-miR-610	Undetermined	Undetermined	Undetermined	Undetermined	Undetermined	Undetermined	Undetermined	Undetermined	Undetermined	Undetermined	Undetermined	Undetermined	Undetermined	Undetermined	39.4123	Undetermined	Undetermined	Undetermined	Undetermined	Undetermined	Undetermined	Undetermined	Undetermined	Undetermined	Undetermined	Undetermined	Undetermined	Undetermined	Undetermined	Undetermined	Undetermined	Undetermined	38.6492	Undetermined	Undetermined	Undetermined	Undetermined	Undetermined	39.5238	Undetermined	37.7129
hsa-miR-511	595	hsa-miR-511	B	3	595	I19		hsa-miR-511	38.2823	Undetermined	Undetermined	38.7507	Undetermined	Undetermined	Undetermined	Undetermined	Undetermined	Undetermined	Undetermined	Undetermined	Undetermined	Undetermined	Undetermined	Undetermined	Undetermined	Undetermined	Undetermined	Undetermined	Undetermined	36.3995	Undetermined	Undetermined	Undetermined	Undetermined	Undetermined	Undetermined	Undetermined	Undetermined	Undetermined	Undetermined	Undetermined	Undetermined	Undetermined	Undetermined	Undetermined	Undetermined	Undetermined	38.1887	Undetermined
hsa-miR-200c*	596	hsa-miR-200c*	B	3	596	I20		hsa-miR-200c*	Undetermined	Undetermined	Undetermined	34.4228	Undetermined	Undetermined	Undetermined	Undetermined	Undetermined	Undetermined	Undetermined	Undetermined	Undetermined	Undetermined	Undetermined	Undetermined	Undetermined	Undetermined	Undetermined	Undetermined	Undetermined	Undetermined	Undetermined	Undetermined	Undetermined	Undetermined	Undetermined	Undetermined	Undetermined	Undetermined	Undetermined	Undetermined	Undetermined	Undetermined	Undetermined	Undetermined	Undetermined	Undetermined	Undetermined	Undetermined	Undetermined
hsa-let-7a*	597	hsa-let-7a*	B	3	597	I21		hsa-let-7a*	Undetermined	Undetermined	Undetermined	Undetermined	37.6512	Undetermined	Undetermined	Undetermined	34.9184	Undetermined	Undetermined	Undetermined	36.7441	Undetermined	Undetermined	Undetermined	Undetermined	Undetermined	Undetermined	Undetermined	Undetermined	Undetermined	Undetermined	Undetermined	Undetermined	Undetermined	Undetermined	Undetermined	Undetermined	Undetermined	Undetermined	Undetermined	Undetermined	Undetermined	Undetermined	Undetermined	Undetermined	Undetermined	Undetermined	Undetermined	Undetermined
hsa-miR-135a*	598	hsa-miR-135a*	B	3	598	I22		hsa-miR-135a*	36.7839	Undetermined	Undetermined	39.6762	Undetermined	Undetermined	Undetermined	Undetermined	Undetermined	Undetermined	Undetermined	Undetermined	Undetermined	Undetermined	Undetermined	Undetermined	Undetermined	Undetermined	Undetermined	Undetermined	Undetermined	Undetermined	Undetermined	Undetermined	Undetermined	Undetermined	Undetermined	Undetermined	Undetermined	Undetermined	Undetermined	Undetermined	33.1286	Undetermined	Undetermined	Undetermined	Undetermined	Undetermined	Undetermined	Undetermined	Undetermined
hsa-miR-520a-5p	599	hsa-miR-520a-5p	B	3	599	I23		hsa-miR-520a-5p	Undetermined	Undetermined	Undetermined	Undetermined	Undetermined	Undetermined	38.5084	Undetermined	Undetermined	Undetermined	38.9067	Undetermined	Undetermined	Undetermined	Undetermined	37.6417	38.8292	Undetermined	Undetermined	Undetermined	Undetermined	38.1443	Undetermined	Undetermined	Undetermined	Undetermined	Undetermined	Undetermined	Undetermined	Undetermined	Undetermined	Undetermined	Undetermined	Undetermined	Undetermined	Undetermined	Undetermined	Undetermined	Undetermined	Undetermined	Undetermined
hsa-miR-1468	600	hsa-miR-1468	B	3	600	I24		hsa-miR-1468	37.0051	Undetermined	Undetermined	Undetermined	Undetermined	35.547	38.2716	Undetermined	Undetermined	38.9398	36.7861	39.2003	Undetermined	Undetermined	Undetermined	Undetermined	34.295	Undetermined	Undetermined	34.4982	37.2733	38.5394	Undetermined	37.6164	Undetermined	Undetermined	39.2212	38.1572	Undetermined	35.6459	35.1026	Undetermined	37.8151	39.4948	Undetermined	36.6463	Undetermined	37.2039	Undetermined	Undetermined	Undetermined
hsa-miRPlus-C1100	601	hsa-miRPlus-C1100	B	3	601	J1		hsa-miRPlus-C1100	Undetermined	Undetermined	Undetermined	Undetermined	39.3209	Undetermined	Undetermined	Undetermined	Undetermined	Undetermined	Undetermined	Undetermined	Undetermined	Undetermined	Undetermined	Undetermined	Undetermined	Undetermined	Undetermined	Undetermined	Undetermined	Undetermined	Undetermined	Undetermined	Undetermined	Undetermined	Undetermined	Undetermined	Undetermined	Undetermined	Undetermined	Undetermined	Undetermined	Undetermined	Undetermined	Undetermined	Undetermined	Undetermined	Undetermined	Undetermined	Undetermined
hsa-miR-191	602	hsa-miR-191	B	3	602	J2		hsa-miR-191	33.9984	33.7388	35.3891	31.6381	33.3288	32.5076	36.2823	Undetermined	30.6395	36.0089	34.1772	32.2594	32.7292	Undetermined	34.8293	33.3274	34.5794	33.4144	34.8569	32.5668	34.3347	35.383	35.5908	34.171	34.4624	33.7059	35.6729	Undetermined	34.4266	35.861	37.7585	33.6825	32.7399	34.793	33.5902	Undetermined	Undetermined	33.8019	Undetermined	33.5032	32.8533
hsa-miR-145*	603	hsa-miR-145*	B	3	603	J3		hsa-miR-145*	Undetermined	Undetermined	Undetermined	Undetermined	Undetermined	Undetermined	Undetermined	Undetermined	Undetermined	Undetermined	Undetermined	Undetermined	Undetermined	Undetermined	Undetermined	Undetermined	Undetermined	Undetermined	Undetermined	Undetermined	Undetermined	39.3688	Undetermined	Undetermined	Undetermined	Undetermined	36.5573	Undetermined	Undetermined	Undetermined	Undetermined	Undetermined	Undetermined	Undetermined	Undetermined	Undetermined	Undetermined	Undetermined	Undetermined	Undetermined	Undetermined
hsa-miR-548h	604	hsa-miR-548h	B	3	604	J4		hsa-miR-548h	Undetermined	Undetermined	Undetermined	Undetermined	Undetermined	Undetermined	Undetermined	Undetermined	Undetermined	Undetermined	Undetermined	Undetermined	38.8992	Undetermined	Undetermined	35.9723	37.8118	36.7661	39.179	Undetermined	Undetermined	38.6801	Undetermined	37.9677	Undetermined	37.7305	Undetermined	Undetermined	38.797	39.5671	Undetermined	Undetermined	Undetermined	Undetermined	Undetermined	39.8574	Undetermined	Undetermined	Undetermined	Undetermined	Undetermined
hsa-miR-378*	605	hsa-miR-378*	B	3	605	J5		hsa-miR-378*	Undetermined	Undetermined	Undetermined	35.6456	Undetermined	Undetermined	Undetermined	Undetermined	34.6244	Undetermined	35.4398	34.9802	Undetermined	Undetermined	Undetermined	Undetermined	Undetermined	Undetermined	Undetermined	Undetermined	Undetermined	Undetermined	Undetermined	Undetermined	Undetermined	Undetermined	Undetermined	Undetermined	Undetermined	Undetermined	Undetermined	Undetermined	Undetermined	Undetermined	Undetermined	Undetermined	Undetermined	36.3832	Undetermined	Undetermined	Undetermined
hsa-miR-553	606	hsa-miR-553	B	3	606	J6		hsa-miR-553	Undetermined	Undetermined	Undetermined	Undetermined	Undetermined	Undetermined	Undetermined	Undetermined	Undetermined	Undetermined	Undetermined	Undetermined	Undetermined	Undetermined	Undetermined	Undetermined	Undetermined	Undetermined	Undetermined	39.7318	Undetermined	Undetermined	Undetermined	Undetermined	Undetermined	Undetermined	Undetermined	Undetermined	Undetermined	Undetermined	Undetermined	Undetermined	Undetermined	Undetermined	Undetermined	Undetermined	Undetermined	Undetermined	Undetermined	Undetermined	Undetermined
hsa-miR-181c*	607	hsa-miR-181c*	B	3	607	J7		hsa-miR-181c*	Undetermined	Undetermined	Undetermined	Undetermined	Undetermined	Undetermined	Undetermined	Undetermined	Undetermined	Undetermined	Undetermined	37.6832	Undetermined	Undetermined	Undetermined	Undetermined	Undetermined	Undetermined	Undetermined	Undetermined	Undetermined	Undetermined	Undetermined	Undetermined	35.3462	Undetermined	Undetermined	Undetermined	Undetermined	Undetermined	Undetermined	Undetermined	37.849	Undetermined	Undetermined	Undetermined	Undetermined	Undetermined	Undetermined	Undetermined	Undetermined
hsa-miR-624*	608	hsa-miR-624*	B	3	608	J8		hsa-miR-624*	Undetermined	34.2151	39.697	32.9367	31.3764	35.2984	33.767	31.4291	31.5651	35.5164	31.3465	33.4607	Undetermined	Undetermined	Undetermined	Undetermined	Undetermined	35.6117	Undetermined	Undetermined	37.4266	32.5723	34.6056	37.2689	39.0874	33.9291	Undetermined	Undetermined	36.4407	Undetermined	35.115	34.1663	32.872	Undetermined	32.8949	Undetermined	Undetermined	Undetermined	Undetermined	29.7274	Undetermined
hsa-miR-578	609	hsa-miR-578	B	3	609	J9		hsa-miR-578	Undetermined	Undetermined	Undetermined	Undetermined	Undetermined	Undetermined	Undetermined	Undetermined	Undetermined	Undetermined	Undetermined	39.803	Undetermined	Undetermined	Undetermined	Undetermined	Undetermined	Undetermined	Undetermined	Undetermined	Undetermined	37.6506	Undetermined	Undetermined	Undetermined	Undetermined	Undetermined	Undetermined	Undetermined	Undetermined	Undetermined	Undetermined	Undetermined	Undetermined	Undetermined	Undetermined	Undetermined	Undetermined	Undetermined	Undetermined	Undetermined
hsa-miR-448	610	hsa-miR-448	B	3	610	J10		hsa-miR-448	39.6741	Undetermined	Undetermined	Undetermined	Undetermined	Undetermined	Undetermined	Undetermined	Undetermined	Undetermined	Undetermined	Undetermined	Undetermined	Undetermined	Undetermined	Undetermined	Undetermined	Undetermined	Undetermined	Undetermined	Undetermined	Undetermined	Undetermined	Undetermined	Undetermined	Undetermined	Undetermined	Undetermined	38.6732	Undetermined	Undetermined	Undetermined	Undetermined	Undetermined	Undetermined	Undetermined	Undetermined	Undetermined	Undetermined	Undetermined	Undetermined
hsa-miR-875-3p	611	hsa-miR-875-3p	B	3	611	J11		hsa-miR-875-3p	38.3903	Undetermined	Undetermined	Undetermined	37.3069	Undetermined	Undetermined	Undetermined	Undetermined	Undetermined	Undetermined	Undetermined	Undetermined	Undetermined	Undetermined	Undetermined	Undetermined	Undetermined	39.8583	Undetermined	Undetermined	Undetermined	Undetermined	Undetermined	Undetermined	Undetermined	Undetermined	Undetermined	Undetermined	38.0641	37.4943	Undetermined	Undetermined	Undetermined	Undetermined	Undetermined	Undetermined	Undetermined	Undetermined	Undetermined	Undetermined
hsa-miR-661	612	hsa-miR-661	B	3	612	J12		hsa-miR-661	36.03	38.1973	Undetermined	36.0272	Undetermined	37.4287	Undetermined	Undetermined	35.7754	Undetermined	Undetermined	37.393	Undetermined	Undetermined	Undetermined	Undetermined	Undetermined	Undetermined	Undetermined	38.0462	Undetermined	35.9375	Undetermined	37.3774	39.8641	Undetermined	Undetermined	Undetermined	38.7628	Undetermined	Undetermined	Undetermined	38.7981	38.3881	Undetermined	Undetermined	Undetermined	Undetermined	Undetermined	Undetermined	Undetermined
hsa-miR-876-5p	613	hsa-miR-876-5p	B	3	613	J13		hsa-miR-876-5p	Undetermined	Undetermined	Undetermined	Undetermined	Undetermined	Undetermined	Undetermined	Undetermined	Undetermined	Undetermined	Undetermined	Undetermined	Undetermined	Undetermined	Undetermined	Undetermined	Undetermined	Undetermined	Undetermined	35.2477	Undetermined	Undetermined	Undetermined	Undetermined	Undetermined	Undetermined	Undetermined	Undetermined	Undetermined	Undetermined	Undetermined	Undetermined	Undetermined	Undetermined	Undetermined	Undetermined	Undetermined	Undetermined	Undetermined	Undetermined	Undetermined
hsa-miR-1913	614	hsa-miR-1913	B	3	614	J14		hsa-miR-1913	30.9267	33.4225	34.3606	33.9295	38.0562	33.6887	38.351	37.158	36.4493	36.8067	32.4589	33.9689	Undetermined	38.8289	34.5383	33.7127	34.8175	35.9754	34.9448	33.5443	38.2435	29.9551	Undetermined	35.3809	34.3951	36.6936	38.2463	39.5627	34.3863	36.3839	Undetermined	33.4905	32.0613	33.8678	36.9204	39.4132	33.819	33.7337	36.5464	36.6223	34.4419
hsa-miR-220c	615	hsa-miR-220c	B	3	615	J15		hsa-miR-220c	Undetermined	Undetermined	Undetermined	Undetermined	Undetermined	Undetermined	Undetermined	Undetermined	Undetermined	Undetermined	Undetermined	Undetermined	Undetermined	Undetermined	Undetermined	Undetermined	Undetermined	Undetermined	Undetermined	Undetermined	Undetermined	38.0149	Undetermined	Undetermined	Undetermined	Undetermined	Undetermined	Undetermined	Undetermined	Undetermined	Undetermined	Undetermined	Undetermined	Undetermined	Undetermined	Undetermined	Undetermined	Undetermined	Undetermined	Undetermined	Undetermined
hsa-miR-218-1*	616	hsa-miR-218-1*	B	3	616	J16		hsa-miR-218-1*	35.4106	38.4922	38.2355	Undetermined	36.9759	37.5503	36.4833	37.3946	37.3028	36.7665	35.7333	37.1174	35.4929	37.1616	38.026	37.541	36.9057	35.835	36.6608	35.8157	Undetermined	38.3671	Undetermined	36.7098	38.4016	36.9863	38.1483	36.4461	37.861	37.7649	Undetermined	36.2392	39.3975	39.5439	37.4248	36.7461	36.9827	36.8461	39.7783	35.5873	39.278
hsa-miR-744*	617	hsa-miR-744*	B	3	617	J17		hsa-miR-744*	34.8903	35.7586	37.7696	33.583	35.2973	36.2691	33.3743	34.186	33.6575	35.4399	33.2887	33.0027	32.748	34.5433	34.3348	33.2646	37.1275	36.2852	33.7488	34.4577	33.894	33.5706	34.2384	35.5237	35.7086	33.5363	36.9488	34.2636	35.1934	34.6027	36.8131	35.5467	35.6193	34.6693	36.0146	35.4876	33.4533	34.4573	35.4321	34.3591	34.2563
hsa-miR-548m	618	hsa-miR-548m	B	3	618	J18		hsa-miR-548m	Undetermined	Undetermined	Undetermined	Undetermined	Undetermined	Undetermined	Undetermined	Undetermined	Undetermined	Undetermined	37.7551	Undetermined	Undetermined	Undetermined	Undetermined	Undetermined	Undetermined	Undetermined	Undetermined	Undetermined	Undetermined	Undetermined	Undetermined	Undetermined	Undetermined	Undetermined	Undetermined	Undetermined	Undetermined	Undetermined	Undetermined	39.5545	Undetermined	Undetermined	Undetermined	Undetermined	Undetermined	Undetermined	Undetermined	39.8185	Undetermined
hsa-miR-138-2*	619	hsa-miR-138-2*	B	3	619	J19		hsa-miR-138-2*	Undetermined	Undetermined	Undetermined	36.5375	Undetermined	Undetermined	Undetermined	Undetermined	38.572	Undetermined	Undetermined	38.5121	Undetermined	Undetermined	Undetermined	Undetermined	Undetermined	Undetermined	32.1254	Undetermined	Undetermined	38.9378	Undetermined	Undetermined	39.3417	Undetermined	Undetermined	Undetermined	36.3843	Undetermined	Undetermined	Undetermined	34.3446	Undetermined	37.1922	Undetermined	Undetermined	Undetermined	Undetermined	Undetermined	Undetermined
hsa-miR-561	620	hsa-miR-561	B	3	620	J20		hsa-miR-561	Undetermined	Undetermined	Undetermined	Undetermined	Undetermined	Undetermined	Undetermined	Undetermined	Undetermined	Undetermined	Undetermined	Undetermined	Undetermined	Undetermined	Undetermined	Undetermined	Undetermined	Undetermined	Undetermined	Undetermined	Undetermined	Undetermined	Undetermined	Undetermined	Undetermined	Undetermined	Undetermined	Undetermined	Undetermined	Undetermined	Undetermined	Undetermined	Undetermined	Undetermined	Undetermined	Undetermined	Undetermined	Undetermined	Undetermined	Undetermined	Undetermined
hsa-miR-99b*	621	hsa-miR-99b*	B	3	621	J21		hsa-miR-99b*	38.8857	Undetermined	Undetermined	33.2643	32.847	Undetermined	35.922	Undetermined	33.6543	34.2281	Undetermined	33.1109	33.4321	39.1324	33.4596	34.6409	Undetermined	Undetermined	Undetermined	33.001	Undetermined	31.7435	31.7219	Undetermined	33.5556	33.3604	Undetermined	Undetermined	39.8061	33.7546	Undetermined	Undetermined	34.0657	Undetermined	34.6834	Undetermined	36.3557	Undetermined	Undetermined	Undetermined	33.5306
hsa-miR-23a*	622	hsa-miR-23a*	B	3	622	J22		hsa-miR-23a*	Undetermined	Undetermined	Undetermined	Undetermined	Undetermined	37.9978	Undetermined	Undetermined	Undetermined	Undetermined	Undetermined	Undetermined	Undetermined	Undetermined	Undetermined	Undetermined	Undetermined	Undetermined	Undetermined	Undetermined	Undetermined	39.8109	37.0831	Undetermined	Undetermined	Undetermined	Undetermined	Undetermined	Undetermined	Undetermined	Undetermined	Undetermined	39.0248	Undetermined	39.266	Undetermined	Undetermined	Undetermined	Undetermined	Undetermined	Undetermined
hsa-miR-191*	623	hsa-miR-191*	B	3	623	J23		hsa-miR-191*	Undetermined	Undetermined	Undetermined	37.6617	Undetermined	Undetermined	Undetermined	Undetermined	Undetermined	Undetermined	Undetermined	33.6466	Undetermined	Undetermined	Undetermined	Undetermined	Undetermined	Undetermined	Undetermined	Undetermined	Undetermined	39.2755	Undetermined	Undetermined	Undetermined	Undetermined	Undetermined	Undetermined	37.2543	Undetermined	Undetermined	Undetermined	Undetermined	Undetermined	Undetermined	Undetermined	Undetermined	Undetermined	Undetermined	Undetermined	Undetermined
EMPTY	458	EMPTY	B	3	624	J24		EMPTY	Undetermined	Undetermined	Undetermined	Undetermined	Undetermined	Undetermined	Undetermined	Undetermined	Undetermined	Undetermined	Undetermined	Undetermined	Undetermined	Undetermined	Undetermined	Undetermined	Undetermined	Undetermined	Undetermined	Undetermined	Undetermined	Undetermined	Undetermined	Undetermined	Undetermined	Undetermined	Undetermined	Undetermined	Undetermined	Undetermined	Undetermined	Undetermined	Undetermined	Undetermined	Undetermined	Undetermined	Undetermined	Undetermined	Undetermined	Undetermined	Undetermined
hsa-miR-1204	625	hsa-miR-1204	B	3	625	K1		hsa-miR-1204	Undetermined	Undetermined	Undetermined	Undetermined	35.6985	Undetermined	Undetermined	Undetermined	Undetermined	Undetermined	Undetermined	Undetermined	Undetermined	Undetermined	Undetermined	Undetermined	Undetermined	Undetermined	Undetermined	Undetermined	Undetermined	Undetermined	Undetermined	Undetermined	Undetermined	Undetermined	Undetermined	Undetermined	Undetermined	Undetermined	Undetermined	Undetermined	Undetermined	Undetermined	Undetermined	Undetermined	Undetermined	Undetermined	Undetermined	Undetermined	Undetermined
hsa-miR-548j	626	hsa-miR-548j	B	3	626	K2		hsa-miR-548j	36.0695	Undetermined	Undetermined	37.6084	35.6533	Undetermined	Undetermined	Undetermined	34.6167	Undetermined	38.8032	Undetermined	Undetermined	Undetermined	Undetermined	Undetermined	Undetermined	Undetermined	Undetermined	Undetermined	Undetermined	Undetermined	Undetermined	Undetermined	Undetermined	Undetermined	Undetermined	Undetermined	Undetermined	Undetermined	Undetermined	Undetermined	Undetermined	Undetermined	Undetermined	Undetermined	Undetermined	Undetermined	Undetermined	35.7939	Undetermined
hsa-miR-555	627	hsa-miR-555	B	3	627	K3		hsa-miR-555	Undetermined	Undetermined	35.4893	35.6523	32.8724	Undetermined	34.4029	32.6705	35.5151	33.7692	32.8322	38.0915	37.5458	37.0989	37.8445	38.2318	33.539	37.7863	Undetermined	37.6302	38.8036	34.7265	35.7906	39.3778	Undetermined	Undetermined	37.4494	37.6814	Undetermined	Undetermined	34.7718	Undetermined	37.5154	Undetermined	37.5483	34.4842	35.2297	38.2784	37.194	34.3516	39.019
hsa-miR-1224-3p	628	hsa-miR-1224-3p	B	3	628	K4		hsa-miR-1224-3p	34.7324	Undetermined	36.4282	35.6451	Undetermined	39.8785	Undetermined	Undetermined	Undetermined	Undetermined	36.1993	36.4329	Undetermined	Undetermined	38.0061	37.8699	36.279	38.1261	Undetermined	38.043	Undetermined	37.5138	Undetermined	Undetermined	Undetermined	Undetermined	39.9093	39.577	Undetermined	Undetermined	39.9065	Undetermined	Undetermined	37.7268	38.8379	37.362	Undetermined	37.231	39.3291	Undetermined	38.2043
hsa-miR-649	629	hsa-miR-649	B	3	629	K5		hsa-miR-649	Undetermined	Undetermined	Undetermined	Undetermined	Undetermined	Undetermined	Undetermined	Undetermined	Undetermined	Undetermined	Undetermined	35.7912	Undetermined	Undetermined	Undetermined	Undetermined	Undetermined	Undetermined	Undetermined	Undetermined	Undetermined	Undetermined	Undetermined	Undetermined	Undetermined	Undetermined	Undetermined	Undetermined	Undetermined	Undetermined	Undetermined	Undetermined	Undetermined	Undetermined	Undetermined	Undetermined	Undetermined	38.2259	Undetermined	Undetermined	Undetermined
hsa-miR-663b	630	hsa-miR-663b	B	3	630	K6		hsa-miR-663b	38.0021	Undetermined	Undetermined	36.1501	38.7771	39.0885	37.9395	Undetermined	33.6491	Undetermined	Undetermined	Undetermined	Undetermined	Undetermined	Undetermined	35.3783	Undetermined	36.685	37.3182	37.5779	Undetermined	37.3765	35.7565	38.7299	36.0774	37.0742	Undetermined	Undetermined	37.7428	Undetermined	Undetermined	Undetermined	36.6859	33.5347	36.1668	Undetermined	Undetermined	33.0187	Undetermined	Undetermined	Undetermined
hsa-miR-634	631	hsa-miR-634	B	3	631	K7		hsa-miR-634	38.6349	Undetermined	Undetermined	33.4375	Undetermined	36.077	Undetermined	Undetermined	Undetermined	Undetermined	Undetermined	Undetermined	Undetermined	Undetermined	Undetermined	Undetermined	Undetermined	Undetermined	Undetermined	Undetermined	Undetermined	Undetermined	Undetermined	Undetermined	Undetermined	Undetermined	Undetermined	Undetermined	Undetermined	Undetermined	Undetermined	Undetermined	Undetermined	Undetermined	Undetermined	Undetermined	Undetermined	Undetermined	Undetermined	Undetermined	Undetermined
hsa-miR-1248	632	hsa-miR-1248	B	3	632	K8		hsa-miR-1248	Undetermined	Undetermined	Undetermined	Undetermined	Undetermined	Undetermined	Undetermined	Undetermined	Undetermined	Undetermined	Undetermined	Undetermined	Undetermined	Undetermined	Undetermined	Undetermined	Undetermined	Undetermined	Undetermined	Undetermined	Undetermined	Undetermined	Undetermined	Undetermined	Undetermined	Undetermined	Undetermined	Undetermined	Undetermined	Undetermined	Undetermined	Undetermined	Undetermined	Undetermined	Undetermined	Undetermined	Undetermined	Undetermined	Undetermined	Undetermined	Undetermined
hsa-miR-889	633	hsa-miR-889	B	3	633	K9		hsa-miR-889	Undetermined	Undetermined	Undetermined	Undetermined	Undetermined	Undetermined	Undetermined	37.2	Undetermined	Undetermined	Undetermined	Undetermined	Undetermined	Undetermined	Undetermined	Undetermined	Undetermined	Undetermined	Undetermined	Undetermined	Undetermined	38.2102	Undetermined	Undetermined	Undetermined	Undetermined	Undetermined	Undetermined	Undetermined	Undetermined	Undetermined	Undetermined	Undetermined	Undetermined	Undetermined	Undetermined	Undetermined	Undetermined	Undetermined	Undetermined	Undetermined
hsa-miR-1227	634	hsa-miR-1227	B	3	634	K10		hsa-miR-1227	35.5979	37.1756	Undetermined	Undetermined	Undetermined	Undetermined	Undetermined	38.6319	Undetermined	Undetermined	39.3381	36.5131	Undetermined	Undetermined	37.9327	Undetermined	Undetermined	Undetermined	Undetermined	36.9812	Undetermined	35.6915	Undetermined	Undetermined	37.8651	39.7511	Undetermined	Undetermined	35.4184	Undetermined	Undetermined	Undetermined	38.1915	Undetermined	37.2794	Undetermined	Undetermined	Undetermined	Undetermined	Undetermined	Undetermined
hsa-miR-517b	635	hsa-miR-517b	B	3	635	K11		hsa-miR-517b	Undetermined	Undetermined	Undetermined	Undetermined	Undetermined	Undetermined	Undetermined	Undetermined	Undetermined	Undetermined	35.8008	Undetermined	Undetermined	Undetermined	Undetermined	Undetermined	Undetermined	Undetermined	Undetermined	Undetermined	Undetermined	Undetermined	Undetermined	Undetermined	Undetermined	Undetermined	Undetermined	Undetermined	Undetermined	Undetermined	Undetermined	Undetermined	Undetermined	Undetermined	Undetermined	Undetermined	Undetermined	Undetermined	Undetermined	Undetermined	Undetermined
hsa-miR-1255b	636	hsa-miR-1255b	B	3	636	K12		hsa-miR-1255b	32.8026	Undetermined	Undetermined	Undetermined	Undetermined	Undetermined	39.4418	Undetermined	36.8132	Undetermined	Undetermined	Undetermined	Undetermined	Undetermined	37.4468	Undetermined	Undetermined	Undetermined	Undetermined	Undetermined	Undetermined	Undetermined	Undetermined	Undetermined	Undetermined	Undetermined	Undetermined	Undetermined	Undetermined	35.6649	Undetermined	38.4315	Undetermined	Undetermined	36.4353	Undetermined	Undetermined	Undetermined	Undetermined	37.7681	Undetermined
hsa-miR-330-5p	637	hsa-miR-330-5p	B	3	637	K13		hsa-miR-330-5p	Undetermined	Undetermined	Undetermined	38.0158	33.753	Undetermined	Undetermined	36.8432	Undetermined	Undetermined	Undetermined	Undetermined	Undetermined	Undetermined	Undetermined	Undetermined	Undetermined	Undetermined	Undetermined	Undetermined	33.174	Undetermined	Undetermined	Undetermined	Undetermined	Undetermined	Undetermined	Undetermined	Undetermined	Undetermined	Undetermined	Undetermined	Undetermined	Undetermined	38.4681	Undetermined	Undetermined	Undetermined	Undetermined	Undetermined	Undetermined
hsa-miR-1238	638	hsa-miR-1238	B	3	638	K14		hsa-miR-1238	35.4386	35.8344	Undetermined	Undetermined	36.8591	Undetermined	Undetermined	Undetermined	Undetermined	Undetermined	Undetermined	Undetermined	36.8798	38.6634	Undetermined	39.779	Undetermined	Undetermined	Undetermined	Undetermined	Undetermined	Undetermined	Undetermined	Undetermined	Undetermined	Undetermined	Undetermined	Undetermined	38.1277	38.281	Undetermined	Undetermined	Undetermined	Undetermined	Undetermined	Undetermined	Undetermined	Undetermined	Undetermined	39.2699	Undetermined
hsa-miR-188-3p	639	hsa-miR-188-3p	B	3	639	K15	not reliable	hsa-miR-188-3p	22.7292	22.951	22.5146	18.2369	22.4772	22.9383	22.5114	22.5461	20.5992	22.1341	21.5445	21.9635	24.4993	24.2526	24.599	22.673	24.5021	23.6538	24.4596	23.4186	23.9193	24.6573	20.8747	24.7238	23.1243	24.6418	24.1981	23.5684	24.0975	23.0921	23.5058	23.9322	21.8702	25.4363	24.5564	25.9394	37.4924	23.7951	24.7102	23.004	24.2098
hsa-miR-589*	640	hsa-miR-589*	B	3	640	K16		hsa-miR-589*	Undetermined	Undetermined	Undetermined	Undetermined	Undetermined	Undetermined	Undetermined	Undetermined	Undetermined	Undetermined	Undetermined	Undetermined	Undetermined	Undetermined	Undetermined	Undetermined	Undetermined	Undetermined	Undetermined	Undetermined	Undetermined	Undetermined	Undetermined	Undetermined	Undetermined	Undetermined	Undetermined	Undetermined	Undetermined	Undetermined	Undetermined	Undetermined	Undetermined	Undetermined	Undetermined	Undetermined	Undetermined	Undetermined	Undetermined	Undetermined	Undetermined
hsa-miR-125b-2*	641	hsa-miR-125b-2*	B	3	641	K17		hsa-miR-125b-2*	Undetermined	Undetermined	Undetermined	34.6439	34.9202	Undetermined	Undetermined	Undetermined	Undetermined	Undetermined	Undetermined	Undetermined	Undetermined	Undetermined	Undetermined	35.8416	Undetermined	Undetermined	Undetermined	37.0953	Undetermined	35.2941	Undetermined	Undetermined	Undetermined	Undetermined	Undetermined	Undetermined	34.9846	Undetermined	Undetermined	Undetermined	Undetermined	Undetermined	Undetermined	Undetermined	Undetermined	Undetermined	Undetermined	Undetermined	Undetermined
hsa-miR-16-2*	642	hsa-miR-16-2*	B	3	642	K18		hsa-miR-16-2*	39.3173	Undetermined	Undetermined	Undetermined	38.1688	Undetermined	Undetermined	Undetermined	Undetermined	Undetermined	Undetermined	Undetermined	Undetermined	Undetermined	Undetermined	Undetermined	35.36	Undetermined	Undetermined	Undetermined	Undetermined	Undetermined	Undetermined	Undetermined	Undetermined	Undetermined	Undetermined	Undetermined	Undetermined	Undetermined	Undetermined	39.6731	Undetermined	Undetermined	Undetermined	Undetermined	Undetermined	Undetermined	39.2768	Undetermined	Undetermined
hsa-miR-515-5p	643	hsa-miR-515-5p	B	3	643	K19		hsa-miR-515-5p	Undetermined	36.5649	Undetermined	Undetermined	Undetermined	Undetermined	Undetermined	Undetermined	Undetermined	Undetermined	Undetermined	Undetermined	Undetermined	Undetermined	Undetermined	Undetermined	Undetermined	Undetermined	Undetermined	Undetermined	Undetermined	Undetermined	Undetermined	Undetermined	Undetermined	Undetermined	Undetermined	Undetermined	Undetermined	Undetermined	Undetermined	Undetermined	34.8751	Undetermined	38.3666	Undetermined	Undetermined	Undetermined	Undetermined	Undetermined	Undetermined
hsa-miR-340*	644	hsa-miR-340*	B	3	644	K20		hsa-miR-340*	38.3795	35.7197	Undetermined	37.5444	37.5161	39.1742	Undetermined	Undetermined	34.8099	Undetermined	Undetermined	36.7367	Undetermined	Undetermined	Undetermined	Undetermined	Undetermined	34.9803	Undetermined	Undetermined	36.6128	39.3991	39.044	Undetermined	Undetermined	Undetermined	Undetermined	Undetermined	Undetermined	Undetermined	Undetermined	Undetermined	Undetermined	Undetermined	Undetermined	Undetermined	Undetermined	Undetermined	Undetermined	Undetermined	Undetermined
UniSp3 IPC P2	431	UniSp3 IPC	B	3	645	K21		UniSp3 IPC	19.4951	18.7415	19.1036	18.2811	18.8351	19.3473	18.7715	18.9652	18.4303	19.3525	20.6549	17.8991	18.6291	18.5955	18.5586	18.0986	18.5037	18.5779	18.5647	18.7865	18.8526	18.788	18.1861	19.0479	18.6391	19.0514	19.4928	18.9904	19.1434	18.8066	19.0538	18.9563	18.5954	18.9035	18.776	18.6263	18.6856	18.5635	18.5609	18.4449	18.539
hsa-miR-34a*	646	hsa-miR-34a*	B	3	646	K22		hsa-miR-34a*	Undetermined	Undetermined	Undetermined	Undetermined	Undetermined	34.8459	Undetermined	Undetermined	38.9851	Undetermined	Undetermined	Undetermined	Undetermined	Undetermined	Undetermined	Undetermined	38.4461	Undetermined	Undetermined	Undetermined	Undetermined	Undetermined	Undetermined	Undetermined	Undetermined	Undetermined	Undetermined	Undetermined	Undetermined	Undetermined	Undetermined	Undetermined	Undetermined	Undetermined	Undetermined	Undetermined	Undetermined	Undetermined	Undetermined	Undetermined	Undetermined
hsa-miR-342-5p	647	hsa-miR-342-5p	B	3	647	K23		hsa-miR-342-5p	37.8867	Undetermined	Undetermined	36.3422	Undetermined	35.8439	Undetermined	Undetermined	33.4782	35.662	34.914	35.627	Undetermined	Undetermined	Undetermined	Undetermined	Undetermined	Undetermined	Undetermined	35.746	Undetermined	39.2361	Undetermined	Undetermined	37.6105	37.9362	Undetermined	Undetermined	Undetermined	Undetermined	Undetermined	Undetermined	Undetermined	Undetermined	Undetermined	Undetermined	Undetermined	36.9813	Undetermined	Undetermined	34.8002
hsa-miR-639	648	hsa-miR-639	B	3	648	K24		hsa-miR-639	35.7838	35.8647	36.0451	34.9753	36.1828	37.4126	35.492	36.7254	36.4868	36.2974	33.8569	33.5678	35.8272	35.5691	34.9005	34.6541	36.9358	36.1028	35.6596	Undetermined	37.4043	31.5095	35.6896	37.1969	32.5025	34.3848	36.8923	35.6481	34.4276	36.6776	36.377	36.2406	34.2555	35.3986	32.9729	35.2925	36.3295	36.2098	36.4741	34.2973	34.6303
hsa-let-7i*	649	hsa-let-7i*	B	3	649	L1		hsa-let-7i*	Undetermined	Undetermined	Undetermined	Undetermined	Undetermined	Undetermined	Undetermined	Undetermined	Undetermined	Undetermined	33.6168	Undetermined	Undetermined	Undetermined	Undetermined	Undetermined	Undetermined	Undetermined	Undetermined	Undetermined	Undetermined	Undetermined	Undetermined	38.0021	Undetermined	Undetermined	Undetermined	Undetermined	Undetermined	Undetermined	Undetermined	Undetermined	Undetermined	Undetermined	Undetermined	Undetermined	Undetermined	Undetermined	34.5435	Undetermined	Undetermined
SNORD38B P2	650	SNORD38B	B	3	650	L2		SNORD38B	32.7453	30.9034	34.7703	30.9601	32.694	29.0021	34.1895	35.416	28.851	35.3754	32.6595	33.6523	32.911	37.063	Undetermined	38.9582	39.1817	Undetermined	38.8092	34.1753	35.4914	34.464	30.8575	33.9389	31.4655	33.3077	34.4741	35.233	Undetermined	33.5883	34.5795	33.6666	31.5444	Undetermined	30.1793	Undetermined	37.2997	33.5729	Undetermined	35.488	34.1473
hsa-miR-645	651	hsa-miR-645	B	3	651	L3		hsa-miR-645	34.89	Undetermined	35.4205	Undetermined	Undetermined	Undetermined	Undetermined	Undetermined	Undetermined	Undetermined	37.2665	39.2135	Undetermined	Undetermined	36.4138	Undetermined	Undetermined	Undetermined	Undetermined	Undetermined	Undetermined	35.5889	39.8242	Undetermined	Undetermined	Undetermined	Undetermined	Undetermined	Undetermined	Undetermined	Undetermined	39.6374	37.0816	Undetermined	39.1425	Undetermined	39.1684	38.2931	38.7771	38.1167	36.7004
hsa-miR-1259	652	hsa-miR-1259	B	3	652	L4		hsa-miR-1259	Undetermined	Undetermined	Undetermined	Undetermined	Undetermined	Undetermined	Undetermined	Undetermined	Undetermined	Undetermined	Undetermined	Undetermined	Undetermined	Undetermined	Undetermined	Undetermined	Undetermined	Undetermined	Undetermined	Undetermined	Undetermined	Undetermined	Undetermined	Undetermined	Undetermined	Undetermined	Undetermined	Undetermined	Undetermined	Undetermined	Undetermined	Undetermined	Undetermined	Undetermined	Undetermined	Undetermined	Undetermined	Undetermined	Undetermined	Undetermined	Undetermined
hsa-miR-33a*	653	hsa-miR-33a*	B	3	653	L5		hsa-miR-33a*	Undetermined	Undetermined	Undetermined	33.7966	Undetermined	36.6757	Undetermined	Undetermined	Undetermined	Undetermined	Undetermined	Undetermined	Undetermined	Undetermined	Undetermined	Undetermined	Undetermined	38.6219	38.1527	Undetermined	Undetermined	Undetermined	Undetermined	38.1381	Undetermined	Undetermined	Undetermined	Undetermined	Undetermined	38.1528	Undetermined	Undetermined	Undetermined	Undetermined	Undetermined	Undetermined	Undetermined	Undetermined	Undetermined	Undetermined	Undetermined
hsa-miR-609	654	hsa-miR-609	B	3	654	L6		hsa-miR-609	Undetermined	Undetermined	Undetermined	Undetermined	Undetermined	Undetermined	Undetermined	Undetermined	Undetermined	Undetermined	Undetermined	Undetermined	Undetermined	Undetermined	Undetermined	37.7199	Undetermined	Undetermined	Undetermined	Undetermined	Undetermined	Undetermined	Undetermined	38.6318	Undetermined	Undetermined	Undetermined	Undetermined	Undetermined	Undetermined	Undetermined	Undetermined	Undetermined	Undetermined	Undetermined	Undetermined	Undetermined	Undetermined	Undetermined	Undetermined	Undetermined
hsa-miR-34b*	655	hsa-miR-34b*	B	3	655	L7		hsa-miR-34b*	Undetermined	Undetermined	30.5642	38.4288	Undetermined	Undetermined	Undetermined	Undetermined	Undetermined	Undetermined	34.2862	Undetermined	Undetermined	Undetermined	33.5217	34.9168	Undetermined	35.2249	34.443	34.7632	Undetermined	36.4679	33.6543	Undetermined	Undetermined	35.8846	35.4844	Undetermined	34.7617	Undetermined	36.1022	Undetermined	34.8153	Undetermined	Undetermined	Undetermined	Undetermined	Undetermined	Undetermined	Undetermined	34.1878
hsa-miR-579	656	hsa-miR-579	B	3	656	L8		hsa-miR-579	Undetermined	Undetermined	Undetermined	Undetermined	Undetermined	Undetermined	Undetermined	Undetermined	Undetermined	Undetermined	Undetermined	Undetermined	Undetermined	Undetermined	Undetermined	Undetermined	Undetermined	Undetermined	Undetermined	Undetermined	Undetermined	Undetermined	Undetermined	Undetermined	Undetermined	Undetermined	Undetermined	Undetermined	Undetermined	Undetermined	Undetermined	Undetermined	Undetermined	Undetermined	Undetermined	Undetermined	Undetermined	Undetermined	Undetermined	Undetermined	Undetermined
hsa-miR-379*	657	hsa-miR-379*	B	3	657	L9		hsa-miR-379*	38.5438	Undetermined	Undetermined	Undetermined	Undetermined	Undetermined	Undetermined	Undetermined	Undetermined	Undetermined	Undetermined	35.765	Undetermined	Undetermined	Undetermined	Undetermined	Undetermined	Undetermined	Undetermined	Undetermined	Undetermined	Undetermined	Undetermined	Undetermined	Undetermined	Undetermined	Undetermined	Undetermined	Undetermined	Undetermined	Undetermined	Undetermined	Undetermined	Undetermined	37.9854	Undetermined	Undetermined	38.9328	Undetermined	Undetermined	Undetermined
hsa-miR-1914*	658	hsa-miR-1914*	B	3	658	L10		hsa-miR-1914*	Undetermined	Undetermined	Undetermined	35.2492	39.8533	Undetermined	Undetermined	Undetermined	Undetermined	Undetermined	Undetermined	37.5441	Undetermined	Undetermined	Undetermined	38.7997	Undetermined	Undetermined	Undetermined	Undetermined	Undetermined	35.133	Undetermined	Undetermined	Undetermined	Undetermined	Undetermined	Undetermined	38.4908	Undetermined	Undetermined	Undetermined	36.1461	Undetermined	37.3703	Undetermined	Undetermined	Undetermined	Undetermined	39.9143	Undetermined
hsa-miR-614	659	hsa-miR-614	B	3	659	L11		hsa-miR-614	Undetermined	36.7635	36.7287	38.2274	Undetermined	Undetermined	Undetermined	38.8514	Undetermined	Undetermined	Undetermined	Undetermined	Undetermined	Undetermined	Undetermined	Undetermined	Undetermined	Undetermined	Undetermined	Undetermined	Undetermined	Undetermined	Undetermined	Undetermined	Undetermined	Undetermined	Undetermined	Undetermined	Undetermined	Undetermined	Undetermined	Undetermined	Undetermined	Undetermined	Undetermined	Undetermined	Undetermined	Undetermined	Undetermined	Undetermined	Undetermined
hsa-miR-1974	660	hsa-miR-1974	B	3	660	L12		hsa-miR-1974	31.6885	26.7282	30.675	23.5164	26.2974	25.9132	29.8573	33.7051	25.0614	29.7468	29.4464	22.7894	26.5221	27.2655	31.4222	27.253	28.8714	28.7596	30.9797	26.2649	30.9392	31.9512	30.3572	32.8292	31.9527	29.2333	29.6276	32.8421	29.1307	35.5592	34.3849	28.6233	25.7858	28.315	26.5692	38.6251	34.3568	30.1604	33.7245	27.6807	29.2522
hsa-miR-93*	661	hsa-miR-93*	B	3	661	L13		hsa-miR-93*	38.7679	33.7763	Undetermined	Undetermined	Undetermined	32.9523	38.8651	Undetermined	Undetermined	Undetermined	Undetermined	Undetermined	35.006	Undetermined	Undetermined	34.5526	Undetermined	Undetermined	Undetermined	Undetermined	Undetermined	Undetermined	Undetermined	35.285	Undetermined	Undetermined	34.6654	Undetermined	Undetermined	Undetermined	Undetermined	Undetermined	Undetermined	Undetermined	Undetermined	Undetermined	Undetermined	Undetermined	Undetermined	Undetermined	Undetermined
hsa-miR-219-2-3p	662	hsa-miR-219-2-3p	B	3	662	L14		hsa-miR-219-2-3p	Undetermined	Undetermined	Undetermined	Undetermined	Undetermined	Undetermined	Undetermined	Undetermined	Undetermined	Undetermined	Undetermined	Undetermined	Undetermined	Undetermined	Undetermined	Undetermined	Undetermined	Undetermined	Undetermined	Undetermined	Undetermined	38.366	Undetermined	Undetermined	Undetermined	Undetermined	Undetermined	Undetermined	Undetermined	Undetermined	Undetermined	Undetermined	Undetermined	Undetermined	39.7371	Undetermined	Undetermined	Undetermined	39.6043	Undetermined	Undetermined
hsa-miR-616	663	hsa-miR-616	B	3	663	L15		hsa-miR-616	34.7074	Undetermined	Undetermined	39.8823	38.9842	38.7162	Undetermined	35.1703	39.9269	Undetermined	Undetermined	38.5111	Undetermined	39.0176	39.9702	Undetermined	Undetermined	Undetermined	Undetermined	Undetermined	Undetermined	Undetermined	Undetermined	Undetermined	Undetermined	Undetermined	Undetermined	Undetermined	37.6825	Undetermined	Undetermined	Undetermined	32.3264	Undetermined	38.4526	Undetermined	Undetermined	Undetermined	Undetermined	Undetermined	38.263
hsa-miR-1912	664	hsa-miR-1912	B	3	664	L16		hsa-miR-1912	28.554	Undetermined	Undetermined	36.9841	Undetermined	38.0373	39.1688	39.6521	Undetermined	Undetermined	36.5845	36.8575	38.9327	36.9319	39.3433	37.1992	Undetermined	Undetermined	Undetermined	34.9026	Undetermined	Undetermined	Undetermined	Undetermined	Undetermined	Undetermined	Undetermined	Undetermined	Undetermined	Undetermined	37.341	35.7412	Undetermined	Undetermined	Undetermined	Undetermined	35.3781	Undetermined	Undetermined	Undetermined	37.3139
hsa-miR-2110	665	hsa-miR-2110	B	3	665	L17		hsa-miR-2110	31.837	35.1638	Undetermined	32.492	32.8662	32.3926	35.1562	32.9679	33.4317	34.3352	31.8193	32.4133	35.4614	34.762	33.4242	31.4191	35.9045	32.5207	33.4711	32.9223	35.1121	32.158	34.2171	36.6602	32.2625	34.9752	35.4737	36.348	33.1861	35.584	37.6472	37.9614	31.2072	33.4397	33.9407	35.922	Undetermined	34.6251	Undetermined	33.8708	34.2878
hsa-miR-626	666	hsa-miR-626	B	3	666	L18		hsa-miR-626	Undetermined	Undetermined	Undetermined	Undetermined	Undetermined	Undetermined	Undetermined	Undetermined	Undetermined	Undetermined	38.8253	39.3082	Undetermined	Undetermined	Undetermined	Undetermined	Undetermined	Undetermined	Undetermined	Undetermined	Undetermined	Undetermined	Undetermined	Undetermined	Undetermined	Undetermined	Undetermined	Undetermined	Undetermined	Undetermined	Undetermined	Undetermined	Undetermined	Undetermined	Undetermined	Undetermined	Undetermined	Undetermined	Undetermined	Undetermined	39.0986
hsa-miR-200a*	667	hsa-miR-200a*	B	3	667	L19		hsa-miR-200a*	35.5073	Undetermined	Undetermined	35.0932	34.8717	35.8181	Undetermined	Undetermined	33.6459	Undetermined	Undetermined	Undetermined	Undetermined	Undetermined	Undetermined	Undetermined	Undetermined	Undetermined	35.5201	36.5815	Undetermined	32.9739	Undetermined	Undetermined	33.1727	34.8557	Undetermined	Undetermined	37.1821	Undetermined	Undetermined	34.7401	34.1775	36.8394	38.0058	Undetermined	Undetermined	Undetermined	Undetermined	Undetermined	35.028
hsa-miR-432*	668	hsa-miR-432*	B	3	668	L20		hsa-miR-432*	Undetermined	Undetermined	Undetermined	Undetermined	Undetermined	Undetermined	Undetermined	Undetermined	Undetermined	Undetermined	Undetermined	Undetermined	Undetermined	Undetermined	Undetermined	Undetermined	Undetermined	Undetermined	Undetermined	Undetermined	Undetermined	Undetermined	Undetermined	Undetermined	Undetermined	Undetermined	Undetermined	Undetermined	Undetermined	Undetermined	Undetermined	Undetermined	Undetermined	Undetermined	39.2027	Undetermined	Undetermined	Undetermined	Undetermined	Undetermined	Undetermined
hsa-miR-636	669	hsa-miR-636	B	3	669	L21		hsa-miR-636	34.7925	37.6012	35.833	35.2122	Undetermined	38.1618	Undetermined	35.8291	Undetermined	Undetermined	34.2555	36.1614	Undetermined	35.3792	34.9392	35.6144	37.4676	36.0942	36.6646	Undetermined	Undetermined	32.4466	Undetermined	33.3466	34.1128	34.2038	35.9487	Undetermined	35.6242	Undetermined	Undetermined	37.3034	32.1684	34.5085	31.9717	Undetermined	Undetermined	37.191	Undetermined	33.4645	36.7172
hsa-miR-888*	81	hsa-miR-888*	B	3	670	L22		hsa-miR-888*	Undetermined	Undetermined	Undetermined	35.414	Undetermined	Undetermined	Undetermined	35.2921	Undetermined		Undetermined	Undetermined	Undetermined	Undetermined	Undetermined	Undetermined	Undetermined	Undetermined	Undetermined	Undetermined	Undetermined	Undetermined	Undetermined	Undetermined	Undetermined	Undetermined	Undetermined	Undetermined	Undetermined	Undetermined	Undetermined	Undetermined	Undetermined	Undetermined	Undetermined	Undetermined	Undetermined	Undetermined	Undetermined	Undetermined	Undetermined
hsa-miR-450b-3p	671	hsa-miR-450b-3p	B	3	671	L23		hsa-miR-450b-3p	Undetermined	35.3851	33.5655	32.0099	30.9629	38.0525	35.8202	29.9734	33.1882	37.448	34.1602	36.4227	Undetermined	36.6747	39.0306	37.5401	39.2947	39.3366	34.2528	Undetermined	34.3546	33.8438	33.0115	36.6346	38.2578	37.9457	35.6755	36.2989	37.9192	33.1764	37.3984	38.207	31.978	35.7192	31.2701	32.1103	37.6905	37.5967	36.2862	35.7351	35.846
F24	144	EMPTY	B	3	672	L24		EMPTY											Undetermined	Undetermined	Undetermined	Undetermined	Undetermined	Undetermined	Undetermined	Undetermined	Undetermined	Undetermined	Undetermined	Undetermined	Undetermined	Undetermined	Undetermined	Undetermined	Undetermined	Undetermined	Undetermined	Undetermined	Undetermined	Undetermined	Undetermined	Undetermined	Undetermined	Undetermined	Undetermined	Undetermined	Undetermined	Undetermined	Undetermined
hsa-miR-520d-3p	673	hsa-miR-520d-3p	B	3	673	M1		hsa-miR-520d-3p	Undetermined	Undetermined	Undetermined	37.5709	35.7843	36.4568	33.5256	Undetermined	Undetermined	Undetermined	38.2044	33.6887	Undetermined	35.9322	34.8898	36.4917	Undetermined	34.3486	Undetermined	34.8707	37.4756	33.7513	38.0371	Undetermined	Undetermined	35.8311	Undetermined	35.3885	Undetermined	35.8735	34.9274	Undetermined	32.9349	38.1388	Undetermined	Undetermined	35.9512	38.5052	Undetermined	35.4554	34.5514
hsa-miR-1265	674	hsa-miR-1265	B	3	674	M2		hsa-miR-1265	Undetermined	Undetermined	Undetermined	Undetermined	Undetermined	Undetermined	Undetermined	38.2716	Undetermined	Undetermined	Undetermined	Undetermined	Undetermined	Undetermined	Undetermined	Undetermined	Undetermined	Undetermined	Undetermined	Undetermined	Undetermined	Undetermined	Undetermined	Undetermined	Undetermined	Undetermined	Undetermined	Undetermined	Undetermined	Undetermined	Undetermined	Undetermined	Undetermined	Undetermined	Undetermined	Undetermined	Undetermined	Undetermined	Undetermined	Undetermined	Undetermined
hsa-miR-1203	675	hsa-miR-1203	B	3	675	M3		hsa-miR-1203	Undetermined	Undetermined	Undetermined	Undetermined	Undetermined	39.0819	Undetermined	Undetermined	Undetermined	Undetermined	38.9414	Undetermined	Undetermined	Undetermined	Undetermined	Undetermined	Undetermined	Undetermined	Undetermined	35.656	39.1734	31.3189	Undetermined	Undetermined	32.1678	Undetermined	Undetermined	Undetermined	34.6918	37.4317	Undetermined	Undetermined	33.4997	Undetermined	32.3442	Undetermined	Undetermined	Undetermined	Undetermined	Undetermined	Undetermined
hsa-miR-548k	676	hsa-miR-548k	B	3	676	M4		hsa-miR-548k	Undetermined	Undetermined	Undetermined	35.9044	Undetermined	36.7793	Undetermined	Undetermined	39.3643	Undetermined	38.2179	Undetermined	Undetermined	Undetermined	37.5614	38.4832	39.6596	39.8572	Undetermined	37.9406	Undetermined	37.3678	Undetermined	Undetermined	Undetermined	Undetermined	38.0972	Undetermined	38.3983	38.4055	Undetermined	36.8314	Undetermined	Undetermined	Undetermined	37.6837	39.7501	Undetermined	Undetermined	39.0384	Undetermined
hsa-miR-548a-5p	677	hsa-miR-548a-5p	B	3	677	M5		hsa-miR-548a-5p	Undetermined	Undetermined	Undetermined	Undetermined	33.9101	Undetermined	Undetermined	Undetermined	Undetermined	Undetermined	33.6675	Undetermined	Undetermined	Undetermined	Undetermined	Undetermined	Undetermined	Undetermined	Undetermined	Undetermined	Undetermined	Undetermined	Undetermined	Undetermined	Undetermined	Undetermined	Undetermined	Undetermined	Undetermined	Undetermined	Undetermined	Undetermined	34.8895	Undetermined	33.8955	Undetermined	Undetermined	Undetermined	Undetermined	Undetermined	Undetermined
hsa-miR-1253	678	hsa-miR-1253	B	3	678	M6		hsa-miR-1253	Undetermined	Undetermined	Undetermined	Undetermined	Undetermined	Undetermined	Undetermined	Undetermined	Undetermined	Undetermined	Undetermined	Undetermined	Undetermined	Undetermined	Undetermined	Undetermined	Undetermined	Undetermined	Undetermined	Undetermined	Undetermined	Undetermined	Undetermined	Undetermined	Undetermined	Undetermined	Undetermined	Undetermined	Undetermined	38.4428	Undetermined	Undetermined	Undetermined	Undetermined	Undetermined	Undetermined	Undetermined	Undetermined	Undetermined	Undetermined	Undetermined
hsa-miR-615-5p	679	hsa-miR-615-5p	B	3	679	M7		hsa-miR-615-5p	Undetermined	Undetermined	Undetermined	Undetermined	Undetermined	Undetermined	Undetermined	Undetermined	Undetermined	Undetermined	Undetermined	38.827	Undetermined	Undetermined	Undetermined	39.9256	Undetermined	Undetermined	Undetermined	Undetermined	Undetermined	36.9745	Undetermined	Undetermined	Undetermined	Undetermined	Undetermined	Undetermined	Undetermined	Undetermined	Undetermined	Undetermined	Undetermined	Undetermined	Undetermined	Undetermined	Undetermined	Undetermined	Undetermined	Undetermined	Undetermined
hsa-miR-1236	680	hsa-miR-1236	B	3	680	M8		hsa-miR-1236	38.8228	Undetermined	Undetermined	Undetermined	Undetermined	Undetermined	Undetermined	Undetermined	Undetermined	Undetermined	Undetermined	Undetermined	Undetermined	Undetermined	Undetermined	Undetermined	Undetermined	Undetermined	Undetermined	Undetermined	Undetermined	Undetermined	Undetermined	Undetermined	Undetermined	Undetermined	Undetermined	Undetermined	Undetermined	Undetermined	Undetermined	Undetermined	38.132	Undetermined	Undetermined	Undetermined	Undetermined	Undetermined	Undetermined	Undetermined	Undetermined
hsa-miR-1208	681	hsa-miR-1208	B	3	681	M9		hsa-miR-1208	Undetermined	Undetermined	Undetermined	Undetermined	Undetermined	Undetermined	Undetermined	Undetermined	Undetermined	38.9557	36.6378	39.0446	Undetermined	Undetermined	Undetermined	37.8633	Undetermined	Undetermined	Undetermined	Undetermined	Undetermined	32.8443	Undetermined	Undetermined	34.6741	Undetermined	Undetermined	Undetermined	Undetermined	Undetermined	Undetermined	39.1222	39.6333	Undetermined	Undetermined	Undetermined	Undetermined	Undetermined	Undetermined	Undetermined	Undetermined
hsa-miR-302e	682	hsa-miR-302e	B	3	682	M10		hsa-miR-302e	Undetermined	Undetermined	Undetermined	Undetermined	Undetermined	Undetermined	Undetermined	Undetermined	Undetermined	Undetermined	Undetermined	Undetermined	Undetermined	Undetermined	Undetermined	Undetermined	Undetermined	Undetermined	Undetermined	Undetermined	Undetermined	Undetermined	Undetermined	Undetermined	Undetermined	Undetermined	Undetermined	Undetermined	Undetermined	Undetermined	Undetermined	Undetermined	39.7082	Undetermined	Undetermined	Undetermined	Undetermined	Undetermined	Undetermined	Undetermined	Undetermined
hsa-miR-1206	683	hsa-miR-1206	B	3	683	M11		hsa-miR-1206	Undetermined	Undetermined	Undetermined	Undetermined	Undetermined	Undetermined	Undetermined	Undetermined	Undetermined	Undetermined	Undetermined	Undetermined	Undetermined	Undetermined	Undetermined	Undetermined	Undetermined	Undetermined	Undetermined	Undetermined	Undetermined	Undetermined	Undetermined	Undetermined	Undetermined	Undetermined	Undetermined	Undetermined	Undetermined	Undetermined	Undetermined	Undetermined	Undetermined	Undetermined	Undetermined	Undetermined	Undetermined	Undetermined	Undetermined	Undetermined	39.1548
hsa-miR-1270	684	hsa-miR-1270	B	3	684	M12		hsa-miR-1270	38.6278	Undetermined	Undetermined	Undetermined	Undetermined	Undetermined	39.8113	38.2202	34.4875	Undetermined	Undetermined	Undetermined	Undetermined	Undetermined	Undetermined	Undetermined	Undetermined	Undetermined	Undetermined	Undetermined	Undetermined	39.6874	Undetermined	Undetermined	Undetermined	Undetermined	Undetermined	Undetermined	Undetermined	Undetermined	Undetermined	Undetermined	35.2618	Undetermined	39.8347	Undetermined	Undetermined	Undetermined	Undetermined	Undetermined	Undetermined
hsa-miR-525-3p	685	hsa-miR-525-3p	B	3	685	M13		hsa-miR-525-3p	Undetermined	Undetermined	Undetermined	Undetermined	Undetermined	Undetermined	Undetermined	Undetermined	Undetermined	Undetermined	Undetermined	Undetermined	Undetermined	Undetermined	Undetermined	Undetermined	Undetermined	Undetermined	Undetermined	Undetermined	Undetermined	Undetermined	Undetermined	37.2688	Undetermined	Undetermined	Undetermined	Undetermined	Undetermined	Undetermined	Undetermined	Undetermined	Undetermined	Undetermined	38.0974	Undetermined	Undetermined	Undetermined	Undetermined	Undetermined	Undetermined
hsa-miR-1200	686	hsa-miR-1200	B	3	686	M14		hsa-miR-1200	Undetermined	Undetermined	Undetermined	Undetermined	Undetermined	Undetermined	Undetermined	36.2002	Undetermined	Undetermined	Undetermined	Undetermined	Undetermined	Undetermined	Undetermined	Undetermined	Undetermined	Undetermined	Undetermined	Undetermined	Undetermined	39.3135	Undetermined	Undetermined	Undetermined	Undetermined	Undetermined	Undetermined	Undetermined	Undetermined	Undetermined	Undetermined	Undetermined	Undetermined	Undetermined	Undetermined	Undetermined	Undetermined	Undetermined	Undetermined	Undetermined
hsa-miR-29b-1*	687	hsa-miR-29b-1*	B	3	687	M15		hsa-miR-29b-1*	35.4478	33.1088	32.8621	32.8325	32.8203	35.27	33.9335	33.9931	34.0875	35.5558	31.9321	31.9653	33.2568	33.8264	28.9599	34.0705	32.778	32.7811	36.2944	33.0207	32.0531	32.6581	31.4299	33.7206	30.9877	33.0003	32.6962	33.9734	33.1613	31.9218	31.9439	31.9724	31.2702	33.875	33.325	33.5235	34.6486	33.8331	33.9083	32.5298	33.3201
hsa-miR-33b*	688	hsa-miR-33b*	B	3	688	M16		hsa-miR-33b*	Undetermined	Undetermined	Undetermined	Undetermined	Undetermined	36.5102	37.1424	35.31	Undetermined	38.212	36.2022	39.3533	Undetermined	Undetermined	Undetermined	Undetermined	Undetermined	Undetermined	Undetermined	Undetermined	Undetermined	39.5592	Undetermined	Undetermined	35.628	Undetermined	Undetermined	36.538	39.0219	Undetermined	36.3035	Undetermined	34.0441	Undetermined	Undetermined	Undetermined	38.6737	Undetermined	Undetermined	36.5591	Undetermined
hsa-miR-223*	689	hsa-miR-223*	B	3	689	M17		hsa-miR-223*	36.5453	36.7984	Undetermined	33.6553	Undetermined	35.1727	Undetermined	Undetermined	Undetermined	Undetermined	Undetermined	Undetermined	Undetermined	Undetermined	Undetermined	Undetermined	Undetermined	Undetermined	Undetermined	35.1781	37.7388	33.7903	Undetermined	Undetermined	Undetermined	Undetermined	Undetermined	38.3083	34.6439	Undetermined	Undetermined	35.8584	34.5357	Undetermined	34.3547	Undetermined	Undetermined	Undetermined	Undetermined	Undetermined	Undetermined
hsa-miR-380*	690	hsa-miR-380*	B	3	690	M18		hsa-miR-380*	Undetermined	Undetermined	Undetermined	Undetermined	Undetermined	Undetermined	Undetermined	Undetermined	Undetermined	21.4689	Undetermined	Undetermined	Undetermined	Undetermined	Undetermined	Undetermined	Undetermined	Undetermined	Undetermined	Undetermined	Undetermined	Undetermined	38.1891	Undetermined	Undetermined	Undetermined	Undetermined	Undetermined	Undetermined	Undetermined	Undetermined	Undetermined	Undetermined	39.6947	39.7903	Undetermined	Undetermined	Undetermined	Undetermined	Undetermined	Undetermined
hsa-miR-891b	691	hsa-miR-891b	B	3	691	M19		hsa-miR-891b	35.4221	Undetermined	Undetermined	Undetermined	37.6296	Undetermined	Undetermined	Undetermined	Undetermined	Undetermined	Undetermined	Undetermined	Undetermined	Undetermined	Undetermined	Undetermined	Undetermined	Undetermined	Undetermined	37.5971	Undetermined	36.4254	Undetermined	Undetermined	Undetermined	Undetermined	Undetermined	Undetermined	36.7893	Undetermined	Undetermined	Undetermined	35.3698	Undetermined	Undetermined	Undetermined	Undetermined	Undetermined	Undetermined	Undetermined	Undetermined
hsa-miR-424*	692	hsa-miR-424*	B	3	692	M20		hsa-miR-424*	Undetermined	Undetermined	Undetermined	35.5604	Undetermined	Undetermined	Undetermined	Undetermined	Undetermined	Undetermined	Undetermined	38.2428	Undetermined	Undetermined	Undetermined	Undetermined	Undetermined	Undetermined	Undetermined	Undetermined	Undetermined	Undetermined	Undetermined	Undetermined	Undetermined	Undetermined	Undetermined	Undetermined	Undetermined	Undetermined	Undetermined	Undetermined	Undetermined	Undetermined	Undetermined	Undetermined	Undetermined	Undetermined	Undetermined	Undetermined	Undetermined
hsa-miR-339-3p	693	hsa-miR-339-3p	B	3	693	M21		hsa-miR-339-3p	37.2399	Undetermined	35.2735	32.7364	Undetermined	Undetermined	Undetermined	37.187	Undetermined	Undetermined	39.874	33.2468	Undetermined	Undetermined	38.7869	Undetermined	Undetermined	33.9445	Undetermined	37.7355	Undetermined	35.9987	Undetermined	35.363	Undetermined	Undetermined	Undetermined	Undetermined	Undetermined	Undetermined	Undetermined	Undetermined	35.6476	Undetermined	38.7714	Undetermined	Undetermined	Undetermined	Undetermined	Undetermined	33.5467
UniSp3 IPC P2	479	UniSp3 IPC	B	3	694	M22		UniSp3 IPC	19.1821	18.6491	19.051	18.2378	18.6509	19.4855	18.8294	18.8121	18.0182	18.9846	18.2571	18.1988	18.8404	18.9063	18.5011	18.1666	18.6025	18.7954	18.8211	18.491	18.712	18.9016	18.3017	19.1965	18.5084	18.771	18.7593	18.8738	19.3006	18.9475	18.9908	18.8878	18.5303	18.9682	18.8506	18.7559	18.8589	18.7554	18.4854	18.559	18.5949
hsa-miR-647	695	hsa-miR-647	B	3	695	M23		hsa-miR-647	Undetermined	Undetermined	Undetermined	Undetermined	Undetermined	Undetermined	Undetermined	Undetermined	Undetermined	Undetermined	Undetermined	Undetermined	Undetermined	Undetermined	Undetermined	Undetermined	Undetermined	Undetermined	Undetermined	Undetermined	Undetermined	Undetermined	Undetermined	Undetermined	Undetermined	Undetermined	Undetermined	Undetermined	Undetermined	Undetermined	Undetermined	Undetermined	Undetermined	Undetermined	Undetermined	Undetermined	Undetermined	Undetermined	Undetermined	Undetermined	Undetermined
hsa-miR-183*	696	hsa-miR-183*	B	3	696	M24		hsa-miR-183*	Undetermined	Undetermined	Undetermined	Undetermined	Undetermined	Undetermined	Undetermined	Undetermined	Undetermined	Undetermined	Undetermined	Undetermined	Undetermined	Undetermined	Undetermined	Undetermined	Undetermined	Undetermined	Undetermined	Undetermined	Undetermined	Undetermined	Undetermined	Undetermined	Undetermined	Undetermined	Undetermined	Undetermined	Undetermined	Undetermined	Undetermined	Undetermined	Undetermined	Undetermined	Undetermined	Undetermined	Undetermined	Undetermined	Undetermined	Undetermined	Undetermined
hsa-miR-92b*	697	hsa-miR-92b*	B	3	697	N1		hsa-miR-92b*	37.4014	Undetermined	Undetermined	38.0425	Undetermined	37.213	Undetermined	38.8178	Undetermined	Undetermined	Undetermined	38.0375	Undetermined	Undetermined	Undetermined	36.7521	Undetermined	Undetermined	Undetermined	Undetermined	37.5282	34.7991	38.1639	38.1967	35.6102	Undetermined	Undetermined	Undetermined	Undetermined	Undetermined	Undetermined	36.6883	36.2243	Undetermined	36.8047	Undetermined	Undetermined	39.1611	Undetermined	37.5776	Undetermined
U6 P2	698	U6	B	3	698	N2		U6	35.5508	29.2989	34.2819	31.7256	32.4744	25.5795	33.6031	Undetermined	28.2112	Undetermined	35.6888	33.6551	31.6905	Undetermined	32.8471	36.7525	33.5661	Undetermined	34.5593	28.8214	Undetermined	Undetermined	31.3953	Undetermined	29.6447	33.1392	34.0983	33.6955	Undetermined	31.7993	34.8119	36.5832	33.5836	32.9379	26.6037	Undetermined	Undetermined	Undetermined	Undetermined	Undetermined	32.7232
hsa-miR-146a*	699	hsa-miR-146a*	B	3	699	N3		hsa-miR-146a*	Undetermined	Undetermined	37.6437	Undetermined	Undetermined	Undetermined	Undetermined	37.2578	Undetermined	Undetermined	Undetermined	Undetermined	Undetermined	37.9624	Undetermined	Undetermined	Undetermined	Undetermined	Undetermined	Undetermined	Undetermined	38.1214	39.6869	37.7133	38.2063	Undetermined	Undetermined	Undetermined	Undetermined	Undetermined	Undetermined	Undetermined	37.5525	Undetermined	Undetermined	Undetermined	Undetermined	Undetermined	Undetermined	37.1973	Undetermined
hsa-miR-1911	700	hsa-miR-1911	B	3	700	N4		hsa-miR-1911	Undetermined	Undetermined	Undetermined	Undetermined	Undetermined	Undetermined	Undetermined	Undetermined	Undetermined	Undetermined	Undetermined	Undetermined	Undetermined	Undetermined	Undetermined	Undetermined	Undetermined	Undetermined	Undetermined	Undetermined	Undetermined	Undetermined	Undetermined	Undetermined	Undetermined	Undetermined	Undetermined	Undetermined	Undetermined	Undetermined	Undetermined	Undetermined	Undetermined	38.6636	35.5063	Undetermined	Undetermined	Undetermined	Undetermined	Undetermined	Undetermined
hsa-miR-593*	701	hsa-miR-593*	B	3	701	N5		hsa-miR-593*	37.7347	Undetermined	Undetermined	39.2256	Undetermined	37.8262	Undetermined	Undetermined	36.3563	Undetermined	Undetermined	36.53	Undetermined	Undetermined	Undetermined	36.8652	Undetermined	38.8526	Undetermined	Undetermined	Undetermined	Undetermined	Undetermined	37.8579	Undetermined	Undetermined	38.4463	Undetermined	Undetermined	Undetermined	Undetermined	Undetermined	37.4568	Undetermined	Undetermined	Undetermined	Undetermined	Undetermined	Undetermined	Undetermined	Undetermined
hsa-miR-628-5p	702	hsa-miR-628-5p	B	3	702	N6		hsa-miR-628-5p	38.6809	34.2157	37.0483	33.7321	33.3032	36.3289	35.2141	33.2345	32.5306	37.5919	32.5581	33.9943	Undetermined	39.778	35.731	37.8414	36.6228	36.2153	35.4359	38.3021	38.2715	34.9181	35.3475	36.5453	37.7189	35.1261	Undetermined	35.4578	36.9849	35.8815	36.253	37.4219	35.1488	39.3194	34.1138	34.5481	36.6621	36.8548	38.7234	31.3272	Undetermined
hsa-miR-767-3p	703	hsa-miR-767-3p	B	3	703	N7		hsa-miR-767-3p	37.6042	36.8945	38.1845	39.2444	37.3148	39.1361	37.6991	36.1797	35.6207	38.2252	Undetermined	Undetermined	Undetermined	Undetermined	Undetermined	Undetermined	Undetermined	Undetermined	Undetermined	Undetermined	Undetermined	Undetermined	Undetermined	Undetermined	Undetermined	Undetermined	Undetermined	Undetermined	Undetermined	Undetermined	Undetermined	Undetermined	Undetermined	Undetermined	Undetermined	Undetermined	Undetermined	Undetermined	Undetermined	Undetermined	Undetermined
hsa-miR-518d-3p	704	hsa-miR-518d-3p	B	3	704	N8		hsa-miR-518d-3p	Undetermined	37.677	Undetermined	Undetermined	Undetermined	Undetermined	Undetermined	Undetermined	Undetermined	Undetermined	Undetermined	Undetermined	Undetermined	Undetermined	Undetermined	Undetermined	Undetermined	Undetermined	Undetermined	Undetermined	Undetermined	Undetermined	Undetermined	Undetermined	Undetermined	Undetermined	Undetermined	Undetermined	34.6524	Undetermined	Undetermined	Undetermined	Undetermined	Undetermined	Undetermined	Undetermined	Undetermined	Undetermined	Undetermined	36.3697	Undetermined
hsa-miR-24-1*	705	hsa-miR-24-1*	B	3	705	N9		hsa-miR-24-1*	39.8541	Undetermined	Undetermined	Undetermined	Undetermined	Undetermined	Undetermined	Undetermined	34.4132	Undetermined	Undetermined	Undetermined	34.6279	Undetermined	Undetermined	Undetermined	Undetermined	Undetermined	Undetermined	Undetermined	Undetermined	38.1051	Undetermined	Undetermined	Undetermined	Undetermined	Undetermined	Undetermined	Undetermined	Undetermined	Undetermined	Undetermined	38.8802	Undetermined	Undetermined	Undetermined	Undetermined	Undetermined	Undetermined	Undetermined	Undetermined
hsa-miR-544	706	hsa-miR-544	B	3	706	N10		hsa-miR-544	Undetermined	Undetermined	Undetermined	Undetermined	Undetermined	Undetermined	Undetermined	Undetermined	Undetermined	Undetermined	Undetermined	Undetermined	Undetermined	Undetermined	Undetermined	Undetermined	Undetermined	Undetermined	Undetermined	Undetermined	Undetermined	Undetermined	Undetermined	Undetermined	Undetermined	Undetermined	Undetermined	Undetermined	Undetermined	Undetermined	Undetermined	Undetermined	Undetermined	Undetermined	Undetermined	Undetermined	Undetermined	Undetermined	Undetermined	Undetermined	Undetermined
hsa-miR-193b*	707	hsa-miR-193b*	B	3	707	N11		hsa-miR-193b*	35.6081	32.8485	Undetermined	33.8982	34.5564	33.5979	Undetermined	Undetermined	33.8739	Undetermined	Undetermined	Undetermined	Undetermined	Undetermined	Undetermined	36.5676	Undetermined	35.9494	Undetermined	38.7945	Undetermined	34.4756	Undetermined	Undetermined	Undetermined	34.5312	37.4486	Undetermined	Undetermined	Undetermined	37.1876	34.1673	34.275	Undetermined	34.3997	Undetermined	36.288	Undetermined	Undetermined	Undetermined	37.1423
hsa-miR-577	708	hsa-miR-577	B	3	708	N12		hsa-miR-577	33.4289	32.8102	32.2359	29.6478	30.5306	32.5493	32.3351	29.4222	30.3718	33.1951	30.8849	32.0206	34.2198	37.2067	33.9854	38.3812	32.3432	Undetermined	35.8011	34.5362	Undetermined	30.3228	33.044	34.8918	34.9595	32.9531	33.5754	37.9027	37.3523	32.293	34.6685	36.9652	31.0034	Undetermined	29.926	35.8737	Undetermined	34.5029	35.9122	33.993	37.5546
hsa-miR-541*	709	hsa-miR-541*	B	3	709	N13		hsa-miR-541*	37.8381	38.7532	Undetermined	Undetermined	39.4904	Undetermined	Undetermined	Undetermined	Undetermined	Undetermined	Undetermined	Undetermined	36.7377	Undetermined	Undetermined	Undetermined	Undetermined	Undetermined	Undetermined	Undetermined	Undetermined	37.5892	Undetermined	Undetermined	Undetermined	Undetermined	Undetermined	Undetermined	Undetermined	Undetermined	Undetermined	Undetermined	Undetermined	Undetermined	Undetermined	Undetermined	Undetermined	Undetermined	Undetermined	Undetermined	Undetermined
hsa-miR-208a	710	hsa-miR-208a	B	3	710	N14		hsa-miR-208a	Undetermined	Undetermined	Undetermined	Undetermined	Undetermined	Undetermined	Undetermined	Undetermined	Undetermined	Undetermined	Undetermined	Undetermined	Undetermined	Undetermined	Undetermined	Undetermined	Undetermined	Undetermined	Undetermined	Undetermined	Undetermined	Undetermined	Undetermined	Undetermined	Undetermined	Undetermined	Undetermined	Undetermined	Undetermined	39.0007	Undetermined	Undetermined	38.2106	Undetermined	Undetermined	Undetermined	Undetermined	Undetermined	Undetermined	Undetermined	Undetermined
hsa-miR-629*	711	hsa-miR-629*	B	3	711	N15		hsa-miR-629*	Undetermined	Undetermined	Undetermined	33.7441	35.8346	Undetermined	Undetermined	Undetermined	35.6387	Undetermined	32.8435	Undetermined	37.9031	34.298	36.7701	34.1794	34.7657	35.8531	37.5339	38.912	36.0126	33.8141	36.9574	35.4953	36.839	37.0129	36.5923	36.6539	35.4271	38.6396	38.9727	35.9977	Undetermined	37.614	Undetermined	36.6368	37.996	36.4668	34.4563	35.6713	36.3007
hsa-miR-1207-5p	712	hsa-miR-1207-5p	B	3	712	N16		hsa-miR-1207-5p	34.7685	34.6281	38.0574	31.3682	38.1268	32.9251	35.4026	39.0116	33.3097	34.9776	34.9329	34.4797	37.5488	Undetermined	37.354	32.5626	35.7472	33.7197	34.9681	34.1219	39.9757	33.4674	31.1757	37.7531	35.0684	35.9977	36.8897	38.8997	34.4668	35.742	Undetermined	36.2019	32.364	32.7754	31.7949	36.8805	Undetermined	32.6358	37.2258	34.1694	35.2684
hsa-miR-630	713	hsa-miR-630	B	3	713	N17		hsa-miR-630	33.8034	38.4939	Undetermined	38.3189	Undetermined	38.0794	Undetermined	Undetermined	36.2104	Undetermined	Undetermined	39.5755	Undetermined	Undetermined	Undetermined	Undetermined	Undetermined	Undetermined	Undetermined	Undetermined	Undetermined	38.0747	Undetermined	Undetermined	Undetermined	Undetermined	Undetermined	Undetermined	Undetermined	Undetermined	Undetermined	Undetermined	39.257	Undetermined	Undetermined	Undetermined	Undetermined	Undetermined	Undetermined	Undetermined	Undetermined
hsa-miR-384	714	hsa-miR-384	B	3	714	N18		hsa-miR-384	Undetermined	Undetermined	Undetermined	Undetermined	Undetermined	Undetermined	Undetermined	Undetermined	Undetermined	Undetermined	Undetermined	Undetermined	Undetermined	Undetermined	Undetermined	Undetermined	Undetermined	Undetermined	Undetermined	Undetermined	Undetermined	Undetermined	Undetermined	Undetermined	Undetermined	Undetermined	Undetermined	Undetermined	Undetermined	Undetermined	Undetermined	Undetermined	Undetermined	Undetermined	Undetermined	Undetermined	Undetermined	Undetermined	Undetermined	Undetermined	Undetermined
hsa-miR-885-3p	715	hsa-miR-885-3p	B	3	715	N19		hsa-miR-885-3p	33.1735	36.6057	36.8302	34.4702	38.2835	36.1565	36.5323	33.796	34.7732	37.8003	31.8699	32.2744	33.1382	32.8424	33.016	31.8395	33.3913	34.0859	36.1762	32.1292	34.3022	33.1956	32.9177	34.2773	33.4384	33.0377	33.6329	32.8711	33.2006	34.2081	34.7704	33.4641	31.1187	32.7744	31.7925	32.8252	33.4717	32.5225	33.3422	32.3796	32.7775
hsa-miR-675*	716	hsa-miR-675*	B	3	716	N20		hsa-miR-675*	37.2555	Undetermined	36.712	35.1744	38.0236	35.7858	Undetermined	34.4823	Undetermined	Undetermined	36.9062	35.6196	Undetermined	Undetermined	36.808	Undetermined	34.9046	Undetermined	Undetermined	35.1792	39.2837	32.7416	Undetermined	39.9672	35.152	Undetermined	Undetermined	Undetermined	36.6092	Undetermined	Undetermined	Undetermined	37.0543	38.4655	33.0226	Undetermined	Undetermined	38.6374	Undetermined	34.5805	38.4777
hsa-let-7g*	717	hsa-let-7g*	B	3	717	N21		hsa-let-7g*	39.5232	Undetermined	Undetermined	Undetermined	Undetermined	34.903	Undetermined	Undetermined	Undetermined	Undetermined	Undetermined	Undetermined	Undetermined	Undetermined	Undetermined	Undetermined	Undetermined	Undetermined	Undetermined	Undetermined	Undetermined	Undetermined	Undetermined	Undetermined	Undetermined	Undetermined	Undetermined	Undetermined	Undetermined	Undetermined	Undetermined	Undetermined	Undetermined	Undetermined	Undetermined	Undetermined	Undetermined	Undetermined	Undetermined	Undetermined	Undetermined
hsa-miR-526b*	171	hsa-miR-526b*	B	3	718	N22		hsa-miR-526b*	Undetermined	Undetermined	Undetermined	Undetermined	Undetermined	Undetermined	Undetermined	Undetermined	Undetermined		Undetermined	Undetermined	Undetermined	Undetermined	Undetermined	Undetermined	Undetermined	Undetermined	Undetermined	Undetermined	Undetermined	Undetermined	38.4185	Undetermined	Undetermined	Undetermined	Undetermined	Undetermined	Undetermined	Undetermined	Undetermined	Undetermined	Undetermined	Undetermined	Undetermined	Undetermined	Undetermined	Undetermined	Undetermined	Undetermined	Undetermined
UniSp3 IPC P2	527	UniSp3 IPC	B	3	719	N23		UniSp3 IPC	19.3163	18.7073	18.7359	18.042	18.6819	19.4323	18.5299	18.7435	17.9741	18.8839	18.684	18.451	19.1478	19.1925	19.0185	18.4411	18.6186	18.9387	18.7305	19.2	18.8972	18.9296	18.476	19.444	19.1268	18.8746	18.8319	19.418	19.6876	18.7796	21.1986	18.974	18.4284	19.1379	19.3528	18.9482	19.1252	18.973	18.7467	18.7877	18.7983
F24	528	EMPTY	B	3	720	N24		EMPTY											Undetermined	Undetermined	Undetermined	Undetermined	Undetermined	Undetermined	Undetermined	Undetermined	Undetermined	Undetermined	Undetermined	Undetermined	Undetermined	Undetermined	Undetermined	Undetermined	Undetermined	Undetermined	Undetermined	Undetermined	Undetermined	Undetermined	Undetermined	Undetermined	Undetermined	Undetermined	Undetermined	Undetermined	Undetermined	Undetermined	Undetermined
hsa-miR-552	721	hsa-miR-552	B	3	721	O1		hsa-miR-552	33.8709	31.1558	38.6122	33.6559	Undetermined	38.2634	35.9226	Undetermined	35.5997	35.0014	Undetermined	38.2967	38.1766	Undetermined	36.2148	Undetermined	Undetermined	Undetermined	38.3038	37.0067	36.6766	33.5442	34.8456	38.9906	33.7426	35.9677	Undetermined	Undetermined	33.1168	Undetermined	Undetermined	37.8606	31.8737	36.5945	32.7973	Undetermined	Undetermined	Undetermined	Undetermined	38.7991	38.8772
hsa-miR-513c	722	hsa-miR-513c	B	3	722	O2		hsa-miR-513c	Undetermined	Undetermined	Undetermined	37.4088	Undetermined	Undetermined	Undetermined	Undetermined	Undetermined	Undetermined	Undetermined	Undetermined	Undetermined	Undetermined	Undetermined	Undetermined	Undetermined	38.2852	Undetermined	Undetermined	Undetermined	Undetermined	Undetermined	Undetermined	Undetermined	Undetermined	Undetermined	39.0913	Undetermined	Undetermined	Undetermined	Undetermined	Undetermined	Undetermined	Undetermined	Undetermined	Undetermined	Undetermined	Undetermined	Undetermined	Undetermined
hsa-miR-331-5p	723	hsa-miR-331-5p	B	3	723	O3		hsa-miR-331-5p	35.5743	35.298	37.0384	33.607	34.9441	35.1067	35.0559	36.5311	35.1788	37.4351	33.5265	34.8505	37.1146	35.8439	37.0099	35.404	35.5503	35.8257	36.2768	35.6263	36.9249	34.9685	38.53	36.7904	36.3421	36.3114	36.0572	35.9504	36.0186	37.8117	38.0351	37.7192	36.8147	36.8187	34.6119	36.956	36.8693	37.1081	37.6243	35.977	36.3616
hsa-miR-1182	724	hsa-miR-1182	B	3	724	O4		hsa-miR-1182	37.5003	Undetermined	Undetermined	Undetermined	Undetermined	Undetermined	35.0485	Undetermined	39.5632	Undetermined	33.7869	39.1131	Undetermined	Undetermined	Undetermined	Undetermined	Undetermined	Undetermined	Undetermined	Undetermined	Undetermined	38.5374	Undetermined	Undetermined	Undetermined	Undetermined	Undetermined	Undetermined	Undetermined	Undetermined	Undetermined	Undetermined	Undetermined	Undetermined	Undetermined	Undetermined	Undetermined	Undetermined	Undetermined	Undetermined	Undetermined
hsa-miR-611	725	hsa-miR-611	B	3	725	O5		hsa-miR-611	Undetermined	35.8872	38.0247	38.4298	36.4807	33.6062	39.0484	Undetermined	37.6561	Undetermined	Undetermined	38.0383	Undetermined	Undetermined	Undetermined	38.4992	Undetermined	Undetermined	38.8592	36.3858	Undetermined	Undetermined	Undetermined	Undetermined	34.15	Undetermined	39.7496	39.2084	Undetermined	36.4201	Undetermined	38.014	Undetermined	36.1879	35.3335	Undetermined	38.1127	Undetermined	Undetermined	36.2365	Undetermined
hsa-miR-1181	726	hsa-miR-1181	B	3	726	O6		hsa-miR-1181	32.9807	37.6352	37.4639	36.6091	38.4376	38.8973	Undetermined	35.8632	Undetermined	Undetermined	Undetermined	36.9628	36.6685	Undetermined	38.3288	36.9138	38.138	Undetermined	Undetermined	Undetermined	Undetermined	34.7184	38.6192	36.4563	36.8534	35.5103	Undetermined	Undetermined	34.8951	38.7974	Undetermined	Undetermined	36.0199	37.6172	35.2225	Undetermined	Undetermined	35.601	Undetermined	34.9386	37.5358
hsa-miR-638	727	hsa-miR-638	B	3	727	O7		hsa-miR-638	33.3337	30.8911	36.1491	30.695	34.7012	31.6755	33.6217	34.4187	29.9822	34.4414	30.5322	31.4896	33.661	33.827	32.3259	29.6398	32.3624	30.5645	32.4046	30.5783	35.7304	25.4886	30.837	32.7632	30.765	30.915	34.3105	34.1832	28.6662	35.8017	33.9557	33.7796	29.1808	30.8092	26.1485	39.9567	37.1307	29.1852	Undetermined	30.3651	30.5793
hsa-miR-1258	728	hsa-miR-1258	B	3	728	O8		hsa-miR-1258	38.6664	Undetermined	Undetermined	39.5899	Undetermined	Undetermined	38.6404	Undetermined	Undetermined	Undetermined	Undetermined	Undetermined	Undetermined	Undetermined	Undetermined	Undetermined	Undetermined	Undetermined	Undetermined	Undetermined	Undetermined	Undetermined	Undetermined	Undetermined	Undetermined	Undetermined	Undetermined	Undetermined	Undetermined	Undetermined	Undetermined	Undetermined	Undetermined	Undetermined	Undetermined	39.8162	Undetermined	Undetermined	Undetermined	Undetermined	Undetermined
hsa-miR-650	729	hsa-miR-650	B	3	729	O9		hsa-miR-650	37.8508	32.8233	35.5935	36.4908	34.1497	Undetermined	33.6396	34.8295	33.7553	36.6219	32.1994	32.6501	33.2747	35.1689	33.637	32.9195	33.6255	33.4181	33.6745	33.4211	34.0118	36.8569	33.0587	33.8571	32.6942	33.0693	34.7144	33.3632	34.4683	38.0987	33.9443	34.3274	34.3951	34.3377	34.8543	32.7383	34.4632	32.558	33.2348	33.8651	32.3803
hsa-miR-1178	730	hsa-miR-1178	B	3	730	O10		hsa-miR-1178	Undetermined	Undetermined	Undetermined	Undetermined	36.9034	Undetermined	Undetermined	Undetermined	Undetermined	Undetermined	Undetermined	Undetermined	Undetermined	Undetermined	Undetermined	Undetermined	Undetermined	Undetermined	Undetermined	Undetermined	Undetermined	Undetermined	Undetermined	Undetermined	Undetermined	Undetermined	Undetermined	Undetermined	Undetermined	Undetermined	Undetermined	Undetermined	Undetermined	Undetermined	Undetermined	Undetermined	Undetermined	Undetermined	Undetermined	Undetermined	Undetermined
hsa-miR-600	731	hsa-miR-600	B	3	731	O11		hsa-miR-600	Undetermined	Undetermined	Undetermined	Undetermined	Undetermined	Undetermined	Undetermined	Undetermined	Undetermined	Undetermined	Undetermined	Undetermined	Undetermined	Undetermined	Undetermined	Undetermined	Undetermined	Undetermined	Undetermined	Undetermined	Undetermined	Undetermined	Undetermined	Undetermined	Undetermined	Undetermined	Undetermined	Undetermined	Undetermined	Undetermined	Undetermined	Undetermined	Undetermined	Undetermined	Undetermined	Undetermined	Undetermined	Undetermined	Undetermined	Undetermined	Undetermined
hsa-miR-599	732	hsa-miR-599	B	3	732	O12		hsa-miR-599	Undetermined	Undetermined	Undetermined	Undetermined	Undetermined	Undetermined	Undetermined	Undetermined	Undetermined	Undetermined	Undetermined	Undetermined	Undetermined	Undetermined	Undetermined	Undetermined	Undetermined	Undetermined	Undetermined	Undetermined	Undetermined	Undetermined	Undetermined	Undetermined	Undetermined	Undetermined	Undetermined	Undetermined	Undetermined	Undetermined	Undetermined	Undetermined	Undetermined	Undetermined	Undetermined	Undetermined	Undetermined	Undetermined	Undetermined	Undetermined	Undetermined
hsa-miR-520g	733	hsa-miR-520g	B	3	733	O13		hsa-miR-520g	Undetermined	Undetermined	Undetermined	Undetermined	Undetermined	Undetermined	Undetermined	Undetermined	Undetermined	Undetermined	Undetermined	Undetermined	Undetermined	Undetermined	Undetermined	Undetermined	Undetermined	Undetermined	Undetermined	Undetermined	Undetermined	Undetermined	Undetermined	Undetermined	Undetermined	Undetermined	Undetermined	Undetermined	Undetermined	Undetermined	Undetermined	Undetermined	Undetermined	Undetermined	Undetermined	Undetermined	Undetermined	Undetermined	Undetermined	Undetermined	Undetermined
hsa-miR-564	734	hsa-miR-564	B	3	734	O14		hsa-miR-564	34.7784	34.238	35.3185	33.9494	34.8051	34.6355	32.9014	34.8332	34.3674	35.2667	33.423	33.4412	34.5131	34.296	34.138	33.2095	34.0217	34.2063	34.3678	33.9695	Undetermined	34.2114	33.5934	33.8407	33.1546	34.6601	34.1472	33.858	34.2937	34.3686	34.4924	34.1659	33.3261	34.9029	34.6772	33.0999	33.7839	34.5597	34.3712	33.9295	34.2616
hsa-miR-132*	735	hsa-miR-132*	B	3	735	O15		hsa-miR-132*	Undetermined	Undetermined	Undetermined	39.4096	Undetermined	Undetermined	38.4982	36.3706	Undetermined	Undetermined	38.707	Undetermined	39.4507	35.452	Undetermined	Undetermined	Undetermined	Undetermined	Undetermined	Undetermined	Undetermined	35.3705	Undetermined	Undetermined	35.508	39.8258	Undetermined	Undetermined	Undetermined	39.1599	Undetermined	36.9711	32.6721	Undetermined	Undetermined	Undetermined	39.8141	37.0924	Undetermined	Undetermined	39.2132
hsa-miR-450b-5p	736	hsa-miR-450b-5p	B	3	736	O16		hsa-miR-450b-5p	Undetermined	Undetermined	Undetermined	Undetermined	Undetermined	Undetermined	Undetermined	Undetermined	Undetermined	Undetermined	Undetermined	Undetermined	Undetermined	Undetermined	Undetermined	Undetermined	Undetermined	Undetermined	Undetermined	Undetermined	Undetermined	Undetermined	Undetermined	Undetermined	Undetermined	Undetermined	Undetermined	Undetermined	Undetermined	Undetermined	Undetermined	Undetermined	Undetermined	Undetermined	Undetermined	Undetermined	Undetermined	Undetermined	Undetermined	Undetermined	Undetermined
hsa-miR-485-3p	737	hsa-miR-485-3p	B	3	737	O17	might have some difference	hsa-miR-485-3p	31.8836	32.7919	33.3696	31.2864	31.7195	33.1413	32.1911	34.2978	31.3997	33.5605	27.839	28.4478	30.3554	30.2211	30.1331	27.9438	29.6956	29.9701	30.515	29.169	33.1584	32.9271	32.8081	30.948	30.5041	29.7708	31.5695	31.9858	32.3876	31.9288	32.013	31.2164	31.8374	31.0807	32.8368	33.9401	33.7092	30.1382	35.019	30.1119	30.3069
hsa-let-7f-2*	738	hsa-let-7f-2*	B	3	738	O18		hsa-let-7f-2*	Undetermined	Undetermined	Undetermined	Undetermined	Undetermined	Undetermined	Undetermined	Undetermined	34.7187	Undetermined	Undetermined	Undetermined	36.9404	Undetermined	Undetermined	Undetermined	Undetermined	Undetermined	Undetermined	Undetermined	Undetermined	Undetermined	Undetermined	Undetermined	Undetermined	35.9499	38.253	Undetermined	Undetermined	Undetermined	Undetermined	Undetermined	37.8266	Undetermined	Undetermined	Undetermined	Undetermined	Undetermined	Undetermined	Undetermined	Undetermined
hsa-miR-155*	739	hsa-miR-155*	B	3	739	O19		hsa-miR-155*	Undetermined	Undetermined	Undetermined	Undetermined	Undetermined	Undetermined	Undetermined	Undetermined	Undetermined	Undetermined	Undetermined	Undetermined	Undetermined	Undetermined	Undetermined	Undetermined	Undetermined	Undetermined	Undetermined	Undetermined	Undetermined	Undetermined	Undetermined	Undetermined	Undetermined	Undetermined	Undetermined	Undetermined	Undetermined	Undetermined	Undetermined	Undetermined	Undetermined	Undetermined	Undetermined	Undetermined	Undetermined	Undetermined	Undetermined	Undetermined	Undetermined
hsa-miR-105*	740	hsa-miR-105*	B	3	740	O20		hsa-miR-105*	34.4395	Undetermined	Undetermined	35.3949	39.0669	36.1612	36.1933	36.6207	33.6929	39.1198	32.8541	33.5087	38.1051	38.4119	34.2285	32.4702	34.8663	37.4085	35.7575	34.8941	Undetermined	32.6592	35.2039	38.2199	36.5614	36.3237	Undetermined	38.9165	37.0046	37.3988	38.2677	38.3504	37.5482	38.6987	34.9996	38.2059	Undetermined	Undetermined	Undetermined	34.6119	37.3224
hsa-miR-486-3p	741	hsa-miR-486-3p	B	3	741	O21		hsa-miR-486-3p	Undetermined	Undetermined	35.1988	Undetermined	33.8184	37.7893	37.0957	36.1383	36.2275	Undetermined	34.7015	35.2743	Undetermined	Undetermined	31.2261	37.2952	36.1766	Undetermined	Undetermined	Undetermined	37.7722	36.7597	34.9152	Undetermined	37.3299	Undetermined	Undetermined	Undetermined	Undetermined	Undetermined	Undetermined	Undetermined	35.1661	38.2465	35.9312	Undetermined	36.3657	Undetermined	Undetermined	38.015	Undetermined
hsa-miR-320b	742	hsa-miR-320b	B	3	742	O22		hsa-miR-320b	31.6131	27.279	32.3458	26.0078	27.7234	26.6071	30.6448	32.7079	26.0883	31.0187	30.7271	26.8244	28.2338	Undetermined	32.3991	29.1513	31.4441	28.6516	30.7134	27.4009	29.987	30.3797	27.4987	30.4831	28.9377	29.3433	29.296	31.956	28.5891	32.1971	33.9885	28.613	26.6048	29.2085	27.4179	Undetermined	Undetermined	28.6509	Undetermined	29.9016	28.8119
hsa-miR-296-3p	743	hsa-miR-296-3p	B	3	743	O23		hsa-miR-296-3p	Undetermined	37.3548	Undetermined	Undetermined	Undetermined	Undetermined	Undetermined	Undetermined	36.293	39.0709	Undetermined	Undetermined	Undetermined	Undetermined	Undetermined	Undetermined	Undetermined	38.2585	Undetermined	Undetermined	Undetermined	35.2394	32.5053	Undetermined	37.3649	Undetermined	36.6274	Undetermined	Undetermined	Undetermined	Undetermined	Undetermined	Undetermined	Undetermined	39.8813	Undetermined	37.3322	Undetermined	Undetermined	Undetermined	Undetermined
hsa-miR-7-2*	744	hsa-miR-7-2*	B	3	744	O24		hsa-miR-7-2*	Undetermined	35.4728	Undetermined	Undetermined	38.3368	Undetermined	Undetermined	Undetermined	35.866	36.4012	Undetermined	Undetermined	Undetermined	Undetermined	Undetermined	Undetermined	34.7814	Undetermined	Undetermined	Undetermined	Undetermined	Undetermined	Undetermined	Undetermined	Undetermined	33.8179	Undetermined	36.308	Undetermined	Undetermined	Undetermined	Undetermined	Undetermined	Undetermined	36.3242	36.2921	Undetermined	Undetermined	Undetermined	Undetermined	Undetermined
hsa-miR-550*	745	hsa-miR-550*	B	3	745	P1		hsa-miR-550*	35.6603	38.0517	Undetermined	39.2132	Undetermined	Undetermined	Undetermined	Undetermined	38.5583	Undetermined	Undetermined	Undetermined	Undetermined	Undetermined	37.6453	36.7749	Undetermined	Undetermined	Undetermined	Undetermined	Undetermined	Undetermined	Undetermined	38.5105	37.6183	Undetermined	Undetermined	Undetermined	36.7751	Undetermined	Undetermined	Undetermined	Undetermined	Undetermined	Undetermined	Undetermined	Undetermined	Undetermined	Undetermined	38.1834	Undetermined
SNORD49A P2	746	SNORD49A	B	3	746	P2		SNORD49A	36.1651	32.4777	Undetermined	30.5456	34.8166	30.1654	36.2709	34.1204	34.2238	34.4946	Undetermined	32.3944	37.955	38.9602	39.1236	34.393	Undetermined	36.9417	37.4164	33.2277	Undetermined	34.6568	32.9208	38.3851	Undetermined	37.8114	36.586	39.7957	Undetermined	34.6216	Undetermined	33.6626	34.7167	Undetermined	31.9852	37.6165	Undetermined	34.4796	Undetermined	Undetermined	Undetermined
hsa-miR-593	747	hsa-miR-593	B	3	747	P3		hsa-miR-593	33.6523	36.4678	Undetermined	36.6346	38.3534	Undetermined	39.2366	38.589	38.7172	Undetermined	37.9465	38.6338	38.1528	38.3561	39.2358	39.0009	37.874	35.3392	Undetermined	Undetermined	Undetermined	34.5487	39.5859	Undetermined	34.7023	Undetermined	38.3249	39.1436	38.165	Undetermined	Undetermined	Undetermined	33.7305	Undetermined	38.3772	Undetermined	Undetermined	37.7763	Undetermined	38.6099	Undetermined
hsa-miR-605	748	hsa-miR-605	B	3	748	P4		hsa-miR-605	34.6377	32.7048	36.7706	29.6955	33.6497	31.7718	33.5121	33.2298	31.5493	34.5749	29.4327	29.4889	32.1898	31.9068	31.7133	29.2905	30.9455	31.6201	32.7348	30.2142	36.4002	32.7276	33.6465	33.4421	33.0806	31.7462	35.6145	33.7348	33.6621	34.2568	33.6427	32.516	31.5198	33.1307	32.4754	33.7209	35.2774	31.1606	37.8366	32.3055	31.311
hsa-miR-493*	749	hsa-miR-493*	B	3	749	P5		hsa-miR-493*	Undetermined	Undetermined	Undetermined	Undetermined	Undetermined	Undetermined	Undetermined	34.4439	Undetermined	Undetermined	Undetermined	Undetermined	Undetermined	Undetermined	Undetermined	Undetermined	Undetermined	Undetermined	Undetermined	Undetermined	Undetermined	Undetermined	Undetermined	Undetermined	Undetermined	Undetermined	Undetermined	Undetermined	Undetermined	Undetermined	Undetermined	Undetermined	Undetermined	Undetermined	Undetermined	Undetermined	Undetermined	Undetermined	Undetermined	Undetermined	Undetermined
hsa-miR-1538	750	hsa-miR-1538	B	3	750	P6		hsa-miR-1538	33.9307	35.3678	Undetermined	34.0111	34.9892	39.9682	Undetermined	35.854	35.6871	Undetermined	39.0544	34.8116	Undetermined	Undetermined	34.5644	36.0282	36.0261	38.1883	37.3185	34.3554	Undetermined	31.6593	Undetermined	Undetermined	34.6191	36.8768	Undetermined	Undetermined	33.941	Undetermined	Undetermined	Undetermined	34.5186	35.935	34.1742	Undetermined	Undetermined	37.4571	Undetermined	32.4514	38.4816
hsa-miR-454*	751	hsa-miR-454*	B	3	751	P7		hsa-miR-454*	39.1706	Undetermined	Undetermined	38.2803	Undetermined	35.3006	39.0952	Undetermined	36.6555	Undetermined	38.3689	38.1807	Undetermined	Undetermined	Undetermined	37.3306	Undetermined	36.792	Undetermined	38.2011	Undetermined	Undetermined	37.3615	Undetermined	Undetermined	Undetermined	39.4015	35.8911	Undetermined	Undetermined	Undetermined	39.195	38.321	Undetermined	38.8781	Undetermined	Undetermined	Undetermined	39.0184	Undetermined	Undetermined
hsa-miR-224*	752	hsa-miR-224*	B	3	752	P8		hsa-miR-224*	Undetermined	Undetermined	Undetermined	32.3368	33.9084	Undetermined	Undetermined	Undetermined	32.7648	Undetermined	Undetermined	38.5487	Undetermined	Undetermined	Undetermined	Undetermined	Undetermined	Undetermined	33.5397	Undetermined	Undetermined	35.5502	31.8472	34.4722	Undetermined	Undetermined	Undetermined	Undetermined	35.4744	Undetermined	Undetermined	Undetermined	32.1853	Undetermined	31.7557	Undetermined	Undetermined	Undetermined	Undetermined	33.9555	Undetermined
hsa-miR-30a*	753	hsa-miR-30a*	B	3	753	P9		hsa-miR-30a*	30.9947	29.0261	32.542	28.527	29.8201	29.9556	37.2225	Undetermined	28.7896	31.7876	31.2857	27.7946	28.561	35.8827	32.2705	29.6116	31.0413	29.9054	30.9491	29.9446	30.5251	30.7136	28.4033	30.7805	30.0462	33.7666	30.2605	35.455	31.3047	33.1494	34.441	30.7786	28.8095	33.1569	30.7962	Undetermined	Undetermined	32.5549	Undetermined	31.8351	30.882
hsa-miR-607	754	hsa-miR-607	B	3	754	P10		hsa-miR-607	Undetermined	Undetermined	Undetermined	Undetermined	Undetermined	Undetermined	Undetermined	Undetermined	Undetermined	Undetermined	Undetermined	Undetermined	Undetermined	Undetermined	Undetermined	Undetermined	Undetermined	Undetermined	Undetermined	Undetermined	Undetermined	Undetermined	Undetermined	Undetermined	Undetermined	Undetermined	Undetermined	Undetermined	Undetermined	Undetermined	Undetermined	Undetermined	Undetermined	Undetermined	Undetermined	Undetermined	Undetermined	Undetermined	Undetermined	Undetermined	Undetermined
hsa-miR-214*	755	hsa-miR-214*	B	3	755	P11		hsa-miR-214*	Undetermined	Undetermined	Undetermined	Undetermined	Undetermined	Undetermined	Undetermined	Undetermined	Undetermined	Undetermined	Undetermined	Undetermined	Undetermined	Undetermined	Undetermined	Undetermined	Undetermined	Undetermined	Undetermined	Undetermined	Undetermined	Undetermined	Undetermined	Undetermined	Undetermined	Undetermined	Undetermined	Undetermined	Undetermined	Undetermined	Undetermined	Undetermined	Undetermined	38.0361	Undetermined	Undetermined	Undetermined	Undetermined	Undetermined	Undetermined	Undetermined
hsa-miR-190b	756	hsa-miR-190b	B	3	756	P12		hsa-miR-190b	Undetermined	38.2149	Undetermined	Undetermined	Undetermined	Undetermined	Undetermined	Undetermined	Undetermined	Undetermined	Undetermined	Undetermined	Undetermined	Undetermined	Undetermined	Undetermined	Undetermined	Undetermined	Undetermined	38.4525	Undetermined	Undetermined	Undetermined	Undetermined	Undetermined	Undetermined	Undetermined	Undetermined	Undetermined	Undetermined	Undetermined	Undetermined	Undetermined	Undetermined	Undetermined	Undetermined	Undetermined	Undetermined	Undetermined	Undetermined	Undetermined
hsa-miR-505*	757	hsa-miR-505*	B	3	757	P13		hsa-miR-505*	34.6441	33.3589	35.4719	32.5404	29.6242	36.9945	37.2141	30.9661	33.1656	35.8804	30.2851	34.6667	35.7054	Undetermined	Undetermined	Undetermined	34.6114	35.3544	Undetermined	Undetermined	38.7098	34.3685	34.6651	Undetermined	Undetermined	36.3208	37.8299	39.488	35.8925	Undetermined	Undetermined	Undetermined	31.7913	Undetermined	32.5132	34.5155	Undetermined	Undetermined	Undetermined	33.1736	35.4121
hsa-miR-708*	758	hsa-miR-708*	B	3	758	P14		hsa-miR-708*	34.7588	34.3327	Undetermined	36.9453	35.3868	Undetermined	35.6006	Undetermined	Undetermined	36.023	35.422	36.102	36.4529	36.3477	38.5006	37.6392	Undetermined	38.0117	36.8287	36.308	37.4426	Undetermined	35.8214	39.9705	35.8807	34.4445	Undetermined	36.6278	35.7597	36.6765	38.7247	39.6763	Undetermined	39.6045	36.6426	36.3717	38.1809	36.9678	37.1283	Undetermined	35.7483
hsa-miRPlus-C1070	759	hsa-miRPlus-C1070	B	3	759	P15		hsa-miRPlus-C1070	Undetermined	Undetermined	Undetermined	32.1555	33.5767	Undetermined	Undetermined	Undetermined	34.1033	Undetermined	Undetermined	Undetermined	Undetermined	Undetermined	Undetermined	Undetermined	Undetermined	Undetermined	Undetermined	37.1801	Undetermined	34.844	Undetermined	Undetermined	Undetermined	Undetermined	Undetermined	Undetermined	Undetermined	Undetermined	Undetermined	Undetermined	37.2973	Undetermined	37.7731	Undetermined	Undetermined	Undetermined	Undetermined	Undetermined	Undetermined
hsa-miR-302a*	760	hsa-miR-302a*	B	3	760	P16		hsa-miR-302a*	Undetermined	Undetermined	Undetermined	Undetermined	39.675	Undetermined	35.6907	Undetermined	Undetermined	Undetermined	Undetermined	Undetermined	Undetermined	Undetermined	Undetermined	Undetermined	Undetermined	39.3738	Undetermined	38.8167	Undetermined	Undetermined	Undetermined	Undetermined	Undetermined	37.5936	Undetermined	Undetermined	38.8643	Undetermined	39.8022	Undetermined	Undetermined	Undetermined	Undetermined	39.9064	Undetermined	Undetermined	Undetermined	39.1237	Undetermined
hsa-miR-130a*	761	hsa-miR-130a*	B	3	761	P17		hsa-miR-130a*	Undetermined	Undetermined	Undetermined	Undetermined	Undetermined	Undetermined	Undetermined	Undetermined	Undetermined	Undetermined	Undetermined	Undetermined	Undetermined	Undetermined	Undetermined	Undetermined	Undetermined	Undetermined	Undetermined	Undetermined	Undetermined	Undetermined	Undetermined	Undetermined	Undetermined	Undetermined	Undetermined	Undetermined	Undetermined	Undetermined	Undetermined	Undetermined	Undetermined	Undetermined	Undetermined	Undetermined	Undetermined	Undetermined	Undetermined	Undetermined	Undetermined
hsa-miR-1537	762	hsa-miR-1537	B	3	762	P18		hsa-miR-1537	Undetermined	Undetermined	Undetermined	Undetermined	Undetermined	Undetermined	Undetermined	Undetermined	Undetermined	Undetermined	Undetermined	Undetermined	Undetermined	Undetermined	Undetermined	Undetermined	Undetermined	Undetermined	Undetermined	Undetermined	Undetermined	Undetermined	Undetermined	Undetermined	Undetermined	Undetermined	Undetermined	Undetermined	Undetermined	Undetermined	Undetermined	Undetermined	Undetermined	Undetermined	Undetermined	Undetermined	Undetermined	Undetermined	Undetermined	Undetermined	Undetermined
hsa-let-7c*	763	hsa-let-7c*	B	3	763	P19		hsa-let-7c*	34.9975	34.3147	35.5451	34.7597	34.6469	37.6141	32.8756	32.6574	35.5139	35.2875	Undetermined	38.1996	38.4209	37.4123	Undetermined	38.8187	34.8081	Undetermined	37.4988	38.9815	Undetermined	31.4538	34.5463	Undetermined	36.8538	Undetermined	Undetermined	35.1641	Undetermined	Undetermined	Undetermined	35.3403	34.1389	38.5285	33.5041	35.6145	Undetermined	Undetermined	38.0999	38.6202	35.8425
hsa-miR-148b*	764	hsa-miR-148b*	B	3	764	P20		hsa-miR-148b*	Undetermined	Undetermined	Undetermined	Undetermined	37.1392	Undetermined	Undetermined	37.3443	Undetermined	Undetermined	Undetermined	Undetermined	Undetermined	Undetermined	Undetermined	Undetermined	Undetermined	Undetermined	Undetermined	Undetermined	Undetermined	Undetermined	Undetermined	Undetermined	Undetermined	Undetermined	Undetermined	Undetermined	Undetermined	Undetermined	Undetermined	Undetermined	Undetermined	Undetermined	Undetermined	Undetermined	Undetermined	Undetermined	Undetermined	Undetermined	Undetermined
hsa-miR-15a*	765	hsa-miR-15a*	B	3	765	P21		hsa-miR-15a*	Undetermined	Undetermined	Undetermined	Undetermined	Undetermined	39.7529	Undetermined	Undetermined	Undetermined	Undetermined	Undetermined	Undetermined	Undetermined	Undetermined	Undetermined	Undetermined	Undetermined	Undetermined	Undetermined	Undetermined	Undetermined	Undetermined	Undetermined	Undetermined	Undetermined	Undetermined	Undetermined	Undetermined	Undetermined	Undetermined	Undetermined	Undetermined	Undetermined	Undetermined	Undetermined	Undetermined	Undetermined	Undetermined	Undetermined	Undetermined	Undetermined
H24	192	EMPTY	B	3	766	P22		EMPTY											Undetermined	Undetermined	Undetermined	Undetermined	Undetermined	Undetermined	Undetermined	Undetermined	Undetermined	Undetermined	Undetermined	Undetermined	Undetermined	Undetermined	Undetermined	Undetermined	Undetermined	Undetermined	Undetermined	Undetermined	Undetermined	Undetermined	Undetermined	Undetermined	Undetermined	Undetermined	Undetermined	Undetermined	Undetermined	Undetermined	Undetermined
hsa-miR-92a-2*	767	hsa-miR-92a-2*	B	3	767	P23		hsa-miR-92a-2*	Undetermined	Undetermined	Undetermined	Undetermined	Undetermined	Undetermined	Undetermined	Undetermined	37.4026	Undetermined	Undetermined	Undetermined	Undetermined	Undetermined	Undetermined	Undetermined	Undetermined	Undetermined	Undetermined	Undetermined	Undetermined	36.4169	Undetermined	Undetermined	Undetermined	Undetermined	Undetermined	Undetermined	Undetermined	Undetermined	Undetermined	Undetermined	Undetermined	Undetermined	Undetermined	Undetermined	Undetermined	Undetermined	Undetermined	Undetermined	Undetermined
H24	576	EMPTY	B	3	768	P24		EMPTY											Undetermined	Undetermined	Undetermined	Undetermined	Undetermined	Undetermined	Undetermined	Undetermined	Undetermined	Undetermined	Undetermined	Undetermined	Undetermined	Undetermined	Undetermined	Undetermined	Undetermined	Undetermined	Undetermined	Undetermined	Undetermined	Undetermined	Undetermined	Undetermined	Undetermined	Undetermined	Undetermined	Undetermined	Undetermined	Undetermined	Undetermined
B24	48
J24	240
J24	624
L22	670
L24	288
L24	672
N22	718
N24	336
N24	720
P22	766
P24	384
P24	768
	47	Sample	Plate	Version	Order	Position		Sample
UniSp3 IPC P1	47	UniSp3 IPC	A	3	47	B23		UniSp3 IPC	19.499	18.7271	19.1352	18.356	18.8775	19.002	18.6831	19.0089	18.269		18.1474	18.9956	18.7299	18.7982	19.6802	18.0994	18.4155	18.7438	18.5827	18.1916	19.3066	19.082	17.7113	18.8448	18.7486	18.7927	19.0944	18.8393	18.86	18.419	18.9384	19.1023	18.6332	18.9388	18.9255	18.5454	19.1029	18.8484	18.6536	18.44	18.8811
UniSp3 IPC P1	95	UniSp3 IPC	A	3	70	C22		UniSp3 IPC	19.6291	18.6705	18.8228	18.247	18.7904	19.1942	18.6983	18.824	17.9495		18.1045	18.7419	18.9134	18.6776	19.2015	18.1506	18.4931	19.4701	18.6161	18.2985	19.4895	19.2946	18.0881	19.2305	19.0634	19.086	19.5013	18.7849	18.91	18.9129	19.219	19.1266	18.9026	18.9561	19.3102	18.7472	18.9873	18.7201	18.7731	18.4765	18.8765
UniSp3 IPC P1	143	UniSp3 IPC	A	3	117	E21		UniSp3 IPC	19.3128	18.5644	18.9929	18.2614	18.7303	19.3215	18.5782	18.7529	18.0705		17.9495	18.3087	18.6619	18.65	19.5548	17.9367	18.224	18.4146	18.5863	18.1268	18.9246	18.9865	17.6991	19.0126	18.6684	18.7028	18.8345	18.6381	18.8526	18.6133	18.8135	18.7183	18.712	18.8527	18.9171	18.5657	18.5629	18.5595	18.7941	18.4933	18.685
UniSp3 IPC P2	431	UniSp3 IPC	B	3	645	K21		UniSp3 IPC	19.4951	18.7415	19.1036	18.2811	18.8351	19.3473	18.7715	18.9652	18.4303	19.3525	20.6549	17.8991	18.6291	18.5955	18.5586	18.0986	18.5037	18.5779	18.5647	18.7865	18.8526	18.788	18.1861	19.0479	18.6391	19.0514	19.4928	18.9904	19.1434	18.8066	19.0538	18.9563	18.5954	18.9035	18.776	18.6263	18.6856	18.5635	18.5609	18.4449	18.539
UniSp3 IPC P2	479	UniSp3 IPC	B	3	694	M22		UniSp3 IPC	19.1821	18.6491	19.051	18.2378	18.6509	19.4855	18.8294	18.8121	18.0182	18.9846	18.2571	18.1988	18.8404	18.9063	18.5011	18.1666	18.6025	18.7954	18.8211	18.491	18.712	18.9016	18.3017	19.1965	18.5084	18.771	18.7593	18.8738	19.3006	18.9475	18.9908	18.8878	18.5303	18.9682	18.8506	18.7559	18.8589	18.7554	18.4854	18.559	18.5949
UniSp3 IPC P2	527	UniSp3 IPC	B	3	719	N23		UniSp3 IPC	19.3163	18.7073	18.7359	18.042	18.6819	19.4323	18.5299	18.7435	17.9741	18.8839	18.684	18.451	19.1478	19.1925	19.0185	18.4411	18.6186	18.9387	18.7305	19.2	18.8972	18.9296	18.476	19.444	19.1268	18.8746	18.8319	19.418	19.6876	18.7796	21.1986	18.974	18.4284	19.1379	19.3528	18.9482	19.1252	18.973	18.7467	18.7877	18.7983
								plate A average	19.4803	18.654	18.9836	18.2881	18.7994	19.1726	18.6532	18.8619	18.0963	#DIV/0!	18.0671	18.6821	18.7684	18.7086	19.4788	18.0622	18.3775	18.8762	18.595	18.2056	19.2402	19.121	17.8328	19.0293	18.8268	18.8605	19.1434	18.7541	18.8742	18.6484	18.9903	18.9824	18.7493	18.9159	19.0509	18.6194	18.8844	18.7093	18.7402	18.47	18.8142
								Plate B average	19.3311	18.6993	18.9635	18.187	18.7226	19.4217	18.7103	18.8403	18.1409	19.0737	19.1987	18.183	18.8724	18.8981	18.6927	18.2354	18.575	18.7707	18.7054	18.8258	18.8206	18.873	18.3213	19.2295	18.7581	18.899	19.028	19.0941	19.3772	18.8446	19.7477	18.9394	18.518	19.0032	18.9931	18.7768	18.8899	18.764	18.5976	18.5972	18.6441
								plate B adjustment factor	0.149128	-0.045306	0.0201023	0.10116	0.076819	-0.249134	-0.0571	0.0216773	-0.0445487	#DIV/0!	-1.13154	0.499103	-0.104033	-0.189543	0.786089	-0.173214	-0.19742	0.105506	-0.110377	-0.620204	0.419654	0.247974	-0.488471	-0.200185	0.0687057	-0.03849	0.115432	-0.339941	-0.503002	-0.196207	-0.757402	0.043023	0.231252	-0.087333	0.0578167	-0.157375	-0.005534	-0.0546253	0.142592	-0.127224	0.170141
[truncated: 67 more columns]
