# Supplementary material for: Urinary MicroRNA Profiling in the Nephropathy of Type 1 Diabetes
Source: PLoS One. 2013 Jan 24;8(1):e54662. doi: 10.1371/journal.pone.0054662 (PMC3554645; doi:10.1371/journal.pone.0054662)
Supplement: Dataset S2 — GO term enrichment analysis of targets of differentially expressed microRNAs in baseline (normoalbuminuric) urine samples from patients with PMA versus patients with IMA. (ZIP) [file pone.0054662.s006.zip]

Archive with 1 entries (1 files):
- Dataset S2.xls
