# Supplementary material for: Urinary MicroRNA Profiling in the Nephropathy of Type 1 Diabetes
Source: PLoS One. 2013 Jan 24;8(1):e54662. doi: 10.1371/journal.pone.0054662 (PMC3554645; doi:10.1371/journal.pone.0054662)
Supplement: Dataset S2 — GO term enrichment analysis of targets of differentially expressed microRNAs in baseline (normoalbuminuric) urine samples from patients with PMA versus patients with IMA. (ZIP) [file pone.0054662.s006.zip › Dataset S2.xls]

## Sheet: Biological Process
	GOBPID	Pvalue	OddsRatio	ExpCount	Count	Size	Term
1	GO:0006408	0.000120588	Inf	0.0220394	2	2	snRNA export from nucleus
2	GO:0051030	0.000120588	Inf	0.0220394	2	2	snRNA transport
3	GO:0048557	0.000267984	30.5396	0.132237	3	12	embryonic digestive tract morphogenesis
4	GO:0003001	0.00070152	3.71034	2.92022	10	265	generation of a signal involved in cell-cell signaling
5	GO:0023061	0.00070152	3.71034	2.92022	10	265	signal release
6	GO:0051453	0.00111546	17.1691	0.209375	3	19	regulation of intracellular pH
7	GO:0030641	0.00150655	15.259	0.231414	3	21	regulation of cellular pH
8	GO:0044260	0.00156948	1.67127	61.0712	79	5542	cellular macromolecule metabolic process
9	GO:0006857	0.00175704	45.5	0.0661183	2	6	oligopeptide transport
10	GO:0060174	0.00175704	45.5	0.0661183	2	6	limb bud formation
11	GO:0007269	0.00187678	6.16496	0.881577	5	80	neurotransmitter secretion
12	GO:0008334	0.00223798	13.0761	0.264473	3	24	histone mRNA metabolic process
13	GO:0003151	0.00252279	12.4807	0.275493	3	25	outflow tract morphogenesis
14	GO:0030004	0.00252279	12.4807	0.275493	3	25	cellular monovalent inorganic cation homeostasis
15	GO:0043170	0.00253499	1.63351	66.9227	84	6073	macromolecule metabolic process
16	GO:0048566	0.00282902	11.9371	0.286512	3	26	embryonic digestive tract development
17	GO:0044267	0.00285138	1.72198	28.7614	43	2610	cellular protein metabolic process
18	GO:0019538	0.0029251	1.68041	34.0619	49	3091	protein metabolic process
19	GO:0032940	0.00304302	2.4863	6.07186	14	551	secretion by cell
20	GO:0051641	0.00398437	1.85937	16.6949	28	1515	cellular localization
21	GO:0046903	0.0057921	2.23009	7.22893	15	656	secretion
22	GO:0006885	0.00610659	8.85101	0.37467	3	34	regulation of pH
23	GO:0015833	0.00714146	3.75477	1.69704	6	154	peptide transport
24	GO:0001505	0.00763333	4.35133	1.22319	5	111	regulation of neurotransmitter levels
25	GO:0031124	0.00815082	5.40324	0.793419	4	72	mRNA 3'-end processing
26	GO:0048546	0.00833795	7.837	0.418749	3	38	digestive tract morphogenesis
27	GO:0061008	0.00855105	5.32451	0.804439	4	73	hepaticobiliary system development
28	GO:0050890	0.0104971	4.00793	1.32237	5	120	cognition
29	GO:0007267	0.0105321	1.94045	9.97284	18	905	cell-cell signaling
30	GO:0006836	0.0108549	3.97307	1.33339	5	121	neurotransmitter transport
31	GO:0002084	0.0110197	Inf	0.0110197	1	1	protein depalmitoylation
32	GO:0002776	0.0110197	Inf	0.0110197	1	1	antimicrobial peptide secretion
33	GO:0002779	0.0110197	Inf	0.0110197	1	1	antibacterial peptide secretion
34	GO:0006422	0.0110197	Inf	0.0110197	1	1	aspartyl-tRNA aminoacylation
35	GO:0006933	0.0110197	Inf	0.0110197	1	1	negative regulation of cell adhesion involved in substrate-bound cell migration
36	GO:0018184	0.0110197	Inf	0.0110197	1	1	protein polyamination
37	GO:0019242	0.0110197	Inf	0.0110197	1	1	methylglyoxal biosynthetic process
38	GO:0021896	0.0110197	Inf	0.0110197	1	1	forebrain astrocyte differentiation
39	GO:0021897	0.0110197	Inf	0.0110197	1	1	forebrain astrocyte development
40	GO:0021934	0.0110197	Inf	0.0110197	1	1	hindbrain tangential cell migration
41	GO:0021935	0.0110197	Inf	0.0110197	1	1	cerebellar granule cell precursor tangential migration
42	GO:0030026	0.0110197	Inf	0.0110197	1	1	cellular manganese ion homeostasis
43	GO:0031441	0.0110197	Inf	0.0110197	1	1	negative regulation of mRNA 3'-end processing
44	GO:0032468	0.0110197	Inf	0.0110197	1	1	Golgi calcium ion homeostasis
45	GO:0032472	0.0110197	Inf	0.0110197	1	1	Golgi calcium ion transport
46	GO:0033078	0.0110197	Inf	0.0110197	1	1	extrathymic T cell differentiation
47	GO:0035332	0.0110197	Inf	0.0110197	1	1	positive regulation of hippo signaling cascade
48	GO:0035565	0.0110197	Inf	0.0110197	1	1	regulation of pronephros size
49	GO:0039019	0.0110197	Inf	0.0110197	1	1	pronephric nephron development
50	GO:0039020	0.0110197	Inf	0.0110197	1	1	pronephric nephron tubule development
51	GO:0045062	0.0110197	Inf	0.0110197	1	1	extrathymic T cell selection
52	GO:0046327	0.0110197	Inf	0.0110197	1	1	glycerol biosynthetic process from pyruvate
53	GO:0046833	0.0110197	Inf	0.0110197	1	1	positive regulation of RNA export from nucleus
54	GO:0046946	0.0110197	Inf	0.0110197	1	1	hydroxylysine metabolic process
55	GO:0046947	0.0110197	Inf	0.0110197	1	1	hydroxylysine biosynthetic process
56	GO:0051643	0.0110197	Inf	0.0110197	1	1	endoplasmic reticulum localization
57	GO:0051685	0.0110197	Inf	0.0110197	1	1	maintenance of ER location
58	GO:0055071	0.0110197	Inf	0.0110197	1	1	manganese ion homeostasis
59	GO:0060096	0.0110197	Inf	0.0110197	1	1	serotonin secretion, neurotransmission
60	GO:0060691	0.0110197	Inf	0.0110197	1	1	epithelial cell maturation involved in salivary gland development
61	GO:0061010	0.0110197	Inf	0.0110197	1	1	gall bladder development
62	GO:0061017	0.0110197	Inf	0.0110197	1	1	hepatoblast differentiation
63	GO:0061386	0.0110197	Inf	0.0110197	1	1	closure of optic fissure
64	GO:0070486	0.0110197	Inf	0.0110197	1	1	leukocyte aggregation
65	GO:0071593	0.0110197	Inf	0.0110197	1	1	lymphocyte aggregation
66	GO:0072114	0.0110197	Inf	0.0110197	1	1	pronephros morphogenesis
67	GO:0051649	0.0122376	1.75284	14.8656	24	1349	establishment of localization in cell
68	GO:0032387	0.0124787	6.68696	0.484867	3	44	negative regulation of intracellular transport
69	GO:0001706	0.0130776	12.9898	0.176315	2	16	endoderm formation
70	GO:0033081	0.0130776	12.9898	0.176315	2	16	regulation of T cell differentiation in thymus
71	GO:0051452	0.0130776	12.9898	0.176315	2	16	intracellular pH reduction
72	GO:0031123	0.013821	4.58841	0.925656	4	84	RNA 3'-end processing
73	GO:0045666	0.0140772	6.37494	0.506907	3	46	positive regulation of neuron differentiation
74	GO:0055123	0.0143825	4.5314	0.936675	4	85	digestive system development
75	GO:0045851	0.0147152	12.1229	0.187335	2	17	pH reduction
76	GO:0044238	0.015604	1.4848	82.0087	95	7442	primary metabolic process
77	GO:0050794	0.0161491	1.46468	73.8761	87	6704	regulation of cellular process
78	GO:0048731	0.0163771	1.52565	30.7781	42	2793	system development
79	GO:0048856	0.0178101	1.49705	34.5578	46	3136	anatomical structure development
80	GO:0010506	0.0182387	10.695	0.209375	2	19	regulation of autophagy
81	GO:0055067	0.0205504	5.47942	0.584045	3	53	monovalent inorganic cation homeostasis
82	GO:0048513	0.0212998	1.57931	20.695	30	1878	organ development
83	GO:0051168	0.021523	3.98614	1.05789	4	96	nuclear export
84	GO:0002775	0.0219188	90.3759	0.0220394	1	2	antimicrobial peptide production
85	GO:0002778	0.0219188	90.3759	0.0220394	1	2	antibacterial peptide production
86	GO:0006540	0.0219188	90.3759	0.0220394	1	2	glutamate decarboxylation to succinate
87	GO:0006627	0.0219188	90.3759	0.0220394	1	2	protein processing involved in protein targeting to mitochondrion
88	GO:0009438	0.0219188	90.3759	0.0220394	1	2	methylglyoxal metabolic process
89	GO:0018352	0.0219188	90.3759	0.0220394	1	2	protein-pyridoxal-5-phosphate linkage
90	GO:0032241	0.0219188	90.3759	0.0220394	1	2	positive regulation of nucleobase-containing compound transport
91	GO:0034982	0.0219188	90.3759	0.0220394	1	2	mitochondrial protein processing
92	GO:0035021	0.0219188	90.3759	0.0220394	1	2	negative regulation of Rac protein signal transduction
93	GO:0035261	0.0219188	90.3759	0.0220394	1	2	external genitalia morphogenesis
94	GO:0044416	0.0219188	90.3759	0.0220394	1	2	induction by symbiont of host defense response
95	GO:0045110	0.0219188	90.3759	0.0220394	1	2	intermediate filament bundle assembly
96	GO:0046184	0.0219188	90.3759	0.0220394	1	2	aldehyde biosynthetic process
97	GO:0046730	0.0219188	90.3759	0.0220394	1	2	induction of host immune response by virus
98	GO:0046732	0.0219188	90.3759	0.0220394	1	2	active induction of host immune response by virus
99	GO:0046929	0.0219188	90.3759	0.0220394	1	2	negative regulation of neurotransmitter secretion
100	GO:0048549	0.0219188	90.3759	0.0220394	1	2	positive regulation of pinocytosis
101	GO:0052251	0.0219188	90.3759	0.0220394	1	2	induction by organism of defense response of other organism involved in symbiotic interaction
102	GO:0060689	0.0219188	90.3759	0.0220394	1	2	cell differentiation involved in salivary gland development
103	GO:0060690	0.0219188	90.3759	0.0220394	1	2	epithelial cell differentiation involved in salivary gland development
104	GO:0070171	0.0219188	90.3759	0.0220394	1	2	negative regulation of tooth mineralization
105	GO:0072091	0.0219188	90.3759	0.0220394	1	2	regulation of stem cell proliferation
106	GO:0072181	0.0219188	90.3759	0.0220394	1	2	mesonephric duct formation
107	GO:2000648	0.0219188	90.3759	0.0220394	1	2	positive regulation of stem cell proliferation
108	GO:0048485	0.02208	9.56767	0.231414	2	21	sympathetic nervous system development
109	GO:0017015	0.0237469	5.16805	0.617104	3	56	regulation of transforming growth factor beta receptor signaling pathway
110	GO:0060341	0.0247	2.15393	4.88173	10	443	regulation of cellular localization
111	GO:0060548	0.0250924	2.06484	5.60903	11	509	negative regulation of cell death
112	GO:0006901	0.0262236	8.6551	0.253453	2	23	vesicle coating
113	GO:0007167	0.0269489	1.87056	7.91215	14	718	enzyme linked receptor protein signaling pathway
114	GO:0006900	0.0284041	8.26104	0.264473	2	24	membrane budding
115	GO:0048562	0.0284401	3.06423	1.70806	5	155	embryonic organ morphogenesis
116	GO:0007179	0.0287342	3.62835	1.15707	4	105	transforming growth factor beta receptor signaling pathway
117	GO:0032501	0.0305981	1.39807	50.7678	62	4607	multicellular organismal process
118	GO:0014014	0.0306546	7.90124	0.275493	2	25	negative regulation of gliogenesis
119	GO:0043392	0.0306546	7.90124	0.275493	2	25	negative regulation of DNA binding
120	GO:0007612	0.0309007	4.64029	0.683222	3	62	learning
121	GO:0019222	0.0319547	1.40239	45.1478	56	4097	regulation of metabolic process
122	GO:0048871	0.0323478	3.48903	1.20115	4	109	multicellular organismal homeostasis
123	GO:0001826	0.0326987	45.1844	0.0330591	1	3	inner cell mass cell differentiation
124	GO:0006828	0.0326987	45.1844	0.0330591	1	3	manganese ion transport
125	GO:0007042	0.0326987	45.1844	0.0330591	1	3	lysosomal lumen acidification
126	GO:0007144	0.0326987	45.1844	0.0330591	1	3	female meiosis I
127	GO:0007207	0.0326987	45.1844	0.0330591	1	3	activation of phospholipase C activity by muscarinic acetylcholine receptor signaling pathway
128	GO:0019731	0.0326987	45.1844	0.0330591	1	3	antibacterial humoral response
129	GO:0030422	0.0326987	45.1844	0.0330591	1	3	production of siRNA involved in RNA interference
130	GO:0035330	0.0326987	45.1844	0.0330591	1	3	regulation of hippo signaling cascade
131	GO:0035751	0.0326987	45.1844	0.0330591	1	3	regulation of lysosomal lumen pH
132	GO:0042118	0.0326987	45.1844	0.0330591	1	3	endothelial cell activation
133	GO:0042159	0.0326987	45.1844	0.0330591	1	3	lipoprotein catabolic process
134	GO:0042663	0.0326987	45.1844	0.0330591	1	3	regulation of endodermal cell fate specification
135	GO:0061038	0.0326987	45.1844	0.0330591	1	3	uterus morphogenesis
136	GO:0071883	0.0326987	45.1844	0.0330591	1	3	activation of MAPK activity by adrenergic receptor signaling pathway
137	GO:2000573	0.0326987	45.1844	0.0330591	1	3	positive regulation of DNA biosynthetic process
138	GO:0007611	0.033291	3.45584	1.21217	4	110	learning or memory
139	GO:0001503	0.0349281	2.58315	2.42434	6	220	ossification
140	GO:0030278	0.0352254	3.3913	1.23421	4	112	regulation of ossification
141	GO:0007632	0.0353588	7.268	0.297532	2	27	visual behavior
142	GO:0008038	0.0353588	7.268	0.297532	2	27	neuron recognition
143	GO:0016070	0.0359805	1.41373	36.0565	46	3272	RNA metabolic process
144	GO:0045580	0.0376307	4.27608	0.738321	3	67	regulation of T cell differentiation
145	GO:0000387	0.0378088	6.98791	0.308552	2	28	spliceosomal snRNP assembly
146	GO:0015988	0.0378088	6.98791	0.308552	2	28	energy coupled proton transport, against electrochemical gradient
147	GO:0015991	0.0378088	6.98791	0.308552	2	28	ATP hydrolysis coupled proton transport
148	GO:0048806	0.0378088	6.98791	0.308552	2	28	genitalia development
149	GO:0090304	0.0382066	1.39259	40.8611	51	3708	nucleic acid metabolic process
150	GO:0090092	0.038247	3.29886	1.26727	4	115	regulation of transmembrane receptor protein serine/threonine kinase signaling pathway
151	GO:0007507	0.0389912	2.31661	3.15164	7	286	heart development
152	GO:0006405	0.0390595	4.20996	0.74934	3	68	RNA export from nucleus
153	GO:0048568	0.0404471	2.48847	2.51249	6	228	embryonic organ development
154	GO:0065007	0.0406803	1.3786	82.3723	93	7475	biological regulation
155	GO:0046879	0.040772	2.76537	1.88437	5	171	hormone secretion
156	GO:0008285	0.0411571	2.046	4.59522	9	417	negative regulation of cell proliferation
157	GO:0006139	0.0419028	1.36738	48.6851	59	4418	nucleobase-containing compound metabolic process
158	GO:0007292	0.041999	4.08365	0.77138	3	70	female gamete generation
159	GO:0010467	0.0430516	1.38338	39.2743	49	3564	gene expression
160	GO:0001820	0.0433605	30.1206	0.0440788	1	4	serotonin secretion
161	GO:0002043	0.0433605	30.1206	0.0440788	1	4	blood vessel endothelial cell proliferation involved in sprouting angiogenesis
162	GO:0006113	0.0433605	30.1206	0.0440788	1	4	fermentation
163	GO:0006114	0.0433605	30.1206	0.0440788	1	4	glycerol biosynthetic process
164	GO:0006172	0.0433605	30.1206	0.0440788	1	4	ADP biosynthetic process
165	GO:0007035	0.0433605	30.1206	0.0440788	1	4	vacuolar acidification
166	GO:0009136	0.0433605	30.1206	0.0440788	1	4	purine nucleoside diphosphate biosynthetic process
167	GO:0009180	0.0433605	30.1206	0.0440788	1	4	purine ribonucleoside diphosphate biosynthetic process
168	GO:0009188	0.0433605	30.1206	0.0440788	1	4	ribonucleoside diphosphate biosynthetic process
169	GO:0014732	0.0433605	30.1206	0.0440788	1	4	skeletal muscle atrophy
170	GO:0014891	0.0433605	30.1206	0.0440788	1	4	striated muscle atrophy
171	GO:0019401	0.0433605	30.1206	0.0440788	1	4	alditol biosynthetic process
172	GO:0019730	0.0433605	30.1206	0.0440788	1	4	antimicrobial humoral response
173	GO:0034086	0.0433605	30.1206	0.0440788	1	4	maintenance of sister chromatid cohesion
174	GO:0034088	0.0433605	30.1206	0.0440788	1	4	maintenance of mitotic sister chromatid cohesion
175	GO:0035564	0.0433605	30.1206	0.0440788	1	4	regulation of kidney size
176	GO:0035624	0.0433605	30.1206	0.0440788	1	4	receptor transactivation
177	GO:0035625	0.0433605	30.1206	0.0440788	1	4	epidermal growth factor-activated receptor transactivation by G-protein coupled receptor signaling pathway
178	GO:0042473	0.0433605	30.1206	0.0440788	1	4	outer ear morphogenesis
179	GO:0045085	0.0433605	30.1206	0.0440788	1	4	negative regulation of interleukin-2 biosynthetic process
180	GO:0046185	0.0433605	30.1206	0.0440788	1	4	aldehyde catabolic process
181	GO:0046826	0.0433605	30.1206	0.0440788	1	4	negative regulation of protein export from nucleus
182	GO:0046831	0.0433605	30.1206	0.0440788	1	4	regulation of RNA export from nucleus
183	GO:0048548	0.0433605	30.1206	0.0440788	1	4	regulation of pinocytosis
184	GO:0060563	0.0433605	30.1206	0.0440788	1	4	neuroepithelial cell differentiation
185	GO:0060681	0.0433605	30.1206	0.0440788	1	4	branch elongation involved in ureteric bud branching
186	GO:0071481	0.0433605	30.1206	0.0440788	1	4	cellular response to X-ray
187	GO:0072095	0.0433605	30.1206	0.0440788	1	4	regulation of branch elongation involved in ureteric bud branching
188	GO:0072172	0.0433605	30.1206	0.0440788	1	4	mesonephric tubule formation
189	GO:0072180	0.0433605	30.1206	0.0440788	1	4	mesonephric duct morphogenesis
190	GO:0009914	0.0442911	2.69944	1.92845	5	175	hormone transport
191	GO:0050657	0.0447238	3.12821	1.33339	4	121	nucleic acid transport
192	GO:0050658	0.0447238	3.12821	1.33339	4	121	RNA transport
193	GO:0051236	0.0447238	3.12821	1.33339	4	121	establishment of RNA localization
194	GO:0043066	0.0449521	1.93142	5.41068	10	491	negative regulation of apoptosis
195	GO:0001889	0.0450467	3.96465	0.793419	3	72	liver development
196	GO:0048523	0.0450851	1.44386	24.7062	33	2242	negative regulation of cellular process
197	GO:0034103	0.0455309	6.26355	0.341611	2	31	regulation of tissue remodeling
198	GO:0060425	0.0455309	6.26355	0.341611	2	31	lung morphogenesis
199	GO:0044237	0.0456973	1.36212	80.6422	91	7318	cellular metabolic process
200	GO:0034641	0.0463726	1.3516	52.8065	63	4792	cellular nitrogen compound metabolic process
201	GO:0043069	0.0470361	1.91487	5.45476	10	495	negative regulation of programmed cell death
202	GO:0006807	0.0471444	1.34891	53.8203	64	4884	nitrogen compound metabolic process
203	GO:0023052	0.0478083	1.36399	42.3598	52	3844	signaling
204	GO:0031326	0.0479107	1.39535	32.1004	41	2913	regulation of cellular biosynthetic process
205	GO:0000184	0.0482234	6.05429	0.352631	2	32	nuclear-transcribed mRNA catabolic process, nonsense-mediated decay
206	GO:0007405	0.0482234	6.05429	0.352631	2	32	neuroblast proliferation
207	GO:0007165	0.04924	1.37228	37.7315	47	3424	signal transduction
208	GO:0001894	0.0498187	3.79856	0.826478	3	75	tissue homeostasis
209	GO:0006464	0.0498993	1.44923	22.2378	30	2018	protein modification process
210	GO:0007178	0.0499024	2.60617	1.99457	5	181	transmembrane receptor protein serine/threonine kinase signaling pathway

## Sheet: Molecular Function
	GOMFID	Pvalue	OddsRatio	ExpCount	Count	Size	Term
1	GO:0019829	0.0050734	9.53968	0.351335	3	30	cation-transporting ATPase activity
2	GO:0005212	0.00832783	17.0826	0.140534	2	12	structural constituent of eye lens
3	GO:0030145	0.00914765	7.57162	0.433313	3	37	manganese ion binding
4	GO:0004347	0.0117112	Inf	0.0117112	1	1	glucose-6-phosphate isomerase activity
5	GO:0015410	0.0117112	Inf	0.0117112	1	1	manganese-transporting ATPase activity
6	GO:0047273	0.0117112	Inf	0.0117112	1	1	galactosylgalactosylglucosylceramide beta-D-acetylgalactosaminyltransferase activity
7	GO:0097108	0.0117112	Inf	0.0117112	1	1	hedgehog family protein binding
8	GO:0046914	0.0145795	1.57724	24.289	35	2074	transition metal ion binding
9	GO:0042287	0.0165162	11.3841	0.19909	2	17	MHC protein binding
10	GO:0046961	0.0165162	11.3841	0.19909	2	17	proton-transporting ATPase activity, rotational mechanism
11	GO:0046875	0.0225523	9.48459	0.234223	2	20	ephrin receptor binding
12	GO:0000340	0.0232861	84.9231	0.0234223	1	2	RNA 7-methylguanosine cap binding
13	GO:0000993	0.0232861	84.9231	0.0234223	1	2	RNA polymerase II core binding
14	GO:0004611	0.0232861	84.9231	0.0234223	1	2	phosphoenolpyruvate carboxykinase activity
15	GO:0004613	0.0232861	84.9231	0.0234223	1	2	phosphoenolpyruvate carboxykinase (GTP) activity
16	GO:0004815	0.0232861	84.9231	0.0234223	1	2	aspartate-tRNA ligase activity
17	GO:0005290	0.0232861	84.9231	0.0234223	1	2	L-histidine transmembrane transporter activity
18	GO:0005471	0.0232861	84.9231	0.0234223	1	2	ATP:ADP antiporter activity
19	GO:0008454	0.0232861	84.9231	0.0234223	1	2	alpha-1,3-mannosylglycoprotein 4-beta-N-acetylglucosaminyltransferase activity
20	GO:0015333	0.0232861	84.9231	0.0234223	1	2	peptide:hydrogen symporter activity
21	GO:0017159	0.0232861	84.9231	0.0234223	1	2	pantetheine hydrolase activity
22	GO:0019826	0.0232861	84.9231	0.0234223	1	2	oxygen sensor activity
23	GO:0022897	0.0232861	84.9231	0.0234223	1	2	proton-dependent peptide secondary active transmembrane transporter activity
24	GO:0032090	0.0232861	84.9231	0.0234223	1	2	Pyrin domain binding
25	GO:0042801	0.0232861	84.9231	0.0234223	1	2	polo kinase kinase activity
26	GO:0008270	0.0314928	1.51318	21.3026	30	1819	zinc ion binding
27	GO:0017022	0.0317795	7.75777	0.281068	2	24	myosin binding
28	GO:0001098	0.0347262	42.4583	0.0351335	1	3	basal transcription machinery binding
29	GO:0001099	0.0347262	42.4583	0.0351335	1	3	basal RNA polymerase II transcription machinery binding
30	GO:0001601	0.0347262	42.4583	0.0351335	1	3	peptide YY receptor activity
31	GO:0001602	0.0347262	42.4583	0.0351335	1	3	pancreatic polypeptide receptor activity
32	GO:0004351	0.0347262	42.4583	0.0351335	1	3	glutamate decarboxylase activity
33	GO:0004938	0.0347262	42.4583	0.0351335	1	3	alpha2-adrenergic receptor activity
34	GO:0008474	0.0347262	42.4583	0.0351335	1	3	palmitoyl-(protein) hydrolase activity
35	GO:0008475	0.0347262	42.4583	0.0351335	1	3	procollagen-lysine 5-dioxygenase activity
36	GO:0030292	0.0347262	42.4583	0.0351335	1	3	protein tyrosine kinase inhibitor activity
37	GO:0046975	0.0347262	42.4583	0.0351335	1	3	histone methyltransferase activity (H3-K36 specific)
38	GO:0003723	0.0350342	1.75794	8.97076	15	766	RNA binding
39	GO:0042623	0.0383824	2.32225	3.13859	7	268	ATPase activity, coupled
40	GO:0004714	0.0390661	4.21162	0.749515	3	64	transmembrane receptor protein tyrosine kinase activity
41	GO:0016831	0.0395075	6.82529	0.316202	2	27	carboxy-lyase activity
42	GO:0019003	0.0395075	6.82529	0.316202	2	27	GDP binding
43	GO:0016887	0.0410425	2.14865	3.8764	8	331	ATPase activity
44	GO:0042625	0.0421956	4.0773	0.772937	3	66	ATPase activity, coupled to transmembrane movement of ions
45	GO:0004957	0.0460333	28.3034	0.0468447	1	4	prostaglandin E receptor activity
46	GO:0004981	0.0460333	28.3034	0.0468447	1	4	muscarinic acetylcholine receptor activity
47	GO:0005006	0.0460333	28.3034	0.0468447	1	4	epidermal growth factor-activated receptor activity
48	GO:0005384	0.0460333	28.3034	0.0468447	1	4	manganese ion transmembrane transporter activity
49	GO:0008330	0.0460333	28.3034	0.0468447	1	4	protein tyrosine/threonine phosphatase activity
50	GO:0016907	0.0460333	28.3034	0.0468447	1	4	G-protein coupled acetylcholine receptor activity
51	GO:0017150	0.0460333	28.3034	0.0468447	1	4	tRNA dihydrouridine synthase activity
52	GO:0042289	0.0460333	28.3034	0.0468447	1	4	MHC class II protein binding
53	GO:0043175	0.0460333	28.3034	0.0468447	1	4	RNA polymerase core enzyme binding
54	GO:0070815	0.0460333	28.3034	0.0468447	1	4	peptidyl-lysine 5-dioxygenase activity

## Sheet: Cellular Component
	GOCCID	Pvalue	OddsRatio	ExpCount	Count	Size	Term
1	GO:0005845	0.00550556	21.8645	0.114332	2	10	mRNA cap binding complex
2	GO:0016272	0.00550556	21.8645	0.114332	2	10	prefoldin complex
3	GO:0034518	0.00550556	21.8645	0.114332	2	10	RNA cap binding complex
4	GO:0005754	0.0114332	Inf	0.0114332	1	1	mitochondrial proton-transporting ATP synthase, catalytic core
5	GO:0030478	0.0114332	Inf	0.0114332	1	1	actin cap
6	GO:0032280	0.0114332	Inf	0.0114332	1	1	symmetric synapse
7	GO:0042720	0.0114332	Inf	0.0114332	1	1	mitochondrial inner membrane peptidase complex
8	GO:0045267	0.0114332	Inf	0.0114332	1	1	proton-transporting ATP synthase, catalytic core
9	GO:0033178	0.0140364	12.4888	0.182932	2	16	proton-transporting two-sector ATPase complex, catalytic domain
10	GO:0005634	0.0209208	1.39751	57.8979	71	5064	nucleus
11	GO:0000221	0.0227365	86.976	0.0228665	1	2	vacuolar proton-transporting V-type ATPase, V1 domain
12	GO:0031436	0.0227365	86.976	0.0228665	1	2	BRCA1-BARD1 complex
13	GO:0032116	0.0227365	86.976	0.0228665	1	2	SMC loading complex
14	GO:0070969	0.0339113	43.485	0.0342997	1	3	ULK1-ATG13-FIP200 complex
15	GO:0043025	0.0371676	2.53713	2.45815	6	215	neuronal cell body
16	GO:0016602	0.0449591	28.988	0.045733	1	4	CCAAT-binding factor complex
17	GO:0044445	0.0452564	3.11094	1.33769	4	117	cytosolic part
18	GO:0044297	0.0463269	2.39735	2.59535	6	227	cell body
