# Supplementary material for: Urinary MicroRNA Profiling in the Nephropathy of Type 1 Diabetes
Source: PLoS One. 2013 Jan 24;8(1):e54662. doi: 10.1371/journal.pone.0054662 (PMC3554645; doi:10.1371/journal.pone.0054662)
Supplement: Dataset S3 — GO term enrichment analysis of targets of differentially expressed microRNAs in follow up (microalbuminuric) urine samples from patients with PMA versus patients with IMA. (ZIP) [file pone.0054662.s007.zip › Dataset S3.xls]

## Sheet: Biological Process
	GOBPID	Pvalue	OddsRatio	ExpCount	Count	Size	Term
1	GO:0023052	5.15845e-05	1.22507	604.44	679	3843	signaling
2	GO:0007154	5.61995e-05	1.22215	620.326	695	3944	cell communication
3	GO:0048710	0.000212561	5.97779	2.98838	10	19	regulation of astrocyte differentiation
4	GO:0034698	0.000365378	5.37952	3.14567	10	20	response to gonadotropin stimulus
5	GO:0006464	0.000767923	1.22905	317.241	366	2017	protein modification process
6	GO:0051716	0.000956877	1.17335	653.198	714	4153	cellular response to stimulus
7	GO:0007165	0.00111152	1.1806	538.224	595	3422	signal transduction
8	GO:0023051	0.00123642	1.24489	244.104	286	1552	regulation of signaling
9	GO:0019220	0.00151936	1.35622	108.211	137	688	regulation of phosphate metabolic process
10	GO:0051174	0.00151936	1.35622	108.211	137	688	regulation of phosphorus metabolic process
11	GO:0044068	0.00152177	13.4255	1.10098	5	7	modulation by symbiont of host cellular process
12	GO:0048708	0.00167401	3.39814	4.87578	12	31	astrocyte differentiation
13	GO:0032268	0.0019735	1.2908	152.408	185	969	regulation of cellular protein metabolic process
14	GO:0048814	0.00229996	3.22793	5.03307	12	32	regulation of dendrite morphogenesis
15	GO:0043412	0.00241327	1.19878	330.924	375	2104	macromolecule modification
16	GO:0001932	0.00263789	1.35273	97.2011	123	618	regulation of protein phosphorylation
17	GO:0000394	0.00266883	21.4721	0.786417	4	5	RNA splicing, via endonucleolytic cleavage and ligation
18	GO:0006388	0.00266883	21.4721	0.786417	4	5	tRNA splicing, via endonucleolytic cleavage and ligation
19	GO:0014013	0.00268093	2.69147	7.07775	15	45	regulation of gliogenesis
20	GO:0046834	0.00290775	5.37302	2.20197	7	14	lipid phosphorylation
21	GO:0045685	0.00300441	2.91448	5.81948	13	37	regulation of glial cell differentiation
22	GO:0071804	0.00300441	2.91448	5.81948	13	37	cellular potassium ion transport
23	GO:0071805	0.00300441	2.91448	5.81948	13	37	potassium ion transmembrane transport
24	GO:0006468	0.00302799	1.27885	149.262	180	949	protein phosphorylation
25	GO:0009653	0.00345014	1.21395	252.125	290	1603	anatomical structure morphogenesis
26	GO:0006474	0.00353183	8.94949	1.25827	5	8	N-terminal protein amino acid acetylation
27	GO:0010627	0.00354457	1.40774	68.7328	90	437	regulation of intracellular protein kinase cascade
28	GO:0003334	0.00388604	Inf	0.47185	3	3	keratinocyte development
29	GO:0010633	0.00388604	Inf	0.47185	3	3	negative regulation of epithelial cell migration
30	GO:0010834	0.00388604	Inf	0.47185	3	3	telomere maintenance via telomere shortening
31	GO:0015917	0.00388604	Inf	0.47185	3	3	aminophospholipid transport
32	GO:0048388	0.00388604	Inf	0.47185	3	3	endosomal lumen acidification
33	GO:0048538	0.00409084	3.72141	3.46023	9	22	thymus development
34	GO:0031399	0.00440873	1.29428	121.265	148	771	regulation of protein modification process
35	GO:0044267	0.00472085	1.16713	410.981	455	2613	cellular protein metabolic process
36	GO:0042325	0.004773	1.3143	104.279	129	663	regulation of phosphorylation
37	GO:0007254	0.00477821	1.74747	21.8624	34	139	JNK cascade
38	GO:0006793	0.00547176	1.2277	192.2	224	1222	phosphorus metabolic process
39	GO:0006796	0.00547176	1.2277	192.2	224	1222	phosphate metabolic process
40	GO:0007243	0.00564864	1.30462	105.694	130	672	intracellular protein kinase cascade
41	GO:0051246	0.00570942	1.23996	170.023	200	1081	regulation of protein metabolic process
42	GO:0042133	0.00579573	3.45528	3.61752	9	23	neurotransmitter metabolic process
43	GO:0010288	0.00588927	5.37086	1.8874	6	12	response to lead ion
44	GO:0071371	0.00588927	5.37086	1.8874	6	12	cellular response to gonadotropin stimulus
45	GO:0048813	0.00595041	2.32741	8.33602	16	53	dendrite morphogenesis
46	GO:0035556	0.00599761	1.19765	253.698	289	1613	intracellular signal transduction
47	GO:0016310	0.00639497	1.23691	168.608	198	1072	phosphorylation
48	GO:0061351	0.00646457	2.2319	9.12243	17	58	neural precursor cell proliferation
49	GO:0009966	0.00657281	1.21178	211.703	244	1346	regulation of signal transduction
50	GO:0032958	0.00692081	6.7115	1.41555	5	9	inositol phosphate biosynthetic process
51	GO:0090407	0.00692081	6.7115	1.41555	5	9	organophosphate biosynthetic process
52	GO:0019538	0.00697681	1.14843	486.792	531	3095	protein metabolic process
53	GO:0080135	0.00699672	1.59709	28.9401	42	184	regulation of cellular response to stress
54	GO:0019054	0.00700668	10.7351	0.9437	4	6	modulation by virus of host cellular process
55	GO:0060677	0.00700668	10.7351	0.9437	4	6	ureteric bud elongation
56	GO:2000278	0.00700668	10.7351	0.9437	4	6	regulation of DNA biosynthetic process
57	GO:0032147	0.0075801	1.68272	22.4915	34	143	activation of protein kinase activity
58	GO:0045859	0.00794389	1.35179	72.5076	92	461	regulation of protein kinase activity
59	GO:0010741	0.00809416	1.90615	13.8409	23	88	negative regulation of intracellular protein kinase cascade
60	GO:0007413	0.00949645	4.60317	2.04468	6	13	axonal fasciculation
61	GO:0045086	0.00949645	4.60317	2.04468	6	13	positive regulation of interleukin-2 biosynthetic process
62	GO:0046854	0.00949645	4.60317	2.04468	6	13	phosphatidylinositol phosphorylation
63	GO:0043409	0.00973824	2.06139	10.2234	18	65	negative regulation of MAPKKK cascade
64	GO:0050773	0.0100515	2.41087	6.6059	13	42	regulation of dendrite development
65	GO:0050794	0.0102661	1.1201	1053.64	1102	6699	regulation of cellular process
66	GO:0043408	0.0102791	1.47864	38.0626	52	242	regulation of MAPKKK cascade
67	GO:0007166	0.0104472	1.17122	287.829	322	1830	cell surface receptor linked signaling pathway
68	GO:0034453	0.0107873	3.02281	3.93208	9	25	microtubule anchoring
69	GO:0032354	0.0120632	5.36871	1.57283	5	10	response to follicle-stimulating hormone stimulus
70	GO:0090192	0.0120632	5.36871	1.57283	5	10	regulation of glomerulus development
71	GO:0034220	0.0130155	1.45525	38.5344	52	245	ion transmembrane transport
72	GO:0070302	0.0134286	1.71139	17.6157	27	112	regulation of stress-activated protein kinase signaling cascade
73	GO:0043549	0.0136818	1.31252	75.8106	94	482	regulation of kinase activity
74	GO:0003161	0.0137128	16.0962	0.629133	3	4	cardiac conduction system development
75	GO:0008291	0.0137128	16.0962	0.629133	3	4	acetylcholine metabolic process
76	GO:0010940	0.0137128	16.0962	0.629133	3	4	positive regulation of necrotic cell death
77	GO:0014732	0.0137128	16.0962	0.629133	3	4	skeletal muscle atrophy
78	GO:0014891	0.0137128	16.0962	0.629133	3	4	striated muscle atrophy
79	GO:0030222	0.0137128	16.0962	0.629133	3	4	eosinophil differentiation
80	GO:0035886	0.0137128	16.0962	0.629133	3	4	vascular smooth muscle cell differentiation
81	GO:0042420	0.0137128	16.0962	0.629133	3	4	dopamine catabolic process
82	GO:0051610	0.0137128	16.0962	0.629133	3	4	serotonin uptake
83	GO:0060681	0.0137128	16.0962	0.629133	3	4	branch elongation involved in ureteric bud branching
84	GO:0072095	0.0137128	16.0962	0.629133	3	4	regulation of branch elongation involved in ureteric bud branching
85	GO:0072223	0.0137128	16.0962	0.629133	3	4	metanephric glomerular mesangium development
86	GO:0072262	0.0137128	16.0962	0.629133	3	4	metanephric glomerular mesangial cell proliferation involved in metanephros development
87	GO:0016477	0.0138697	1.27462	96.7293	117	615	cell migration
88	GO:0006670	0.0143199	7.15606	1.10098	4	7	sphingosine metabolic process
89	GO:0048711	0.0143199	7.15606	1.10098	4	7	positive regulation of astrocyte differentiation
90	GO:0070059	0.0143199	7.15606	1.10098	4	7	apoptosis in response to endoplasmic reticulum stress
91	GO:0072239	0.0143199	7.15606	1.10098	4	7	metanephric glomerulus vasculature development
92	GO:0051338	0.0148356	1.30348	77.8553	96	495	regulation of transferase activity
93	GO:0000718	0.0151622	3.41794	2.8311	7	18	nucleotide-excision repair, DNA damage removal
94	GO:0044349	0.0151622	3.41794	2.8311	7	18	DNA excision
95	GO:0046328	0.0155518	1.72623	16.2002	25	103	regulation of JNK cascade
96	GO:0048522	0.0156454	1.14091	386.288	422	2456	positive regulation of cellular process
97	GO:0006644	0.0159064	1.50064	30.3557	42	193	phospholipid metabolic process
98	GO:0030433	0.0169036	2.55908	4.87578	10	31	ER-associated protein catabolic process
99	GO:0046847	0.0169776	2.30397	6.29133	12	40	filopodium assembly
100	GO:0048646	0.0174589	1.26944	92.0108	111	585	anatomical structure formation involved in morphogenesis
101	GO:0022604	0.0174788	1.47457	32.2431	44	205	regulation of cell morphogenesis
102	GO:0001678	0.0184523	2.68645	4.24665	9	27	cellular glucose homeostasis
103	GO:0016441	0.0184523	2.68645	4.24665	9	27	posttranscriptional gene silencing
104	GO:0035194	0.0184523	2.68645	4.24665	9	27	posttranscriptional gene silencing by RNA
105	GO:0048518	0.0184625	1.13157	424.193	460	2697	positive regulation of biological process
106	GO:0051179	0.0188215	1.11874	564.805	604	3591	localization
107	GO:0048645	0.0190198	2.36489	5.6622	11	36	organ formation
108	GO:0022603	0.0191245	1.3194	64.1716	80	408	regulation of anatomical structure morphogenesis
109	GO:0050793	0.019164	1.20149	158.227	182	1006	regulation of developmental process
110	GO:0031098	0.0192382	1.50222	28.1537	39	179	stress-activated protein kinase signaling cascade
111	GO:0007210	0.0192882	4.47351	1.73012	5	11	serotonin receptor signaling pathway
112	GO:0022010	0.0192882	4.47351	1.73012	5	11	central nervous system myelination
113	GO:0032291	0.0192882	4.47351	1.73012	5	11	axon ensheathment in central nervous system
114	GO:0060602	0.0192882	4.47351	1.73012	5	11	branch elongation of an epithelium
115	GO:0061001	0.0192882	4.47351	1.73012	5	11	regulation of dendritic spine morphogenesis
116	GO:0090398	0.0198396	2.86492	3.61752	8	23	cellular senescence
117	GO:0043506	0.0199672	2.01674	8.65058	15	55	regulation of JUN kinase activity
118	GO:0030035	0.0206603	2.22432	6.44862	12	41	microspike assembly
119	GO:0007274	0.0209181	3.57959	2.35925	6	15	neuromuscular synaptic transmission
120	GO:0071320	0.0209181	3.57959	2.35925	6	15	cellular response to cAMP
121	GO:0007167	0.0210629	1.23342	112.929	133	718	enzyme linked receptor protein signaling pathway
122	GO:0043087	0.0211588	1.47408	30.0411	41	191	regulation of GTPase activity
123	GO:0043507	0.0218979	2.11786	7.23503	13	46	positive regulation of JUN kinase activity
124	GO:0071356	0.0218979	2.11786	7.23503	13	46	cellular response to tumor necrosis factor
125	GO:0050789	0.0226297	1.10373	1112.31	1154	7072	regulation of biological process
126	GO:0019637	0.0230202	1.43634	33.6586	45	214	organophosphate metabolic process
127	GO:0033261	0.0234948	2.54482	4.40393	9	28	regulation of S phase
128	GO:0048583	0.0235494	1.14789	280.908	310	1786	regulation of response to stimulus
129	GO:2000146	0.0235701	1.73867	13.5264	21	86	negative regulation of cell motility
130	GO:0051345	0.0239071	1.31962	58.5094	73	372	positive regulation of hydrolase activity
131	GO:0034612	0.0240256	1.86613	10.3807	17	66	response to tumor necrosis factor
132	GO:0006813	0.0241295	1.509	25.1653	35	160	potassium ion transport
133	GO:0019226	0.024375	1.24683	94.9991	113	604	transmission of nerve impulse
134	GO:0035637	0.024375	1.24683	94.9991	113	604	multicellular organismal signaling
135	GO:0001301	0.0247278	Inf	0.314567	2	2	progressive alteration of chromatin involved in cell aging
136	GO:0001304	0.0247278	Inf	0.314567	2	2	progressive alteration of chromatin involved in replicative cell aging
137	GO:0001309	0.0247278	Inf	0.314567	2	2	age-dependent telomere shortening
138	GO:0001507	0.0247278	Inf	0.314567	2	2	acetylcholine catabolic process in synaptic cleft
139	GO:0002528	0.0247278	Inf	0.314567	2	2	regulation of vascular permeability involved in acute inflammatory response
140	GO:0006581	0.0247278	Inf	0.314567	2	2	acetylcholine catabolic process
141	GO:0006583	0.0247278	Inf	0.314567	2	2	melanin biosynthetic process from tyrosine
142	GO:0006926	0.0247278	Inf	0.314567	2	2	virus-infected cell apoptosis
143	GO:0019323	0.0247278	Inf	0.314567	2	2	pentose catabolic process
144	GO:0019344	0.0247278	Inf	0.314567	2	2	cysteine biosynthetic process
145	GO:0031282	0.0247278	Inf	0.314567	2	2	regulation of guanylate cyclase activity
146	GO:0032213	0.0247278	Inf	0.314567	2	2	regulation of telomere maintenance via semi-conservative replication
147	GO:0032214	0.0247278	Inf	0.314567	2	2	negative regulation of telomere maintenance via semi-conservative replication
148	GO:0033278	0.0247278	Inf	0.314567	2	2	cell proliferation in midbrain
149	GO:0035854	0.0247278	Inf	0.314567	2	2	eosinophil fate commitment
150	GO:0045013	0.0247278	Inf	0.314567	2	2	carbon catabolite repression of transcription
151	GO:0045014	0.0247278	Inf	0.314567	2	2	negative regulation of transcription by glucose
152	GO:0051659	0.0247278	Inf	0.314567	2	2	maintenance of mitochondrion location
153	GO:0060633	0.0247278	Inf	0.314567	2	2	negative regulation of transcription initiation from RNA polymerase II promoter
154	GO:0060947	0.0247278	Inf	0.314567	2	2	cardiac vascular smooth muscle cell differentiation
155	GO:0060973	0.0247278	Inf	0.314567	2	2	cell migration involved in heart development
156	GO:0061030	0.0247278	Inf	0.314567	2	2	epithelial cell differentiation involved in mammary gland alveolus development
157	GO:0070341	0.0247278	Inf	0.314567	2	2	fat cell proliferation
158	GO:0070344	0.0247278	Inf	0.314567	2	2	regulation of fat cell proliferation
159	GO:0070368	0.0247278	Inf	0.314567	2	2	positive regulation of hepatocyte differentiation
160	GO:0070813	0.0247278	Inf	0.314567	2	2	hydrogen sulfide metabolic process
161	GO:0070814	0.0247278	Inf	0.314567	2	2	hydrogen sulfide biosynthetic process
162	GO:0070922	0.0247278	Inf	0.314567	2	2	small RNA loading onto RISC
163	GO:0071505	0.0247278	Inf	0.314567	2	2	response to mycophenolic acid
164	GO:0071506	0.0247278	Inf	0.314567	2	2	cellular response to mycophenolic acid
165	GO:0072126	0.0247278	Inf	0.314567	2	2	positive regulation of glomerular mesangial cell proliferation
166	GO:0072301	0.0247278	Inf	0.314567	2	2	regulation of metanephric glomerular mesangial cell proliferation
167	GO:0033124	0.024836	1.45441	30.3557	41	193	regulation of GTP catabolic process
168	GO:0017148	0.0249038	2.14998	6.6059	12	42	negative regulation of translation
169	GO:0031062	0.025108	5.36655	1.25827	4	8	positive regulation of histone methylation
170	GO:0042135	0.025108	5.36655	1.25827	4	8	neurotransmitter catabolic process
171	GO:0070493	0.025108	5.36655	1.25827	4	8	thrombin receptor signaling pathway
172	GO:0048869	0.0251972	1.13341	345.866	377	2199	cellular developmental process
173	GO:0043085	0.0253228	1.21808	119.221	139	758	positive regulation of catalytic activity
174	GO:0014015	0.0257595	2.68562	3.7748	8	24	positive regulation of gliogenesis
175	GO:0035195	0.0257595	2.68562	3.7748	8	24	gene silencing by miRNA
176	GO:0051271	0.0261534	1.69142	14.4701	22	92	negative regulation of cellular component movement
177	GO:0030001	0.0261752	1.26287	81.4728	98	518	metal ion transport
178	GO:0007186	0.0264968	1.2684	77.8553	94	495	G-protein coupled receptor protein signaling pathway
179	GO:0060191	0.0268959	1.56183	20.2896	29	129	regulation of lipase activity
180	GO:0030851	0.0277797	2.89157	3.14567	7	20	granulocyte differentiation
181	GO:0031952	0.0277797	2.89157	3.14567	7	20	regulation of protein autophosphorylation
182	GO:0032845	0.0277797	2.89157	3.14567	7	20	negative regulation of homeostatic process
183	GO:0045687	0.0277797	2.89157	3.14567	7	20	positive regulation of glial cell differentiation
184	GO:0043124	0.0288588	3.83409	1.8874	5	12	negative regulation of I-kappaB kinase/NF-kappaB cascade
185	GO:0010646	0.0288844	1.177	171.439	194	1090	regulation of cell communication
186	GO:0048665	0.0291121	3.22133	2.51653	6	16	neuron fate specification
187	GO:0051489	0.0291121	3.22133	2.51653	6	16	regulation of filopodium assembly
188	GO:0061061	0.0299271	1.32012	52.8472	66	336	muscle structure development
189	GO:0051336	0.0301614	1.24363	88.3932	105	562	regulation of hydrolase activity
190	GO:0006580	0.0302788	8.04734	0.786417	3	5	ethanolamine metabolic process
191	GO:0006646	0.0302788	8.04734	0.786417	3	5	phosphatidylethanolamine biosynthetic process
192	GO:0010939	0.0302788	8.04734	0.786417	3	5	regulation of necrotic cell death
193	GO:0019614	0.0302788	8.04734	0.786417	3	5	catechol catabolic process
194	GO:0021559	0.0302788	8.04734	0.786417	3	5	trigeminal nerve development
195	GO:0032313	0.0302788	8.04734	0.786417	3	5	regulation of Rab GTPase activity
196	GO:0032851	0.0302788	8.04734	0.786417	3	5	positive regulation of Rab GTPase activity
197	GO:0034313	0.0302788	8.04734	0.786417	3	5	diol catabolic process
198	GO:0042424	0.0302788	8.04734	0.786417	3	5	catecholamine catabolic process
199	GO:0045990	0.0302788	8.04734	0.786417	3	5	carbon catabolite regulation of transcription
200	GO:0046015	0.0302788	8.04734	0.786417	3	5	regulation of transcription by glucose
201	GO:0046335	0.0302788	8.04734	0.786417	3	5	ethanolamine biosynthetic process
202	GO:0046337	0.0302788	8.04734	0.786417	3	5	phosphatidylethanolamine metabolic process
203	GO:0051657	0.0302788	8.04734	0.786417	3	5	maintenance of organelle location
204	GO:0072124	0.0302788	8.04734	0.786417	3	5	regulation of glomerular mesangial cell proliferation
205	GO:0000165	0.0310198	1.30088	58.3521	72	371	MAPKKK cascade
206	GO:0006417	0.031145	1.47322	25.6372	35	163	regulation of translation
207	GO:0007169	0.0319043	1.2467	83.9893	100	534	transmembrane receptor protein tyrosine kinase signaling pathway
208	GO:0072358	0.0320513	1.23593	91.3816	108	581	cardiovascular system development
209	GO:0072359	0.0320513	1.23593	91.3816	108	581	circulatory system development
210	GO:0048870	0.0325003	1.22166	102.549	120	652	cell motility
211	GO:0051674	0.0325003	1.22166	102.549	120	652	localization of cell
212	GO:0071322	0.0328052	2.52741	3.93208	8	25	cellular response to carbohydrate stimulus
213	GO:0030154	0.0330761	1.1273	331.239	360	2106	cell differentiation
214	GO:0035303	0.0339924	2.11093	6.13405	11	39	regulation of dephosphorylation
215	GO:0030336	0.0342991	1.68107	13.2118	20	84	negative regulation of cell migration
216	GO:0050790	0.0344992	1.16432	182.763	205	1162	regulation of catalytic activity
217	GO:0018193	0.0345242	1.25311	76.9116	92	489	peptidyl-amino acid modification
218	GO:0032318	0.0355736	1.51592	20.7614	29	132	regulation of Ras GTPase activity
219	GO:0010769	0.0361412	1.49049	22.4915	31	143	regulation of cell morphogenesis involved in differentiation
220	GO:0042094	0.0361674	2.68478	3.30295	7	21	interleukin-2 biosynthetic process
221	GO:0042462	0.0361674	2.68478	3.30295	7	21	eye photoreceptor cell development
222	GO:0007257	0.0363756	2.30203	4.7185	9	30	activation of JUN kinase activity
223	GO:0043297	0.0363756	2.30203	4.7185	9	30	apical junction assembly
224	GO:0007569	0.0363925	1.88136	8.4933	14	54	cell aging
225	GO:0007202	0.0365587	1.62146	14.9419	22	95	activation of phospholipase C activity
226	GO:0043547	0.0374951	1.49564	21.7051	30	138	positive regulation of GTPase activity
227	GO:0051094	0.0378107	1.24659	77.2261	92	491	positive regulation of developmental process
228	GO:0000902	0.0391301	1.20057	113.559	131	722	cell morphogenesis
229	GO:0043114	0.0391593	2.92822	2.67382	6	17	regulation of vascular permeability
230	GO:0033002	0.0393271	1.67519	12.5827	19	80	muscle cell proliferation
231	GO:0001944	0.039576	1.27378	61.8124	75	393	vasculature development
232	GO:0007520	0.0396577	4.29285	1.41555	4	9	myoblast fusion
233	GO:0021513	0.0396577	4.29285	1.41555	4	9	spinal cord dorsal/ventral patterning
234	GO:0032205	0.0396577	4.29285	1.41555	4	9	negative regulation of telomere maintenance
235	GO:0033005	0.0396577	4.29285	1.41555	4	9	positive regulation of mast cell activation
236	GO:0042953	0.0396577	4.29285	1.41555	4	9	lipoprotein transport
237	GO:0071044	0.0396577	4.29285	1.41555	4	9	histone mRNA catabolic process
238	GO:0072012	0.0396577	4.29285	1.41555	4	9	glomerulus vasculature development
239	GO:0010745	0.0409603	3.35452	2.04468	5	13	negative regulation of macrophage derived foam cell differentiation
240	GO:0042136	0.0409603	3.35452	2.04468	5	13	neurotransmitter biosynthetic process
241	GO:0060260	0.0409603	3.35452	2.04468	5	13	regulation of transcription initiation from RNA polymerase II promoter
242	GO:0072224	0.0409603	3.35452	2.04468	5	13	metanephric glomerulus development
243	GO:2000142	0.0409603	3.35452	2.04468	5	13	regulation of transcription initiation, DNA-dependent
244	GO:0065007	0.0409689	1.09058	1176.01	1212	7477	biological regulation
245	GO:0031102	0.0410549	2.38677	4.08937	8	26	neuron projection regeneration
246	GO:0070647	0.0412213	1.25147	71.0921	85	452	protein modification by small protein conjugation or removal
247	GO:0030168	0.0416684	1.36242	35.8606	46	228	platelet activation
248	GO:0010517	0.0422184	1.55586	16.8293	24	107	regulation of phospholipase activity
249	GO:0033554	0.0429244	1.17432	143.128	162	910	cellular response to stress
250	GO:0051128	0.0429384	1.17544	141.24	160	898	regulation of cellular component organization
251	GO:0007268	0.0431604	1.22609	85.0903	100	541	synaptic transmission
252	GO:0010518	0.0436164	1.56632	16.0429	23	102	positive regulation of phospholipase activity
253	GO:0010717	0.0443414	2.19719	4.87578	9	31	regulation of epithelial to mesenchymal transition
254	GO:0044057	0.0444197	1.2823	54.8919	67	349	regulation of system process
255	GO:0010863	0.0450256	1.57793	15.2565	22	97	positive regulation of phospholipase C activity
256	GO:0044265	0.0458325	1.2284	80.6864	95	513	cellular macromolecule catabolic process
257	GO:0007032	0.0460666	2.50557	3.46023	7	22	endosome organization
258	GO:0042461	0.0460666	2.50557	3.46023	7	22	photoreceptor cell development
259	GO:0032886	0.0461105	1.69256	11.1671	17	71	regulation of microtubule-based process
260	GO:0048699	0.0473814	1.1731	136.994	155	871	generation of neurons
261	GO:0070507	0.0476859	1.75272	9.59428	15	61	regulation of microtubule cytoskeleton organization
262	GO:0009636	0.0478421	1.60535	13.6837	20	87	response to toxin
263	GO:0051651	0.0478421	1.60535	13.6837	20	87	maintenance of location in cell
264	GO:0048660	0.0481936	1.79144	8.80787	14	56	regulation of smooth muscle cell proliferation
265	GO:0009056	0.0494065	1.1288	249.923	273	1589	catabolic process

## Sheet: Molecular Function
	GOMFID	Pvalue	OddsRatio	ExpCount	Count	Size	Term
1	GO:0001727	0.000269406	3.89592	5.27017	14	33	lipid kinase activity
2	GO:0050815	0.000648963	Inf	0.638808	4	4	phosphoserine binding
3	GO:0035004	0.00160465	5.27762	2.55523	8	16	phosphatidylinositol 3-kinase activity
4	GO:0016303	0.00193108	7.91183	1.59702	6	10	1-phosphatidylinositol-3-kinase activity
5	GO:0019900	0.00205749	1.53973	46.9524	66	294	kinase binding
6	GO:0015085	0.0026096	4.6908	2.71493	8	17	calcium ion transmembrane transporter activity
7	GO:0004652	0.0028309	21.0841	0.79851	4	5	polynucleotide adenylyltransferase activity
8	GO:0051019	0.00367604	6.32891	1.75672	6	11	mitogen-activated protein kinase binding
9	GO:0000978	0.00378641	8.7876	1.27762	5	8	RNA polymerase II core promoter proximal region sequence-specific DNA binding
10	GO:0004505	0.00406837	Inf	0.479106	3	3	phenylalanine 4-monooxygenase activity
11	GO:0004428	0.00576721	2.64078	6.22838	13	39	inositol or phosphatidylinositol kinase activity
12	GO:0016773	0.00615478	1.29033	113.229	138	709	phosphotransferase activity, alcohol group as acceptor
13	GO:0017154	0.0074159	10.5411	0.958212	4	6	semaphorin receptor activity
14	GO:0019901	0.00750151	1.48596	40.8837	56	256	protein kinase binding
15	GO:0008143	0.0128748	5.27162	1.59702	5	10	poly(A) RNA binding
16	GO:0046934	0.0128748	5.27162	1.59702	5	10	phosphatidylinositol-4,5-bisphosphate 3-kinase activity
17	GO:0072509	0.0136425	2.52427	5.42987	11	34	divalent inorganic cation transmembrane transporter activity
18	GO:0004305	0.0143266	15.8057	0.638808	3	4	ethanolamine kinase activity
19	GO:0004957	0.0143266	15.8057	0.638808	3	4	prostaglandin E receptor activity
20	GO:0034711	0.0143266	15.8057	0.638808	3	4	inhibin binding
21	GO:0048186	0.0143266	15.8057	0.638808	3	4	inhibin beta-A binding
22	GO:0046870	0.0151235	7.02679	1.11791	4	7	cadmium ion binding
23	GO:0060589	0.0190611	1.30859	68.6719	85	430	nucleoside-triphosphatase regulator activity
24	GO:0004993	0.0205404	4.39263	1.75672	5	11	serotonin receptor activity
25	GO:0008195	0.0205404	4.39263	1.75672	5	11	phosphatidate phosphatase activity
26	GO:0019955	0.0230168	1.63633	17.5672	26	110	cytokine binding
27	GO:0030695	0.0249265	1.29539	66.7555	82	418	GTPase regulator activity
28	GO:0000213	0.0254947	Inf	0.319404	2	2	tRNA-intron endonuclease activity
29	GO:0001632	0.0254947	Inf	0.319404	2	2	leukotriene B4 receptor activity
30	GO:0003878	0.0254947	Inf	0.319404	2	2	ATP citrate synthase activity
31	GO:0004473	0.0254947	Inf	0.319404	2	2	malate dehydrogenase (oxaloacetate-decarboxylating) (NADP+) activity
32	GO:0005093	0.0254947	Inf	0.319404	2	2	Rab GDP-dissociation inhibitor activity
33	GO:0008124	0.0254947	Inf	0.319404	2	2	4-alpha-hydroxytetrahydrobiopterin dehydratase activity
34	GO:0015247	0.0254947	Inf	0.319404	2	2	aminophospholipid transporter activity
35	GO:0016524	0.0254947	Inf	0.319404	2	2	latrotoxin receptor activity
36	GO:0019767	0.0254947	Inf	0.319404	2	2	IgE receptor activity
37	GO:0019826	0.0254947	Inf	0.319404	2	2	oxygen sensor activity
38	GO:0031698	0.0254947	Inf	0.319404	2	2	beta-2 adrenergic receptor binding
39	GO:0043532	0.0254947	Inf	0.319404	2	2	angiostatin binding
40	GO:0050816	0.0254947	Inf	0.319404	2	2	phosphothreonine binding
41	GO:0005021	0.0264606	5.26963	1.27762	4	8	vascular endothelial growth factor-activated receptor activity
42	GO:0035259	0.0264606	5.26963	1.27762	4	8	glucocorticoid receptor binding
43	GO:0016301	0.0275578	1.21023	123.29	143	772	kinase activity
44	GO:0043021	0.0277726	2.11088	6.70749	12	42	ribonucleoprotein binding
45	GO:0016772	0.0294216	1.19275	142.295	163	891	transferase activity, transferring phosphorus-containing groups
46	GO:0070717	0.0306655	3.76478	1.91642	5	12	poly-purine tract binding
47	GO:0001159	0.0311822	3.16305	2.55523	6	16	core promoter proximal region DNA binding
48	GO:0070566	0.0311822	3.16305	2.55523	6	16	adenylyltransferase activity
49	GO:0001846	0.0315701	7.90215	0.79851	3	5	opsonin binding
50	GO:0008432	0.0315701	7.90215	0.79851	3	5	JUN kinase binding
51	GO:0034212	0.0315701	7.90215	0.79851	3	5	peptide N-acetyltransferase activity
52	GO:0046912	0.0315701	7.90215	0.79851	3	5	transferase activity, transferring acyl groups, acyl groups converted into alkyl on transfer
53	GO:0043176	0.0331271	1.54173	19.8031	28	124	amine binding
54	GO:0004896	0.0352091	1.89464	8.46421	14	53	cytokine receptor activity
55	GO:0051219	0.0375466	2.07258	6.22838	11	39	phosphoprotein binding
56	GO:0051020	0.0387564	1.50276	20.921	29	131	GTPase binding
57	GO:0019829	0.0396842	2.26029	4.79106	9	30	cation-transporting ATPase activity
58	GO:0019899	0.0409008	1.18472	130.636	149	818	enzyme binding
59	GO:0004953	0.0417068	4.21533	1.43732	4	9	icosanoid receptor activity
60	GO:0004954	0.0417068	4.21533	1.43732	4	9	prostanoid receptor activity
61	GO:0005388	0.0417068	4.21533	1.43732	4	9	calcium-transporting ATPase activity
62	GO:0016861	0.0417068	4.21533	1.43732	4	9	intramolecular oxidoreductase activity, interconverting aldoses and ketoses
63	GO:0035326	0.0417068	4.21533	1.43732	4	9	enhancer binding
64	GO:0072349	0.0417068	4.21533	1.43732	4	9	modified amino acid transmembrane transporter activity
65	GO:0032813	0.042582	2.10984	5.58957	10	35	tumor necrosis factor receptor superfamily binding
66	GO:0000987	0.0434311	3.29389	2.07613	5	13	core promoter proximal region sequence-specific DNA binding
67	GO:0005123	0.0434311	3.29389	2.07613	5	13	death receptor binding
68	GO:0070742	0.0434311	3.29389	2.07613	5	13	C2H2 zinc finger domain binding
69	GO:0001948	0.0466239	1.85387	7.9851	13	50	glycoprotein binding
70	GO:0015662	0.0466239	1.85387	7.9851	13	50	ATPase activity, coupled to transmembrane movement of ions, phosphorylative mechanism
71	GO:0004672	0.0471643	1.20756	95.6615	111	599	protein kinase activity
72	GO:0046873	0.0486339	1.45452	22.1986	30	139	metal ion transmembrane transporter activity

## Sheet: Cellular Component
	GOCCID	Pvalue	OddsRatio	ExpCount	Count	Size	Term
1	GO:0016020	0.00112715	1.14925	1045.04	1113	6572	membrane
2	GO:0042995	0.00132805	1.30844	146.452	180	921	cell projection
3	GO:0030424	0.00340063	1.61941	32.7568	48	206	axon
4	GO:0030027	0.00353714	1.97523	15.2653	26	96	lamellipodium
5	GO:0031252	0.00383411	1.61606	32.1208	47	202	cell leading edge
6	GO:0000214	0.00401639	Inf	0.477041	3	3	tRNA-intron endonuclease complex
7	GO:0005886	0.00623259	1.14191	541.442	589	3405	plasma membrane
8	GO:0043197	0.00829856	1.71733	20.1947	31	127	dendritic spine
9	GO:0044309	0.00829856	1.71733	20.1947	31	127	neuron spine
10	GO:0071944	0.00851015	1.13442	551.301	597	3467	cell periphery
11	GO:0043005	0.0108179	1.32502	76.0086	95	478	neuron projection
12	GO:0016591	0.0116511	1.93114	11.926	20	75	DNA-directed RNA polymerase II, holoenzyme
13	GO:0016021	0.0117366	1.11769	706.18	753	4441	integral to membrane
14	GO:0005624	0.0117461	1.24701	125.462	149	789	membrane fraction
15	GO:0001726	0.012279	1.77116	15.9014	25	100	ruffle
16	GO:0044425	0.0123485	1.11197	830.688	879	5224	membrane part
17	GO:0030425	0.0125229	1.43251	42.7747	57	269	dendrite
18	GO:0005675	0.0126432	5.29795	1.59014	5	10	holo TFIIH complex
19	GO:0033268	0.0141516	15.8854	0.636055	3	4	node of Ranvier
20	GO:0043202	0.015221	3.9742	2.22619	6	14	lysosomal lumen
21	GO:0005626	0.0162317	1.22807	130.391	153	820	insoluble fraction
22	GO:0031224	0.0176974	1.10832	722.24	766	4542	intrinsic to membrane
23	GO:0014069	0.0179893	1.74506	14.7883	23	93	postsynaptic density
24	GO:0044327	0.0179893	1.74506	14.7883	23	93	dendritic spine head
25	GO:0033267	0.0203368	1.72034	14.9473	23	94	axon part
26	GO:0033017	0.0211183	2.82692	3.65732	8	23	sarcoplasmic reticulum membrane
27	GO:0005775	0.0220165	3.53233	2.38521	6	15	vacuolar lumen
28	GO:0080008	0.0220329	3.09137	3.02126	7	19	CUL4 RING ubiquitin ligase complex
29	GO:0005792	0.0238102	1.39904	38.9584	51	245	microsome
30	GO:0032997	0.0252763	Inf	0.318027	2	2	Fc receptor complex
31	GO:0032998	0.0252763	Inf	0.318027	2	2	Fc-epsilon receptor I complex
32	GO:0042105	0.0252763	Inf	0.318027	2	2	alpha-beta T cell receptor complex
33	GO:0043196	0.0252763	Inf	0.318027	2	2	varicosity
34	GO:0060171	0.0252763	Inf	0.318027	2	2	stereocilium membrane
35	GO:0042598	0.0263793	1.3836	40.0715	52	252	vesicular fraction
36	GO:0005942	0.0301501	3.78364	1.90816	5	12	phosphatidylinositol 3-kinase complex
37	GO:0010369	0.0312021	7.94204	0.795069	3	5	chromocenter
38	GO:0043083	0.0312021	7.94204	0.795069	3	5	synaptic cleft
39	GO:0005887	0.0337417	1.1655	179.686	202	1130	integral to plasma membrane
40	GO:0043679	0.0341028	1.90394	8.42773	14	53	axon terminus
41	GO:0044306	0.0345616	1.85037	9.2228	15	58	neuron projection terminus
42	GO:0044464	0.0345649	1.18801	2179.28	2200	13705	cell part
43	GO:0005623	0.0356304	1.18655	2179.44	2200	13706	cell
44	GO:0008287	0.0380118	1.98835	6.9966	12	44	protein serine/threonine phosphatase complex
45	GO:0031094	0.0411225	4.23654	1.43112	4	9	platelet dense tubular network
46	GO:0035098	0.0411225	4.23654	1.43112	4	9	ESC/E(Z) complex
47	GO:0012505	0.0445151	1.13387	240.429	264	1512	endomembrane system
48	GO:0045202	0.0449906	1.25306	66.7858	80	420	synapse
49	GO:0034708	0.0455447	1.81077	8.74575	14	55	methyltransferase complex
50	GO:0035097	0.0455447	1.81077	8.74575	14	55	histone methyltransferase complex
51	GO:0031226	0.0468016	1.14957	184.297	205	1159	intrinsic to plasma membrane
52	GO:0031594	0.0471448	2.16808	4.92943	9	31	neuromuscular junction
