# Supplementary material for: Urinary MicroRNA Profiling in the Nephropathy of Type 1 Diabetes
Source: PLoS One. 2013 Jan 24;8(1):e54662. doi: 10.1371/journal.pone.0054662 (PMC3554645; doi:10.1371/journal.pone.0054662)
Supplement: Dataset S4 — GO term enrichment analysis in follow-up versus baseline samples from PMA patients. (ZIP) [file pone.0054662.s008.zip › Dataset S4.xls]

## Sheet: Biological Process
	GOBPID	Pvalue	OddsRatio	ExpCount	Count	Size	Term
1	GO:0007518	0.000234415	Inf	0.0306977	2	2	myoblast cell fate determination
2	GO:0002717	0.00114428	17.7497	0.214884	3	14	positive regulation of natural killer cell mediated immunity
3	GO:0045954	0.00114428	17.7497	0.214884	3	14	positive regulation of natural killer cell mediated cytotoxicity
4	GO:0048625	0.00137815	64.7959	0.0613953	2	4	myoblast cell fate commitment
5	GO:0015909	0.00155486	9.01031	0.506512	4	33	long-chain fatty acid transport
6	GO:0002715	0.00206638	13.9429	0.26093	3	17	regulation of natural killer cell mediated immunity
7	GO:0042269	0.00206638	13.9429	0.26093	3	17	regulation of natural killer cell mediated cytotoxicity
8	GO:0006578	0.00227371	43.1939	0.0767442	2	5	betaine biosynthetic process
9	GO:0045329	0.00227371	43.1939	0.0767442	2	5	carnitine biosynthetic process
10	GO:0051657	0.00227371	43.1939	0.0767442	2	5	maintenance of organelle location
11	GO:0015908	0.00416247	6.69469	0.66	4	43	fatty acid transport
12	GO:0015718	0.00437339	5.03667	1.07442	5	70	monocarboxylic acid transport
13	GO:0050709	0.00442326	10.2696	0.337674	3	22	negative regulation of protein secretion
14	GO:0002031	0.00467895	25.9122	0.107442	2	7	G-protein coupled receptor internalization
15	GO:0001912	0.00502986	9.75538	0.353023	3	23	positive regulation of leukocyte mediated cytotoxicity
16	GO:0009314	0.00526977	2.76197	3.83721	10	250	response to radiation
17	GO:0002228	0.00638715	8.86713	0.383721	3	25	natural killer cell mediated immunity
18	GO:0042267	0.00638715	8.86713	0.383721	3	25	natural killer cell mediated cytotoxicity
19	GO:0002699	0.00655196	4.54447	1.18186	5	77	positive regulation of immune effector process
20	GO:0006577	0.00786045	18.5058	0.13814	2	9	betaine metabolic process
21	GO:0009437	0.00786045	18.5058	0.13814	2	9	carnitine metabolic process
22	GO:0031343	0.00794259	8.12692	0.414419	3	27	positive regulation of cell killing
23	GO:0001910	0.00879659	7.80123	0.429767	3	28	regulation of leukocyte mediated cytotoxicity
24	GO:0022010	0.00972688	16.1913	0.153488	2	10	central nervous system myelination
25	GO:0032291	0.00972688	16.1913	0.153488	2	10	axon ensheathment in central nervous system
26	GO:0008584	0.00986347	4.08744	1.30465	5	85	male gonad development
27	GO:0001906	0.0106201	5.01586	0.859535	4	56	cell killing
28	GO:0030100	0.0108429	3.98711	1.33535	5	87	regulation of endocytosis
29	GO:0034103	0.0116714	6.96374	0.475814	3	31	regulation of tissue remodeling
30	GO:0048284	0.0116714	6.96374	0.475814	3	31	organelle fusion
31	GO:0006911	0.0117692	14.3912	0.168837	2	11	phagocytosis, engulfment
32	GO:0050482	0.0117692	14.3912	0.168837	2	11	arachidonic acid secretion
33	GO:0002706	0.0119815	4.82932	0.890233	4	58	regulation of lymphocyte mediated immunity
34	GO:0006897	0.0129355	2.39477	4.38977	10	286	endocytosis
35	GO:0010324	0.0129355	2.39477	4.38977	10	286	membrane invagination
36	GO:0031341	0.0138539	6.49846	0.506512	3	33	regulation of cell killing
37	GO:0002029	0.0139815	12.951	0.184186	2	12	desensitization of G-protein coupled receptor protein signaling pathway
38	GO:0022401	0.0139815	12.951	0.184186	2	12	negative adaptation of signaling pathway
39	GO:0023058	0.0139815	12.951	0.184186	2	12	adaptation of signaling pathway
40	GO:0051898	0.0139815	12.951	0.184186	2	12	negative regulation of protein kinase B signaling cascade
41	GO:0006916	0.0140785	2.4938	3.79116	9	247	anti-apoptosis
42	GO:0032101	0.0147695	2.47262	3.82186	9	249	regulation of response to external stimulus
43	GO:0000416	0.0153488	Inf	0.0153488	1	1	positive regulation of histone H3-K36 methylation
44	GO:0001579	0.0153488	Inf	0.0153488	1	1	medium-chain fatty acid transport
45	GO:0007296	0.0153488	Inf	0.0153488	1	1	vitellogenesis
46	GO:0007527	0.0153488	Inf	0.0153488	1	1	adult somatic muscle development
47	GO:0009445	0.0153488	Inf	0.0153488	1	1	putrescine metabolic process
48	GO:0009446	0.0153488	Inf	0.0153488	1	1	putrescine biosynthetic process
49	GO:0014908	0.0153488	Inf	0.0153488	1	1	myotube differentiation involved in skeletal muscle regeneration
50	GO:0018872	0.0153488	Inf	0.0153488	1	1	arsonoacetate metabolic process
51	GO:0019303	0.0153488	Inf	0.0153488	1	1	D-ribose catabolic process
52	GO:0034776	0.0153488	Inf	0.0153488	1	1	response to histamine
53	GO:0045338	0.0153488	Inf	0.0153488	1	1	farnesyl diphosphate metabolic process
54	GO:0045769	0.0153488	Inf	0.0153488	1	1	negative regulation of asymmetric cell division
55	GO:0046946	0.0153488	Inf	0.0153488	1	1	hydroxylysine metabolic process
56	GO:0046947	0.0153488	Inf	0.0153488	1	1	hydroxylysine biosynthetic process
57	GO:0051582	0.0153488	Inf	0.0153488	1	1	positive regulation of neurotransmitter uptake
58	GO:0051586	0.0153488	Inf	0.0153488	1	1	positive regulation of dopamine uptake
59	GO:0051643	0.0153488	Inf	0.0153488	1	1	endoplasmic reticulum localization
60	GO:0051685	0.0153488	Inf	0.0153488	1	1	maintenance of ER location
61	GO:0051944	0.0153488	Inf	0.0153488	1	1	positive regulation of catecholamine uptake involved in synaptic transmission
62	GO:0060345	0.0153488	Inf	0.0153488	1	1	spleen trabecula formation
63	GO:0061032	0.0153488	Inf	0.0153488	1	1	visceral serous pericardium development
64	GO:0072302	0.0153488	Inf	0.0153488	1	1	negative regulation of metanephric glomerular mesangial cell proliferation
65	GO:0009628	0.0153768	2.01129	7.3214	14	477	response to abiotic stimulus
66	GO:0046546	0.0160744	3.59022	1.47349	5	96	development of primary male sexual characteristics
67	GO:0002446	0.0163583	11.7727	0.199535	2	13	neutrophil mediated immunity
68	GO:0008272	0.0163583	11.7727	0.199535	2	13	sulfate transport
69	GO:0019430	0.0163583	11.7727	0.199535	2	13	removal of superoxide radicals
70	GO:0071371	0.0163583	11.7727	0.199535	2	13	cellular response to gonadotropin stimulus
71	GO:0071450	0.0163583	11.7727	0.199535	2	13	cellular response to oxygen radical
72	GO:0071451	0.0163583	11.7727	0.199535	2	13	cellular response to superoxide
73	GO:0010212	0.0174304	3.51245	1.50419	5	98	response to ionizing radiation
74	GO:0002705	0.0175338	5.90629	0.552558	3	36	positive regulation of leukocyte mediated immunity
75	GO:0002708	0.0175338	5.90629	0.552558	3	36	positive regulation of lymphocyte mediated immunity
76	GO:0051354	0.0188939	10.7908	0.214884	2	14	negative regulation of oxidoreductase activity
77	GO:0032844	0.0194444	2.70169	2.71674	7	177	regulation of homeostatic process
78	GO:0043069	0.0195563	1.94579	7.55163	14	492	negative regulation of programmed cell death
79	GO:0046661	0.019603	3.40188	1.55023	5	101	male sex differentiation
80	GO:0001909	0.0202608	5.56791	0.583256	3	38	leukocyte mediated cytotoxicity
81	GO:0031016	0.0203649	3.36654	1.56558	5	102	pancreas development
82	GO:0051224	0.0214519	4.00856	1.05907	4	69	negative regulation of protein transport
83	GO:0000303	0.0215831	9.95997	0.230233	2	15	response to superoxide
84	GO:0002720	0.0215831	9.95997	0.230233	2	15	positive regulation of cytokine production involved in immune response
85	GO:0071320	0.0215831	9.95997	0.230233	2	15	cellular response to cAMP
86	GO:0035270	0.0236329	2.84511	2.21023	6	144	endocrine system development
87	GO:0006412	0.0240588	2.06988	5.55628	11	362	translation
88	GO:0060548	0.0241876	1.88826	7.76651	14	506	negative regulation of cell death
89	GO:0000305	0.0244205	9.24781	0.245581	2	16	response to oxygen radical
90	GO:0032309	0.0244205	9.24781	0.245581	2	16	icosanoid secretion
91	GO:0046627	0.0244205	9.24781	0.245581	2	16	negative regulation of insulin receptor signaling pathway
92	GO:0071715	0.0244205	9.24781	0.245581	2	16	icosanoid transport
93	GO:0002703	0.0246473	3.83081	1.10512	4	72	regulation of leukocyte mediated immunity
94	GO:0009306	0.0253439	3.16892	1.65767	5	108	protein secretion
95	GO:0017148	0.0263748	4.99527	0.644651	3	42	negative regulation of translation
96	GO:0034105	0.0274011	8.63061	0.26093	2	17	positive regulation of tissue remodeling
97	GO:0048536	0.0274011	8.63061	0.26093	2	17	spleen development
98	GO:0002443	0.0289562	2.70625	2.31767	6	151	leukocyte mediated immunity
99	GO:0060627	0.0297759	2.6875	2.33302	6	152	regulation of vesicle-mediated transport
100	GO:0000414	0.0304633	64.4721	0.0306977	1	2	regulation of histone H3-K36 methylation
101	GO:0002370	0.0304633	64.4721	0.0306977	1	2	natural killer cell cytokine production
102	GO:0002727	0.0304633	64.4721	0.0306977	1	2	regulation of natural killer cell cytokine production
103	GO:0002729	0.0304633	64.4721	0.0306977	1	2	positive regulation of natural killer cell cytokine production
104	GO:0006424	0.0304633	64.4721	0.0306977	1	2	glutamyl-tRNA aminoacylation
105	GO:0006433	0.0304633	64.4721	0.0306977	1	2	prolyl-tRNA aminoacylation
106	GO:0006710	0.0304633	64.4721	0.0306977	1	2	androgen catabolic process
107	GO:0007525	0.0304633	64.4721	0.0306977	1	2	somatic muscle development
108	GO:0010724	0.0304633	64.4721	0.0306977	1	2	regulation of definitive erythrocyte differentiation
109	GO:0016320	0.0304633	64.4721	0.0306977	1	2	endoplasmic reticulum membrane fusion
110	GO:0019264	0.0304633	64.4721	0.0306977	1	2	glycine biosynthetic process from serine
111	GO:0019323	0.0304633	64.4721	0.0306977	1	2	pentose catabolic process
112	GO:0030221	0.0304633	64.4721	0.0306977	1	2	basophil differentiation
113	GO:0030264	0.0304633	64.4721	0.0306977	1	2	nuclear fragmentation involved in apoptotic nuclear change
114	GO:0031134	0.0304633	64.4721	0.0306977	1	2	sister chromatid biorientation
115	GO:0031444	0.0304633	64.4721	0.0306977	1	2	slow-twitch skeletal muscle fiber contraction
116	GO:0033615	0.0304633	64.4721	0.0306977	1	2	mitochondrial proton-transporting ATP synthase complex assembly
117	GO:0034196	0.0304633	64.4721	0.0306977	1	2	acylglycerol transport
118	GO:0034197	0.0304633	64.4721	0.0306977	1	2	triglyceride transport
119	GO:0035234	0.0304633	64.4721	0.0306977	1	2	germ cell programmed cell death
120	GO:0035801	0.0304633	64.4721	0.0306977	1	2	adrenal cortex development
121	GO:0035802	0.0304633	64.4721	0.0306977	1	2	adrenal cortex formation
122	GO:0035854	0.0304633	64.4721	0.0306977	1	2	eosinophil fate commitment
123	GO:0042760	0.0304633	64.4721	0.0306977	1	2	very long-chain fatty acid catabolic process
124	GO:0043415	0.0304633	64.4721	0.0306977	1	2	positive regulation of skeletal muscle tissue regeneration
125	GO:0043416	0.0304633	64.4721	0.0306977	1	2	regulation of skeletal muscle tissue regeneration
126	GO:0043503	0.0304633	64.4721	0.0306977	1	2	skeletal muscle fiber adaptation
127	GO:0045110	0.0304633	64.4721	0.0306977	1	2	intermediate filament bundle assembly
128	GO:0051315	0.0304633	64.4721	0.0306977	1	2	attachment of spindle microtubules to kinetochore involved in mitotic sister chromatid segregation
129	GO:0051661	0.0304633	64.4721	0.0306977	1	2	maintenance of centrosome location
130	GO:0051902	0.0304633	64.4721	0.0306977	1	2	negative regulation of mitochondrial depolarization
131	GO:0060160	0.0304633	64.4721	0.0306977	1	2	negative regulation of dopamine receptor signaling pathway
132	GO:0060369	0.0304633	64.4721	0.0306977	1	2	positive regulation of Fc receptor mediated stimulatory signaling pathway
133	GO:0060923	0.0304633	64.4721	0.0306977	1	2	cardiac muscle cell fate commitment
134	GO:0071447	0.0304633	64.4721	0.0306977	1	2	cellular response to hydroperoxide
135	GO:0071733	0.0304633	64.4721	0.0306977	1	2	transcriptional activation by promoter-enhancer looping
136	GO:0071763	0.0304633	64.4721	0.0306977	1	2	nuclear membrane organization
137	GO:0072166	0.0304633	64.4721	0.0306977	1	2	posterior mesonephric tubule development
138	GO:0072301	0.0304633	64.4721	0.0306977	1	2	regulation of metanephric glomerular mesangial cell proliferation
139	GO:0090174	0.0304633	64.4721	0.0306977	1	2	organelle membrane fusion
140	GO:0090202	0.0304633	64.4721	0.0306977	1	2	gene looping
141	GO:2000194	0.0304633	64.4721	0.0306977	1	2	regulation of female gonad development
142	GO:2000195	0.0304633	64.4721	0.0306977	1	2	negative regulation of female gonad development
143	GO:0007530	0.0305197	8.09056	0.276279	2	18	sex determination
144	GO:0030194	0.0305197	8.09056	0.276279	2	18	positive regulation of blood coagulation
145	GO:0045076	0.0305197	8.09056	0.276279	2	18	regulation of interleukin-2 biosynthetic process
146	GO:0046717	0.0305197	8.09056	0.276279	2	18	acid secretion
147	GO:0000377	0.0308804	2.43951	2.99302	7	195	RNA splicing, via transesterification reactions with bulged adenosine as nucleophile
148	GO:0000398	0.0308804	2.43951	2.99302	7	195	nuclear mRNA splicing, via spliceosome
149	GO:0001570	0.0315367	4.63736	0.690698	3	45	vasculogenesis
150	GO:0050731	0.0331708	3.47134	1.21256	4	79	positive regulation of peptidyl-tyrosine phosphorylation
151	GO:0009132	0.0337716	7.61405	0.291628	2	19	nucleoside diphosphate metabolic process
152	GO:0051881	0.0337716	7.61405	0.291628	2	19	regulation of mitochondrial membrane potential
153	GO:0016044	0.0344309	1.79327	8.15023	14	531	cellular membrane organization
154	GO:0061024	0.0353684	1.78606	8.18093	14	533	membrane organization
155	GO:0000375	0.0355259	2.36293	3.08512	7	201	RNA splicing, via transesterification reactions
156	GO:0031018	0.0358847	3.38064	1.24326	4	81	endocrine pancreas development
157	GO:0042035	0.0358847	3.38064	1.24326	4	81	regulation of cytokine biosynthetic process
158	GO:0050708	0.0358847	3.38064	1.24326	4	81	regulation of protein secretion
159	GO:0002702	0.0371519	7.19048	0.306977	2	20	positive regulation of production of molecular mediator of immune response
160	GO:0006699	0.0371519	7.19048	0.306977	2	20	bile acid biosynthetic process
161	GO:0045124	0.0371519	7.19048	0.306977	2	20	regulation of bone resorption
162	GO:0046626	0.0371519	7.19048	0.306977	2	20	regulation of insulin receptor signaling pathway
163	GO:0050766	0.0371519	7.19048	0.306977	2	20	positive regulation of phagocytosis
164	GO:0050820	0.0371519	7.19048	0.306977	2	20	positive regulation of coagulation
165	GO:0043066	0.0379741	1.80883	7.49023	13	488	negative regulation of apoptosis
166	GO:0001775	0.0384818	1.69589	9.85395	16	642	cell activation
167	GO:0045333	0.0398077	2.78663	1.87256	5	122	cellular respiration
168	GO:0006906	0.040656	6.81149	0.322326	2	21	vesicle fusion
169	GO:0034698	0.040656	6.81149	0.322326	2	21	response to gonadotropin stimulus
170	GO:0042094	0.040656	6.81149	0.322326	2	21	interleukin-2 biosynthetic process
171	GO:0046850	0.040656	6.81149	0.322326	2	21	regulation of bone remodeling
172	GO:0009309	0.0422111	2.73937	1.90326	5	124	amine biosynthetic process
173	GO:0008380	0.0427715	2.02381	4.62	9	301	RNA splicing
174	GO:0002700	0.043321	4.05577	0.782791	3	51	regulation of production of molecular mediator of immune response
175	GO:0006869	0.0439314	2.4342	2.56326	6	167	lipid transport
176	GO:0010165	0.0442792	6.47041	0.337674	2	22	response to X-ray
177	GO:0046676	0.0442792	6.47041	0.337674	2	22	negative regulation of insulin secretion
178	GO:0002025	0.0453468	32.2335	0.0460465	1	3	vasodilation by norepinephrine-epinephrine involved in regulation of systemic arterial blood pressure
179	GO:0002278	0.0453468	32.2335	0.0460465	1	3	eosinophil activation involved in immune response
180	GO:0002447	0.0453468	32.2335	0.0460465	1	3	eosinophil mediated immunity
181	GO:0006565	0.0453468	32.2335	0.0460465	1	3	L-serine catabolic process
182	GO:0007195	0.0453468	32.2335	0.0460465	1	3	inhibition of adenylate cyclase activity by dopamine receptor signaling pathway
183	GO:0008295	0.0453468	32.2335	0.0460465	1	3	spermidine biosynthetic process
184	GO:0009642	0.0453468	32.2335	0.0460465	1	3	response to light intensity
185	GO:0009786	0.0453468	32.2335	0.0460465	1	3	regulation of asymmetric cell division
186	GO:0018242	0.0453468	32.2335	0.0460465	1	3	protein O-linked glycosylation via serine
187	GO:0018243	0.0453468	32.2335	0.0460465	1	3	protein O-linked glycosylation via threonine
188	GO:0031340	0.0453468	32.2335	0.0460465	1	3	positive regulation of vesicle fusion
189	GO:0031643	0.0453468	32.2335	0.0460465	1	3	positive regulation of myelination
190	GO:0035372	0.0453468	32.2335	0.0460465	1	3	protein localization to microtubule
191	GO:0042048	0.0453468	32.2335	0.0460465	1	3	olfactory behavior
192	GO:0043307	0.0453468	32.2335	0.0460465	1	3	eosinophil activation
193	GO:0043308	0.0453468	32.2335	0.0460465	1	3	eosinophil degranulation
194	GO:0043461	0.0453468	32.2335	0.0460465	1	3	proton-transporting ATP synthase complex assembly
195	GO:0045715	0.0453468	32.2335	0.0460465	1	3	negative regulation of low-density lipoprotein particle receptor biosynthetic process
196	GO:0048149	0.0453468	32.2335	0.0460465	1	3	behavioral response to ethanol
197	GO:0050748	0.0453468	32.2335	0.0460465	1	3	negative regulation of lipoprotein metabolic process
198	GO:0051045	0.0453468	32.2335	0.0460465	1	3	negative regulation of membrane protein ectodomain proteolysis
199	GO:0051088	0.0453468	32.2335	0.0460465	1	3	PMA-inducible membrane protein ectodomain proteolysis
200	GO:0051782	0.0453468	32.2335	0.0460465	1	3	negative regulation of cell division
201	GO:0055099	0.0453468	32.2335	0.0460465	1	3	response to high density lipoprotein particle stimulus
202	GO:0060099	0.0453468	32.2335	0.0460465	1	3	regulation of phagocytosis, engulfment
203	GO:0060100	0.0453468	32.2335	0.0460465	1	3	positive regulation of phagocytosis, engulfment
204	GO:0060368	0.0453468	32.2335	0.0460465	1	3	regulation of Fc receptor mediated stimulatory signaling pathway
205	GO:0060586	0.0453468	32.2335	0.0460465	1	3	multicellular organismal iron ion homeostasis
206	GO:0070272	0.0453468	32.2335	0.0460465	1	3	proton-transporting ATP synthase complex biogenesis
207	GO:0072125	0.0453468	32.2335	0.0460465	1	3	negative regulation of glomerular mesangial cell proliferation
208	GO:0045807	0.0454708	3.97268	0.79814	3	52	positive regulation of endocytosis
209	GO:0015698	0.0463679	3.0972	1.3507	4	88	inorganic anion transport
210	GO:0042089	0.0463679	3.0972	1.3507	4	88	cytokine biosynthetic process
211	GO:0006694	0.0472762	2.64944	1.96465	5	128	steroid biosynthetic process
212	GO:0045744	0.0480173	6.16181	0.353023	2	23	negative regulation of G-protein coupled receptor protein signaling pathway
213	GO:0008652	0.0496444	3.02469	1.3814	4	90	cellular amino acid biosynthetic process
214	GO:0042107	0.0496444	3.02469	1.3814	4	90	cytokine metabolic process
215	GO:0051048	0.0496444	3.02469	1.3814	4	90	negative regulation of secretion
216	GO:0061041	0.0499262	3.81629	0.828837	3	54	regulation of wound healing

## Sheet: Molecular Function
	GOMFID	Pvalue	OddsRatio	ExpCount	Count	Size	Term
1	GO:0008271	0.00981836	16.1061	0.154224	2	10	secondary active sulfate transmembrane transporter activity
2	GO:0016594	0.0118792	14.3154	0.169647	2	11	glycine binding
3	GO:0019841	0.0118792	14.3154	0.169647	2	11	retinol binding
4	GO:0016918	0.0141115	12.8829	0.185069	2	12	retinal binding
5	GO:0022890	0.0146419	2.64291	3.17702	8	206	inorganic cation transmembrane transporter activity
6	GO:0001591	0.0154224	Inf	0.0154224	1	1	dopamine receptor activity, coupled via Gi/Go
7	GO:0001670	0.0154224	Inf	0.0154224	1	1	dopamine D2 receptor activity
8	GO:0004074	0.0154224	Inf	0.0154224	1	1	biliverdin reductase activity
9	GO:0004310	0.0154224	Inf	0.0154224	1	1	farnesyl-diphosphate farnesyltransferase activity
10	GO:0004363	0.0154224	Inf	0.0154224	1	1	glutathione synthase activity
11	GO:0005020	0.0154224	Inf	0.0154224	1	1	stem cell factor receptor activity
12	GO:0005171	0.0154224	Inf	0.0154224	1	1	hepatocyte growth factor receptor binding
13	GO:0008554	0.0154224	Inf	0.0154224	1	1	sodium-exporting ATPase activity, phosphorylative mechanism
14	GO:0008783	0.0154224	Inf	0.0154224	1	1	agmatinase activity
15	GO:0015052	0.0154224	Inf	0.0154224	1	1	beta3-adrenergic receptor activity
16	GO:0015126	0.0154224	Inf	0.0154224	1	1	canalicular bile acid transmembrane transporter activity
17	GO:0015432	0.0154224	Inf	0.0154224	1	1	bile acid-exporting ATPase activity
18	GO:0015495	0.0154224	Inf	0.0154224	1	1	gamma-aminobutyric acid:hydrogen symporter activity
19	GO:0019807	0.0154224	Inf	0.0154224	1	1	aspartoacylase activity
20	GO:0030294	0.0154224	Inf	0.0154224	1	1	receptor signaling protein tyrosine kinase inhibitor activity
21	GO:0030791	0.0154224	Inf	0.0154224	1	1	arsenite methyltransferase activity
22	GO:0030792	0.0154224	Inf	0.0154224	1	1	methylarsonite methyltransferase activity
23	GO:0031699	0.0154224	Inf	0.0154224	1	1	beta-3 adrenergic receptor binding
24	GO:0032399	0.0154224	Inf	0.0154224	1	1	HECT domain binding
25	GO:0050353	0.0154224	Inf	0.0154224	1	1	trimethyllysine dioxygenase activity
26	GO:0051996	0.0154224	Inf	0.0154224	1	1	squalene synthase activity
27	GO:0070892	0.0154224	Inf	0.0154224	1	1	lipoteichoic acid receptor activity
28	GO:0015116	0.0165095	11.7109	0.200492	2	13	sulfate transmembrane transporter activity
29	GO:0015645	0.0165095	11.7109	0.200492	2	13	fatty acid ligase activity
30	GO:0070742	0.0165095	11.7109	0.200492	2	13	C2H2 zinc finger domain binding
31	GO:0015295	0.0190677	10.7341	0.215914	2	14	solute:hydrogen symporter activity
32	GO:0030228	0.0190677	10.7341	0.215914	2	14	lipoprotein particle receptor activity
33	GO:0046873	0.0207156	2.93615	2.14372	6	139	metal ion transmembrane transporter activity
34	GO:0051537	0.0217804	9.90769	0.231337	2	15	2 iron, 2 sulfur cluster binding
35	GO:0015085	0.0246425	9.1993	0.246759	2	16	calcium ion transmembrane transporter activity
36	GO:0046872	0.0299169	1.34428	55.4283	68	3594	metal ion binding
37	GO:0016706	0.030137	4.72525	0.678587	3	44	oxidoreductase activity, acting on paired donors, with incorporation or reduction of molecular oxygen, 2-oxoglutarate as one donor, and incorporation of one atom each of oxygen into both donors
38	GO:0050839	0.030137	4.72525	0.678587	3	44	cell adhesion molecule binding
39	GO:0003912	0.0306082	64.1456	0.0308449	1	2	DNA nucleotidylexotransferase activity
40	GO:0004372	0.0306082	64.1456	0.0308449	1	2	glycine hydroxymethyltransferase activity
41	GO:0004793	0.0306082	64.1456	0.0308449	1	2	threonine aldolase activity
42	GO:0004818	0.0306082	64.1456	0.0308449	1	2	glutamate-tRNA ligase activity
43	GO:0004827	0.0306082	64.1456	0.0308449	1	2	proline-tRNA ligase activity
44	GO:0005280	0.0306082	64.1456	0.0308449	1	2	hydrogen:amino acid symporter activity
45	GO:0008273	0.0306082	64.1456	0.0308449	1	2	calcium, potassium:sodium antiporter activity
46	GO:0008732	0.0306082	64.1456	0.0308449	1	2	L-allo-threonine aldolase activity
47	GO:0015333	0.0306082	64.1456	0.0308449	1	2	peptide:hydrogen symporter activity
48	GO:0016316	0.0306082	64.1456	0.0308449	1	2	phosphatidylinositol-3,4-bisphosphate 4-phosphatase activity
49	GO:0022897	0.0306082	64.1456	0.0308449	1	2	proton-dependent peptide secondary active transmembrane transporter activity
50	GO:0034596	0.0306082	64.1456	0.0308449	1	2	phosphatidylinositol phosphate 4-phosphatase activity
51	GO:0034597	0.0306082	64.1456	0.0308449	1	2	phosphatidylinositol-4,5-bisphosphate 4-phosphatase activity
52	GO:0042030	0.0306082	64.1456	0.0308449	1	2	ATPase inhibitor activity
53	GO:0070891	0.0306082	64.1456	0.0308449	1	2	lipoteichoic acid binding
54	GO:0015103	0.0319329	4.61239	0.69401	3	45	inorganic anion transmembrane transporter activity
55	GO:0070851	0.0364424	3.36204	1.24922	4	81	growth factor receptor binding
56	GO:0043169	0.0371388	1.32423	56.0297	68	3633	cation binding
57	GO:0043167	0.0394085	1.31865	56.1994	68	3644	ion binding
58	GO:0015077	0.0406348	2.48275	2.51386	6	163	monovalent inorganic cation transmembrane transporter activity
59	GO:0003950	0.0410151	6.77587	0.323871	2	21	NAD+ ADP-ribosyltransferase activity
60	GO:0004129	0.0410151	6.77587	0.323871	2	21	cytochrome-c oxidase activity
61	GO:0015002	0.0410151	6.77587	0.323871	2	21	heme-copper terminal oxidase activity
62	GO:0016676	0.0410151	6.77587	0.323871	2	21	oxidoreductase activity, acting on a heme group of donors, oxygen as acceptor
63	GO:0031418	0.0410151	6.77587	0.323871	2	21	L-ascorbic acid binding
64	GO:0043176	0.0417402	2.74731	1.89696	5	123	amine binding
65	GO:0005102	0.0420802	1.54759	14.8827	22	965	receptor binding
66	GO:0016675	0.0446681	6.43659	0.339294	2	22	oxidoreductase activity, acting on a heme group of donors
67	GO:0004311	0.0455608	32.0704	0.0462673	1	3	farnesyltranstransferase activity
68	GO:0004784	0.0455608	32.0704	0.0462673	1	3	superoxide dismutase activity
69	GO:0004939	0.0455608	32.0704	0.0462673	1	3	beta-adrenergic receptor activity
70	GO:0004952	0.0455608	32.0704	0.0462673	1	3	dopamine receptor activity
71	GO:0004999	0.0455608	32.0704	0.0462673	1	3	vasoactive intestinal polypeptide receptor activity
72	GO:0005134	0.0455608	32.0704	0.0462673	1	3	interleukin-2 receptor binding
73	GO:0005381	0.0455608	32.0704	0.0462673	1	3	iron ion transmembrane transporter activity
74	GO:0008475	0.0455608	32.0704	0.0462673	1	3	procollagen-lysine 5-dioxygenase activity
75	GO:0016721	0.0455608	32.0704	0.0462673	1	3	oxidoreductase activity, acting on superoxide radicals as acceptor
76	GO:0017089	0.0455608	32.0704	0.0462673	1	3	glycolipid transporter activity
77	GO:0019834	0.0455608	32.0704	0.0462673	1	3	phospholipase A2 inhibitor activity
78	GO:0022821	0.0455608	32.0704	0.0462673	1	3	potassium ion antiporter activity
79	GO:0030292	0.0455608	32.0704	0.0462673	1	3	protein tyrosine kinase inhibitor activity
80	GO:0031014	0.0455608	32.0704	0.0462673	1	3	troponin T binding
81	GO:0031957	0.0455608	32.0704	0.0462673	1	3	very long-chain fatty acid-CoA ligase activity
82	GO:0034187	0.0455608	32.0704	0.0462673	1	3	apolipoprotein E binding
83	GO:0043184	0.0455608	32.0704	0.0462673	1	3	vascular endothelial growth factor receptor 2 binding
84	GO:0003723	0.0469137	1.59867	11.7365	18	761	RNA binding
85	GO:0015081	0.0470685	3.08023	1.35717	4	88	sodium ion transmembrane transporter activity
86	GO:0019842	0.0481159	2.63463	1.97407	5	128	vitamin binding
87	GO:0030971	0.0484366	6.12962	0.354716	2	23	receptor tyrosine kinase binding
88	GO:0005215	0.0497216	1.4901	16.8567	24	1093	transporter activity

## Sheet: Cellular Component
	GOCCID	Pvalue	OddsRatio	ExpCount	Count	Size	Term
1	GO:0005758	0.00335674	7.13217	0.621634	4	41	mitochondrial intermembrane space
2	GO:0005681	0.00415796	3.69316	2.01652	7	133	spliceosomal complex
3	GO:0031092	0.00457076	26.2081	0.106133	2	7	platelet alpha granule membrane
4	GO:0031970	0.00471159	6.43457	0.682282	4	45	organelle envelope lumen
5	GO:0030314	0.0151618	Inf	0.0151618	1	1	junctional membrane complex
6	GO:0044316	0.0151618	Inf	0.0151618	1	1	cone cell pedicle
7	GO:0022626	0.0225059	5.32482	0.606473	3	40	cytosolic ribosome
8	GO:0000267	0.0261421	1.583	16.6022	25	1095	cell fraction
9	GO:0005873	0.0300948	65.2432	0.0303236	1	2	plus-end kinesin complex
10	GO:0030008	0.0300948	65.2432	0.0303236	1	2	TRAPP complex
11	GO:0043564	0.0300948	65.2432	0.0303236	1	2	Ku70:Ku80 complex
12	GO:0044292	0.0300948	65.2432	0.0303236	1	2	dendrite terminus
13	GO:0060077	0.0300948	65.2432	0.0303236	1	2	inhibitory synapse
14	GO:0044445	0.032754	2.94336	1.77393	5	117	cytosolic part
15	GO:0030667	0.034212	4.47552	0.712605	3	47	secretory granule membrane
16	GO:0022625	0.0363452	7.2735	0.303236	2	20	cytosolic large ribosomal subunit
17	GO:0019718	0.0448023	32.6194	0.0454855	1	3	rough microsome
18	GO:0031931	0.0448023	32.6194	0.0454855	1	3	TORC1 complex
19	GO:0033269	0.0448023	32.6194	0.0454855	1	3	internode region of axon
20	GO:0033270	0.0448023	32.6194	0.0454855	1	3	paranode region of axon
21	GO:0051286	0.0448023	32.6194	0.0454855	1	3	cell tip
22	GO:0071062	0.0448023	32.6194	0.0454855	1	3	alphav-beta3 integrin-vitronectin complex
23	GO:0005746	0.0463007	3.93682	0.803576	3	53	mitochondrial respiratory chain
24	GO:0005625	0.0466366	1.90721	5.42793	10	358	soluble fraction
25	GO:0031201	0.04699	6.23314	0.348722	2	23	SNARE complex
26	GO:0030529	0.0486948	1.77785	6.9896	12	461	ribonucleoprotein complex
