# Supplementary material for: Urinary MicroRNA Profiling in the Nephropathy of Type 1 Diabetes
Source: PLoS One. 2013 Jan 24;8(1):e54662. doi: 10.1371/journal.pone.0054662 (PMC3554645; doi:10.1371/journal.pone.0054662)
Supplement: Dataset S5 — GO term enrichment analysis of targets of differentially expressed microRNAs in urine samples from patients with overt nephropathy versus patients without nephropathy. (ZIP) [file pone.0054662.s009.zip › Dataset S5.xls]

## Sheet: MicroAlbuminuria (PMA)
gene_id	GeneSymbol	GeneName	OR	lci	uci	p	q	significant	nmiR	nmiRanda
57587	KIAA1430	KIAA1430	1.814	1.5191	2.17	4.5e-11	2.3e-07	TRUE	65	329
56647	BCCIP	BRCA2 and CDKN1A interacting protein	1.768	1.4755	2.12	6.7e-10	1.7e-06	TRUE	61	307
9958	USP15	ubiquitin specific peptidase 15	1.569	1.3563	1.82	1.4e-09	2.4e-06	TRUE	95	491
23122	CLASP2	cytoplasmic linker associated protein 2	1.626	1.381	1.91	5.4e-09	5.6e-06	TRUE	75	342
8139	GAN	gigaxonin	1.797	1.4762	2.19	5.1e-09	5.6e-06	TRUE	53	234
4904	YBX1	Y box binding protein 1	2.126	1.6453	2.75	8.1e-09	7e-06	TRUE	32	188
283659	PRTG	protogenin	1.741	1.4393	2.1	1.1e-08	7e-06	TRUE	56	234
149684	LOC149684	hypothetical protein LOC149684	2.368	1.7629	3.18	1e-08	7e-06	TRUE	25	154
54715	A2BP1	RNA binding protein, fox-1 homolog (C. elegans) 1	1.537	1.3241	1.78	1.7e-08	9.5e-06	TRUE	87	417
6453	ITSN1	intersectin 1 (SH3 domain protein)	1.4	1.2431	1.58	2.8e-08	1.2e-05	TRUE	138	621
377677	CA13	carbonic anhydrase XIII	1.875	1.5037	2.34	2.4e-08	1.2e-05	TRUE	41	201
23321	TRIM2	tripartite motif containing 2	1.526	1.3146	1.77	2.7e-08	1.2e-05	TRUE	91	444
55916	NXT2	nuclear transport factor 2-like export factor 2	1.749	1.4344	2.13	3.2e-08	1.3e-05	TRUE	51	269
10492	SYNCRIP	synaptotagmin binding, cytoplasmic RNA interacting protein	1.47	1.2814	1.69	3.7e-08	1.3e-05	TRUE	104	470
27185	DISC1	disrupted in schizophrenia 1	1.406	1.2451	1.59	3.9e-08	1.3e-05	TRUE	131	693
374868	ATP9B	ATPase, class II, type 9B	1.47	1.2807	1.69	4.1e-08	1.3e-05	TRUE	103	501
5101	PCDH9	protocadherin 9	1.499	1.2965	1.73	4.7e-08	1.4e-05	TRUE	95	460
54916	C14orf101	chromosome 14 open reading frame 101	1.43	1.2567	1.63	5.6e-08	1.5e-05	TRUE	123	614
9374	PPT2	palmitoyl-protein thioesterase 2	1.773	1.4422	2.18	5.5e-08	1.5e-05	TRUE	47	251
5663	PSEN1	presenilin 1	1.572	1.3356	1.85	5.3e-08	1.5e-05	TRUE	75	382
57554	LRRC7	leucine rich repeat containing 7	1.602	1.3506	1.9	6.3e-08	1.6e-05	TRUE	72	459
492	ATP2B3	ATPase, Ca++ transporting, plasma membrane 3	1.863	1.4856	2.34	7.2e-08	1.6e-05	TRUE	40	187
92667	C20orf72	chromosome 20 open reading frame 72	1.69	1.396	2.05	7.3e-08	1.6e-05	TRUE	51	211
92344	GORAB	golgin, RAB6-interacting	1.539	1.3158	1.8	7.2e-08	1.6e-05	TRUE	78	360
55973	BCAP29	B-cell receptor-associated protein 29	1.649	1.373	1.98	8.9e-08	1.8e-05	TRUE	62	265
29915	HCFC2	host cell factor C2	1.551	1.3207	1.82	8.9e-08	1.8e-05	TRUE	76	380
55219	TMEM57	transmembrane protein 57	1.491	1.2875	1.73	9.3e-08	1.8e-05	TRUE	92	435
1756	DMD	dystrophin	1.474	1.277	1.7	1.1e-07	1.8e-05	TRUE	94	457
25890	ABI3BP	ABI family, member 3 (NESH) binding protein	1.492	1.2878	1.73	1e-07	1.8e-05	TRUE	92	429
22797	TFEC	transcription factor EC	1.583	1.3353	1.88	1.2e-07	1.8e-05	TRUE	72	373
10613	ERLIN1	ER lipid raft associated 1	1.633	1.3619	1.96	1.2e-07	1.8e-05	TRUE	63	277
4988	OPRM1	opioid receptor, mu 1	1.519	1.3013	1.77	1.2e-07	1.8e-05	TRUE	83	445
3660	IRF2	interferon regulatory factor 2	1.79	1.4423	2.22	1.3e-07	1.8e-05	TRUE	42	283
3206	HOXA10	homeobox A10	1.797	1.4462	2.23	1.2e-07	1.8e-05	TRUE	45	214
57157	PHTF2	putative homeodomain transcription factor 2	1.479	1.2793	1.71	1.3e-07	1.8e-05	TRUE	94	474
4638	MYLK	myosin light chain kinase	1.55	1.3183	1.82	1.1e-07	1.8e-05	TRUE	79	388
643853	TMPPE	transmembrane protein with metallophosphoesterase domain	1.872	1.4809	2.37	1.6e-07	2.2e-05	TRUE	37	157
10891	PPARGC1A	peroxisome proliferator-activated receptor gamma, coactivator 1 alpha	1.45	1.2616	1.67	1.7e-07	2.3e-05	TRUE	100	460
7047	TGM4	transglutaminase 4 (prostate)	1.636	1.3604	1.97	1.7e-07	2.3e-05	TRUE	59	273
64778	FNDC3B	fibronectin type III domain containing 3B	1.461	1.2667	1.68	1.9e-07	2.3e-05	TRUE	100	441
7504	XK	X-linked Kx blood group (McLeod syndrome)	1.771	1.4289	2.2	1.8e-07	2.3e-05	TRUE	43	247
4158	MC2R	melanocortin 2 receptor (adrenocorticotropic hormone)	1.691	1.3881	2.06	1.9e-07	2.3e-05	TRUE	51	217
403313	PPAPDC2	phosphatidic acid phosphatase type 2 domain containing 2	1.626	1.3539	1.95	2e-07	2.4e-05	TRUE	55	214
204	AK2	adenylate kinase 2	1.66	1.3709	2.01	2e-07	2.4e-05	TRUE	60	274
785	CACNB4	calcium channel, voltage-dependent, beta 4 subunit	1.503	1.2888	1.75	2.1e-07	2.4e-05	TRUE	85	371
4212	MEIS2	Meis homeobox 2	1.49	1.2812	1.73	2.3e-07	2.5e-05	TRUE	84	389
54816	ZNF280D	zinc finger protein 280D	1.578	1.3276	1.88	2.3e-07	2.5e-05	TRUE	81	408
7222	TRPC3	transient receptor potential cation channel, subfamily C, member 3	1.643	1.3607	1.98	2.5e-07	2.5e-05	TRUE	53	237
29970	SCHIP1	schwannomin interacting protein 1	1.532	1.303	1.8	2.5e-07	2.5e-05	TRUE	78	382
1106	CHD2	chromodomain helicase DNA binding protein 2	1.455	1.2622	1.68	2.4e-07	2.5e-05	TRUE	104	510
408263	C5orf40	fibronectin type III domain containing 9	2.05	1.5608	2.69	2.5e-07	2.5e-05	TRUE	29	171
9700	ESPL1	extra spindle pole bodies homolog 1 (S. cerevisiae)	2.011	1.5409	2.62	2.7e-07	2.7e-05	TRUE	29	88
22862	FNDC3A	fibronectin type III domain containing 3A	1.457	1.2622	1.68	2.8e-07	2.7e-05	TRUE	98	485
10125	RASGRP1	RAS guanyl releasing protein 1 (calcium and DAG-regulated)	1.692	1.3841	2.07	2.9e-07	2.8e-05	TRUE	53	229
11326	VSIG4	V-set and immunoglobulin domain containing 4	1.871	1.4725	2.38	2.9e-07	2.8e-05	TRUE	34	142
58155	PTBP2	polypyrimidine tract binding protein 2	1.402	1.2317	1.6	3.1e-07	2.9e-05	TRUE	115	572
55209	SETD5	SET domain containing 5	1.532	1.2993	1.81	4e-07	3e-05	TRUE	71	340
8028	MLLT10	myeloid/lymphoid or mixed-lineage leukemia (trithorax homolog, Drosophila); translocated to, 10	1.374	1.2149	1.55	4.1e-07	3e-05	TRUE	128	580
26984	SEC22A	SEC22 vesicle trafficking protein homolog A (S. cerevisiae)	1.654	1.3611	2.01	4.2e-07	3e-05	TRUE	51	231
5288	PIK3C2G	phosphoinositide-3-kinase, class 2, gamma polypeptide	1.509	1.2875	1.77	3.7e-07	3e-05	TRUE	78	413
151126	ZNF385B	zinc finger protein 385B	1.67	1.3693	2.04	4.1e-07	3e-05	TRUE	54	274
2028	ENPEP	glutamyl aminopeptidase (aminopeptidase A)	1.714	1.3932	2.11	3.5e-07	3e-05	TRUE	47	263
10395	DLC1	deleted in liver cancer 1	1.509	1.2871	1.77	4e-07	3e-05	TRUE	76	339
4982	TNFRSF11B	tumor necrosis factor receptor superfamily, member 11b	1.668	1.3682	2.03	4.1e-07	3e-05	TRUE	50	276
9857	CEP350	centrosomal protein 350kDa	1.484	1.2738	1.73	4.2e-07	3e-05	TRUE	86	366
10277	UBE4B	ubiquitination factor E4B (UFD2 homolog, yeast)	1.558	1.313	1.85	3.7e-07	3e-05	TRUE	74	320
3763	KCNJ6	potassium inwardly-rectifying channel, subfamily J, member 6	1.923	1.4936	2.48	3.9e-07	3e-05	TRUE	32	163
768211	RELL1	RELT-like 1	1.561	1.3149	1.85	3.7e-07	3e-05	TRUE	69	293
84529	C15orf41	chromosome 15 open reading frame 41	1.528	1.2972	1.8	3.8e-07	3e-05	TRUE	77	283
4325	MMP16	matrix metallopeptidase 16 (membrane-inserted)	1.609	1.3402	1.93	3.4e-07	3e-05	TRUE	63	325
284434	NWD1	NACHT and WD repeat domain containing 1	1.832	1.4491	2.32	4.2e-07	3e-05	TRUE	37	250
23012	STK38L	serine/threonine kinase 38 like	1.516	1.2895	1.78	4.6e-07	3.2e-05	TRUE	78	359
100287932	TIMM23	translocase of inner mitochondrial membrane 23 homolog (yeast)	1.437	1.2481	1.65	4.6e-07	3.2e-05	TRUE	113	545
80005	DOCK5	dedicator of cytokinesis 5	1.401	1.2292	1.6	4.5e-07	3.2e-05	TRUE	123	590
254827	NAALADL2	N-acetylated alpha-linked acidic dipeptidase-like 2	1.501	1.2817	1.76	4.6e-07	3.2e-05	TRUE	77	346
132789	GNPDA2	glucosamine-6-phosphate deaminase 2	1.514	1.2884	1.78	4.8e-07	3.3e-05	TRUE	79	369
54511	HMGCLL1	3-hydroxymethyl-3-methylglutaryl-CoA lyase-like 1	1.459	1.259	1.69	5.1e-07	3.4e-05	TRUE	89	401
89122	TRIM4	tripartite motif containing 4	1.596	1.3282	1.92	6e-07	3.5e-05	TRUE	59	307
57475	PLEKHH1	pleckstrin homology domain containing, family H (with MyTH4 domain) member 1	1.602	1.3316	1.93	5.7e-07	3.5e-05	TRUE	59	282
79727	LIN28A	lin-28 homolog A (C. elegans)	1.616	1.3389	1.95	5.7e-07	3.5e-05	TRUE	57	241
645784	FLJ40330	ankyrin repeat domain 36B pseudogene 2	1.461	1.2596	1.69	5.4e-07	3.5e-05	TRUE	92	448
5813	PURA	purine-rich element binding protein A	1.487	1.2724	1.74	5.9e-07	3.5e-05	TRUE	83	402
1362	CPD	carboxypeptidase D	1.46	1.2591	1.69	5.3e-07	3.5e-05	TRUE	92	379
51569	UFM1	ubiquitin-fold modifier 1	1.482	1.2701	1.73	6e-07	3.5e-05	TRUE	81	356
93986	FOXP2	forkhead box P2	1.383	1.2184	1.57	5.3e-07	3.5e-05	TRUE	125	593
80896	NPL	N-acetylneuraminate pyruvate lyase (dihydrodipicolinate synthase)	1.499	1.279	1.76	5.8e-07	3.5e-05	TRUE	75	345
55432	YOD1	YOD1 OTU deubiquinating enzyme 1 homolog (S. cerevisiae)	1.546	1.3029	1.83	6e-07	3.5e-05	TRUE	70	294
10617	STAMBP	STAM binding protein	1.903	1.4783	2.45	5.8e-07	3.5e-05	TRUE	31	176
145741	C2CD4A	C2 calcium-dependent domain containing 4A	1.752	1.4063	2.18	5.6e-07	3.5e-05	TRUE	44	203
340205	TREML1	triggering receptor expressed on myeloid cells-like 1	2.466	1.7309	3.51	5.8e-07	3.5e-05	TRUE	16	60
90161	HS6ST2	heparan sulfate 6-O-sulfotransferase 2	1.616	1.3378	1.95	6.4e-07	3.5e-05	TRUE	56	287
490	ATP2B1	ATPase, Ca++ transporting, plasma membrane 1	1.544	1.3015	1.83	6.3e-07	3.5e-05	TRUE	72	376
10838	ZNF275	zinc finger protein 275	1.746	1.4021	2.18	6.5e-07	3.5e-05	TRUE	51	231
1654	DDX3X	DEAD (Asp-Glu-Ala-Asp) box polypeptide 3, X-linked	1.382	1.2168	1.57	6.3e-07	3.5e-05	TRUE	126	602
51026	GOLT1B	golgi transport 1B	1.556	1.3075	1.85	6.5e-07	3.5e-05	TRUE	65	353
4602	MYB	v-myb myeloblastosis viral oncogene homolog (avian)	1.42	1.2369	1.63	6.6e-07	3.5e-05	TRUE	102	528
11332	ACOT7	acyl-CoA thioesterase 7	2.385	1.6932	3.36	6.6e-07	3.5e-05	TRUE	17	48
27328	PCDH11X	protocadherin 11 X-linked	1.5	1.2781	1.76	7e-07	3.6e-05	TRUE	78	459
9681	DEPDC5	DEP domain containing 5	1.466	1.2604	1.71	7e-07	3.6e-05	TRUE	84	386
63910	SLC17A9	solute carrier family 17, member 9	2.249	1.633	3.1	7e-07	3.6e-05	TRUE	20	91
55863	TMEM126B	transmembrane protein 126B	1.557	1.3071	1.85	7.1e-07	3.6e-05	TRUE	66	288
831	CAST	calpastatin	1.478	1.2664	1.73	7.3e-07	3.7e-05	TRUE	84	421
23418	CRB1	crumbs homolog 1 (Drosophila)	1.418	1.2346	1.63	7.6e-07	3.8e-05	TRUE	101	520
10052	GJC1	gap junction protein, gamma 1, 45kDa	1.763	1.4079	2.21	7.7e-07	3.8e-05	TRUE	39	178
23196	FAM120A	family with sequence similarity 120A	1.35	1.1988	1.52	7.5e-07	3.8e-05	TRUE	138	639
219623	TMEM26	transmembrane protein 26	1.524	1.2892	1.8	7.9e-07	3.8e-05	TRUE	71	271
64089	SNX16	sorting nexin 16	1.565	1.3103	1.87	7.8e-07	3.8e-05	TRUE	63	304
55500	ETNK1	ethanolamine kinase 1	1.554	1.3042	1.85	8e-07	3.8e-05	TRUE	64	283
376267	RAB15	RAB15, member RAS onocogene family	1.82	1.4349	2.31	8e-07	3.8e-05	TRUE	38	142
131368	ZPLD1	zona pellucida-like domain containing 1	1.686	1.3699	2.08	8.2e-07	3.9e-05	TRUE	47	218
123879	DCUN1D3	DCN1, defective in cullin neddylation 1, domain containing 3 (S. cerevisiae)	1.573	1.3137	1.88	8.3e-07	3.9e-05	TRUE	62	274
10057	ABCC5	ATP-binding cassette, sub-family C (CFTR/MRP), member 5	1.429	1.2396	1.65	8.4e-07	3.9e-05	TRUE	95	429
10207	INADL	InaD-like (Drosophila)	1.447	1.2488	1.68	8.6e-07	3.9e-05	TRUE	93	432
8460	TPST1	tyrosylprotein sulfotransferase 1	1.654	1.3536	2.02	8.6e-07	3.9e-05	TRUE	47	208
1363	CPE	carboxypeptidase E	1.602	1.3273	1.93	9e-07	4e-05	TRUE	59	234
26031	OSBPL3	oxysterol binding protein-like 3	1.598	1.3252	1.93	9.3e-07	4.1e-05	TRUE	64	317
83931	STK40	serine/threonine kinase 40	1.895	1.4681	2.45	9.1e-07	4.1e-05	TRUE	30	135
23118	TAB2	TGF-beta activated kinase 1/MAP3K7 binding protein 2	1.435	1.242	1.66	9.3e-07	4.1e-05	TRUE	93	457
11062	DUS4L	dihydrouridine synthase 4-like (S. cerevisiae)	1.638	1.3449	1.99	9.2e-07	4.1e-05	TRUE	51	266
114876	OSBPL1A	oxysterol binding protein-like 1A	1.553	1.3024	1.85	9.6e-07	4.1e-05	TRUE	64	323
57678	GPAM	glycerol-3-phosphate acyltransferase, mitochondrial	1.455	1.2525	1.69	9.5e-07	4.1e-05	TRUE	88	382
27288	RBMXL2	RNA binding motif protein, X-linked-like 2	1.84	1.4417	2.35	9.7e-07	4.1e-05	TRUE	32	138
1842	ECM2	extracellular matrix protein 2, female organ and adipocyte specific	1.581	1.316	1.9	1e-06	4.2e-05	TRUE	61	339
7091	TLE4	transducin-like enhancer of split 4 (E(sp1) homolog, Drosophila)	1.501	1.2756	1.77	1e-06	4.2e-05	TRUE	78	344
10169	SERF2	small EDRK-rich factor 2	1.548	1.2993	1.85	1e-06	4.2e-05	TRUE	63	262
140711	C20orf118	chromosome 20 open reading frame 118	1.839	1.4401	2.35	1e-06	4.2e-05	TRUE	32	174
10659	CELF2	CUGBP, Elav-like family member 2	1.371	1.208	1.56	1e-06	4.3e-05	TRUE	123	652
3119	HLA-DQB1	major histocompatibility complex, class II, DQ beta 1	1.571	1.3101	1.88	1.1e-06	4.3e-05	TRUE	61	292
85364	ZCCHC3	zinc finger, CCHC domain containing 3	1.572	1.3109	1.89	1.1e-06	4.3e-05	TRUE	71	301
23345	SYNE1	spectrin repeat containing, nuclear envelope 1	1.372	1.208	1.56	1.1e-06	4.3e-05	TRUE	121	584
283446	MYO1H	myosin IH	1.872	1.4545	2.41	1.1e-06	4.4e-05	TRUE	31	122
1193	CLIC2	chloride intracellular channel 2	1.993	1.5102	2.63	1.1e-06	4.4e-05	TRUE	29	188
1789	DNMT3B	DNA (cytosine-5-)-methyltransferase 3 beta	1.482	1.2648	1.74	1.2e-06	4.5e-05	TRUE	91	356
5090	PBX3	pre-B-cell leukemia homeobox 3	1.557	1.3025	1.86	1.2e-06	4.5e-05	TRUE	67	367
192670	EIF2C4	eukaryotic translation initiation factor 2C, 4	1.62	1.3337	1.97	1.2e-06	4.5e-05	TRUE	53	290
1588	CYP19A1	cytochrome P450, family 19, subfamily A, polypeptide 1	1.533	1.29	1.82	1.2e-06	4.6e-05	TRUE	66	358
827	CAPN6	calpain 6	1.694	1.3686	2.1	1.3e-06	4.8e-05	TRUE	43	196
342035	GLDN	gliomedin	1.518	1.282	1.8	1.3e-06	4.8e-05	TRUE	68	316
9589	WTAP	Wilms tumor 1 associated protein	1.455	1.2498	1.69	1.3e-06	4.9e-05	TRUE	85	435
84905	ZNF341	zinc finger protein 341	1.689	1.366	2.09	1.3e-06	4.9e-05	TRUE	41	183
375748	C9orf102	chromosome 9 open reading frame 102	1.474	1.2592	1.73	1.4e-06	5e-05	TRUE	79	433
1830	DSG3	desmoglein 3	1.642	1.3428	2.01	1.4e-06	5e-05	TRUE	50	184
255631	COL24A1	collagen, type XXIV, alpha 1	1.514	1.2795	1.79	1.4e-06	5e-05	TRUE	76	355
687	KLF9	Kruppel-like factor 9	1.536	1.2904	1.83	1.4e-06	5e-05	TRUE	66	329
51279	C1RL	complement component 1, r subcomponent-like	1.625	1.3347	1.98	1.4e-06	5e-05	TRUE	53	224
53842	CLDN22	claudin 22	1.626	1.3344	1.98	1.4e-06	5e-05	TRUE	50	261
7049	TGFBR3	transforming growth factor, beta receptor III	1.517	1.2803	1.8	1.5e-06	5.1e-05	TRUE	66	293
25957	SFRS18	splicing factor, arginine/serine-rich 18	1.532	1.2877	1.82	1.5e-06	5.1e-05	TRUE	64	368
1857	DVL3	dishevelled, dsh homolog 3 (Drosophila)	1.718	1.3787	2.14	1.5e-06	5.1e-05	TRUE	41	169
57055	DAZ2	deleted in azoospermia 2	1.494	1.2687	1.76	1.5e-06	5.1e-05	TRUE	71	360
5870	RAB6A	RAB6A, member RAS oncogene family	1.463	1.2528	1.71	1.5e-06	5.1e-05	TRUE	83	434
57135	DAZ4	deleted in azoospermia 4	1.494	1.2687	1.76	1.5e-06	5.1e-05	TRUE	71	342
7456	WIPF1	WAS/WASL interacting protein family, member 1	1.443	1.2426	1.67	1.5e-06	5.1e-05	TRUE	87	450
9928	KIF14	kinesin family member 14	1.692	1.3656	2.1	1.5e-06	5.1e-05	TRUE	44	209
84669	USP32	ubiquitin specific peptidase 32	1.549	1.2958	1.85	1.5e-06	5.1e-05	TRUE	63	319
163486	DENND1B	DENN/MADD domain containing 1B	1.517	1.2799	1.8	1.6e-06	5.2e-05	TRUE	69	375
55260	TMEM143	transmembrane protein 143	1.63	1.3348	1.99	1.6e-06	5.3e-05	TRUE	51	167
57054	DAZ3	deleted in azoospermia 3	1.502	1.2719	1.77	1.6e-06	5.4e-05	TRUE	69	340
846	CASR	calcium-sensing receptor	1.652	1.3452	2.03	1.7e-06	5.4e-05	TRUE	48	183
55968	NSFL1C	NSFL1 (p97) cofactor (p47)	1.788	1.4091	2.27	1.7e-06	5.5e-05	TRUE	37	166
23208	SYT11	synaptotagmin XI	1.638	1.3385	2.01	1.7e-06	5.5e-05	TRUE	47	249
23219	FBXO28	F-box protein 28	1.549	1.2945	1.85	1.7e-06	5.5e-05	TRUE	69	316
10135	NAMPT	nicotinamide phosphoribosyltransferase	1.486	1.2634	1.75	1.7e-06	5.5e-05	TRUE	75	444
9358	ITGBL1	integrin, beta-like 1 (with EGF-like repeat domains)	1.68	1.358	2.08	1.7e-06	5.5e-05	TRUE	46	280
79800	ALS2CR8	amyotrophic lateral sclerosis 2 (juvenile) chromosome region, candidate 8	1.416	1.2277	1.63	1.8e-06	5.6e-05	TRUE	99	556
253714	C6orf167	MMS22-like, DNA repair protein	1.445	1.2424	1.68	1.8e-06	5.6e-05	TRUE	86	413
8796	SCEL	sciellin	1.706	1.3703	2.13	1.8e-06	5.6e-05	TRUE	40	223
3747	KCNC2	potassium voltage-gated channel, Shaw-related subfamily, member 2	1.528	1.2836	1.82	1.8e-06	5.6e-05	TRUE	68	281
8621	CDK13	cyclin-dependent kinase 13	1.475	1.2572	1.73	1.9e-06	5.7e-05	TRUE	79	365
79794	C12orf49	chromosome 12 open reading frame 49	1.67	1.3526	2.06	1.9e-06	5.7e-05	TRUE	43	168
112479	ERI2	ERI1 exoribonuclease family member 2	1.502	1.2705	1.78	1.9e-06	5.8e-05	TRUE	69	315
7224	TRPC5	transient receptor potential cation channel, subfamily C, member 5	1.509	1.2737	1.79	2e-06	5.9e-05	TRUE	68	344
145389	SLC38A6	solute carrier family 38, member 6	1.604	1.3205	1.95	2e-06	5.9e-05	TRUE	56	348
23081	KDM4C	lysine (K)-specific demethylase 4C	1.367	1.2015	1.55	2e-06	5.9e-05	TRUE	116	565
3672	ITGA1	integrin, alpha 1	1.455	1.2467	1.7	2e-06	5.9e-05	TRUE	92	406
134548	ANKRD43	ankyrin repeat domain 43	1.688	1.3603	2.1	2e-06	5.9e-05	TRUE	41	186
3082	HGF	hepatocyte growth factor (hepapoietin A; scatter factor)	1.589	1.313	1.92	2e-06	5.9e-05	TRUE	64	353
25836	NIPBL	Nipped-B homolog (Drosophila)	1.354	1.195	1.54	2.1e-06	6e-05	TRUE	124	518
79930	DOK3	docking protein 3	2.033	1.5165	2.73	2.1e-06	6e-05	TRUE	23	123
4154	MBNL1	muscleblind-like (Drosophila)	1.376	1.2058	1.57	2.1e-06	6.1e-05	TRUE	112	519
23380	SRGAP2	SLIT-ROBO Rho GTPase activating protein 2	1.479	1.2581	1.74	2.2e-06	6.2e-05	TRUE	80	390
23133	PHF8	PHD finger protein 8	1.538	1.2869	1.84	2.2e-06	6.2e-05	TRUE	62	315
941	CD80	CD80 molecule	1.721	1.3747	2.15	2.2e-06	6.2e-05	TRUE	47	180
6304	SATB1	SATB homeobox 1	1.523	1.2793	1.81	2.2e-06	6.3e-05	TRUE	66	361
159091	FAM122C	family with sequence similarity 122C	1.503	1.2696	1.78	2.3e-06	6.3e-05	TRUE	76	367
9874	TLK1	tousled-like kinase 1	1.55	1.2924	1.86	2.2e-06	6.3e-05	TRUE	67	352
10294	DNAJA2	DnaJ (Hsp40) homolog, subfamily A, member 2	1.63	1.3312	2	2.3e-06	6.3e-05	TRUE	58	264
27018	NGFRAP1	nerve growth factor receptor (TNFRSF16) associated protein 1	1.857	1.4367	2.4	2.3e-06	6.3e-05	TRUE	30	140
91408	BTF3L4	basic transcription factor 3-like 4	1.607	1.3199	1.96	2.3e-06	6.3e-05	TRUE	52	305
3475	IFRD1	interferon-related developmental regulator 1	1.474	1.2549	1.73	2.3e-06	6.3e-05	TRUE	76	422
57102	C12orf4	chromosome 12 open reading frame 4	1.622	1.3268	1.98	2.4e-06	6.4e-05	TRUE	49	243
54872	PIGG	phosphatidylinositol glycan anchor biosynthesis, class G	1.484	1.2599	1.75	2.4e-06	6.4e-05	TRUE	78	316
9098	USP6	ubiquitin specific peptidase 6 (Tre-2 oncogene)	1.462	1.2487	1.71	2.4e-06	6.4e-05	TRUE	75	262
54454	ATAD2B	ATPase family, AAA domain containing 2B	1.471	1.2529	1.73	2.4e-06	6.4e-05	TRUE	78	323
8543	LMO4	LIM domain only 4	1.651	1.3404	2.03	2.4e-06	6.5e-05	TRUE	47	263
56910	STARD7	StAR-related lipid transfer (START) domain containing 7	1.709	1.3675	2.14	2.5e-06	6.5e-05	TRUE	42	209
286527	TMSB15B	thymosin beta 15B	1.533	1.2835	1.83	2.5e-06	6.5e-05	TRUE	60	356
1617	DAZ1	deleted in azoospermia 1	1.547	1.2904	1.86	2.4e-06	6.5e-05	TRUE	57	264
122769	PPIL5	leucine rich repeat protein 1	1.687	1.3568	2.1	2.6e-06	6.5e-05	TRUE	49	266
55545	MSX2P1	msh homeobox 2 pseudogene 1	1.999	1.4972	2.67	2.6e-06	6.5e-05	TRUE	25	143
23414	ZFPM2	zinc finger protein, multitype 2	1.494	1.2636	1.77	2.6e-06	6.5e-05	TRUE	76	394
9113	LATS1	LATS, large tumor suppressor, homolog 1 (Drosophila)	1.58	1.3057	1.91	2.5e-06	6.5e-05	TRUE	54	246
23032	USP33	ubiquitin specific peptidase 33	1.503	1.268	1.78	2.6e-06	6.5e-05	TRUE	69	314
153241	CEP120	centrosomal protein 120kDa	1.565	1.2984	1.89	2.6e-06	6.5e-05	TRUE	56	248
1281	COL3A1	collagen, type III, alpha 1	1.611	1.3205	1.97	2.6e-06	6.5e-05	TRUE	52	277
9453	GGPS1	geranylgeranyl diphosphate synthase 1	1.765	1.3925	2.24	2.6e-06	6.5e-05	TRUE	35	175
727896	LOC727896	cysteine and histidine-rich domain (CHORD)-containing 1 pseudogene	1.651	1.3398	2.03	2.5e-06	6.5e-05	TRUE	44	193
80004	ESRP2	epithelial splicing regulatory protein 2	1.67	1.3489	2.07	2.5e-06	6.5e-05	TRUE	42	228
493856	CISD2	CDGSH iron sulfur domain 2	1.729	1.3757	2.17	2.6e-06	6.5e-05	TRUE	38	195
5422	POLA1	polymerase (DNA directed), alpha 1, catalytic subunit	1.528	1.281	1.82	2.5e-06	6.5e-05	TRUE	62	280
6092	ROBO2	roundabout, axon guidance receptor, homolog 2 (Drosophila)	1.471	1.2526	1.73	2.5e-06	6.5e-05	TRUE	77	442
92017	SNX29	sorting nexin 29	2.46	1.6897	3.58	2.6e-06	6.5e-05	TRUE	13	50
23033	DOPEY1	dopey family member 1	1.514	1.273	1.8	2.7e-06	6.7e-05	TRUE	65	356
57089	ENTPD7	ectonucleoside triphosphate diphosphohydrolase 7	1.952	1.4756	2.58	2.8e-06	6.7e-05	TRUE	28	124
4615	MYD88	myeloid differentiation primary response gene (88)	1.546	1.2887	1.86	2.8e-06	6.7e-05	TRUE	60	218
51164	DCTN4	dynactin 4 (p62)	1.555	1.292	1.87	3e-06	7.1e-05	TRUE	57	247
196	AHR	aryl hydrocarbon receptor	1.491	1.2611	1.76	3e-06	7.1e-05	TRUE	72	358
2628	GATM	glycine amidinotransferase (L-arginine:glycine amidinotransferase)	1.553	1.2913	1.87	3e-06	7.1e-05	TRUE	58	302
6863	TAC1	tachykinin, precursor 1	1.754	1.3853	2.22	3e-06	7.2e-05	TRUE	37	191
253558	LCLAT1	lysocardiolipin acyltransferase 1	1.461	1.2461	1.71	3.1e-06	7.3e-05	TRUE	78	384
9444	QKI	quaking homolog, KH domain RNA binding (mouse)	1.39	1.2102	1.6	3.2e-06	7.4e-05	TRUE	112	531
5170	PDPK1	3-phosphoinositide dependent protein kinase-1	1.816	1.4128	2.34	3.2e-06	7.4e-05	TRUE	32	148
55860	ACTR10	actin-related protein 10 homolog (S. cerevisiae)	1.503	1.2661	1.78	3.2e-06	7.4e-05	TRUE	70	309
11193	WBP4	WW domain binding protein 4 (formin binding protein 21)	1.601	1.3131	1.95	3.2e-06	7.4e-05	TRUE	52	221
7368	UGT8	UDP glycosyltransferase 8	1.491	1.2603	1.76	3.2e-06	7.4e-05	TRUE	73	330
55176	SEC61A2	Sec61 alpha 2 subunit (S. cerevisiae)	1.44	1.2349	1.68	3.2e-06	7.4e-05	TRUE	82	387
158866	ZDHHC15	zinc finger, DHHC-type containing 15	1.482	1.2553	1.75	3.3e-06	7.6e-05	TRUE	74	354
7046	TGFBR1	transforming growth factor, beta receptor 1	1.565	1.2958	1.89	3.4e-06	7.7e-05	TRUE	57	303
57553	MICAL3	microtubule associated monoxygenase, calponin and LIM domain containing 3	1.428	1.2286	1.66	3.4e-06	7.7e-05	TRUE	84	354
142	PARP1	poly (ADP-ribose) polymerase 1	1.711	1.364	2.15	3.4e-06	7.7e-05	TRUE	41	155
6326	SCN2A	sodium channel, voltage-gated, type II, alpha subunit	1.502	1.2648	1.78	3.4e-06	7.7e-05	TRUE	67	319
64901	RANBP17	RAN binding protein 17	1.334	1.1811	1.51	3.4e-06	7.7e-05	TRUE	140	720
5082	PDCL	phosducin-like	1.522	1.2746	1.82	3.4e-06	7.7e-05	TRUE	62	332
26118	WSB1	WD repeat and SOCS box containing 1	1.384	1.2066	1.59	3.5e-06	7.7e-05	TRUE	102	500
5342	PLGLB2	plasminogen-like B2	1.617	1.32	1.98	3.5e-06	7.7e-05	TRUE	50	261
440275	EIF2AK4	eukaryotic translation initiation factor 2 alpha kinase 4	1.422	1.2255	1.65	3.5e-06	7.7e-05	TRUE	87	438
8491	MAP4K3	mitogen-activated protein kinase kinase kinase kinase 3	1.685	1.3511	2.1	3.6e-06	7.8e-05	TRUE	45	307
54762	GRAMD1C	GRAM domain containing 1C	1.432	1.2301	1.67	3.6e-06	7.8e-05	TRUE	86	406
387775	SLC22A10	solute carrier family 22, member 10	1.455	1.2416	1.71	3.6e-06	7.9e-05	TRUE	80	372
5396	PRRX1	paired related homeobox 1	1.51	1.2682	1.8	3.7e-06	7.9e-05	TRUE	64	314
667	DST	dystonin	1.479	1.2531	1.75	3.7e-06	8e-05	TRUE	75	447
22823	MTF2	metal response element binding transcription factor 2	1.404	1.2158	1.62	3.8e-06	8e-05	TRUE	93	448
3159	HMGA1	high mobility group AT-hook 1	1.621	1.3209	1.99	3.8e-06	8.2e-05	TRUE	46	161
4515	MTCP1	mature T-cell proliferation 1	1.746	1.3784	2.21	3.9e-06	8.2e-05	TRUE	36	228
647121	LOC647121	embigin pseudogene 1	1.627	1.3229	2	4e-06	8.4e-05	TRUE	46	247
3749	KCNC4	potassium voltage-gated channel, Shaw-related subfamily, member 4	1.666	1.3411	2.07	4e-06	8.4e-05	TRUE	42	220
26191	PTPN22	protein tyrosine phosphatase, non-receptor type 22 (lymphoid)	1.564	1.2929	1.89	4.1e-06	8.6e-05	TRUE	54	286
11035	RIPK3	receptor-interacting serine-threonine kinase 3	1.803	1.4029	2.32	4.2e-06	8.7e-05	TRUE	30	125
654835	FAM138C	family with sequence similarity 138, member C	1.802	1.4022	2.32	4.2e-06	8.7e-05	TRUE	31	119
55183	RIF1	RAP1 interacting factor homolog (yeast)	1.403	1.2144	1.62	4.2e-06	8.7e-05	TRUE	106	519
11279	KLF8	Kruppel-like factor 8	1.441	1.2332	1.68	4.3e-06	8.9e-05	TRUE	89	445
10875	FGL2	fibrinogen-like 2	1.679	1.3458	2.09	4.4e-06	8.9e-05	TRUE	41	248
80006	C5orf44	chromosome 5 open reading frame 44	1.526	1.2743	1.83	4.3e-06	8.9e-05	TRUE	58	281
128061	C1orf131	chromosome 1 open reading frame 131	1.456	1.2399	1.71	4.5e-06	9e-05	TRUE	74	385
154	ADRB2	adrenergic, beta-2-, receptor, surface	1.641	1.3281	2.03	4.4e-06	9e-05	TRUE	43	171
84923	FAM104A	family with sequence similarity 104, member A	1.547	1.284	1.86	4.5e-06	9e-05	TRUE	56	220
10858	CYP46A1	cytochrome P450, family 46, subfamily A, polypeptide 1	1.72	1.3646	2.17	4.4e-06	9e-05	TRUE	37	169
353322	ANKRD37	ankyrin repeat domain 37	1.89	1.4401	2.48	4.5e-06	9e-05	TRUE	32	162
9632	SEC24C	SEC24 family, member C (S. cerevisiae)	1.517	1.2695	1.81	4.5e-06	9e-05	TRUE	61	306
10486	CAP2	CAP, adenylate cyclase-associated protein, 2 (yeast)	1.424	1.2241	1.66	4.5e-06	9e-05	TRUE	87	378
6519	SLC3A1	solute carrier family 3 (cystine, dibasic and neutral amino acid transporters, activator of cystine, dibasic and neutral amino acid transport), member 1	1.673	1.3424	2.09	4.6e-06	9.2e-05	TRUE	59	261
80862	NCRNA00171	ZNRD1 antisense RNA 1 (non-protein coding)	1.443	1.2332	1.69	4.7e-06	9.2e-05	TRUE	80	365
219790	RTKN2	rhotekin 2	1.383	1.2039	1.59	4.7e-06	9.2e-05	TRUE	106	577
80167	C4orf29	chromosome 4 open reading frame 29	1.581	1.2994	1.92	4.7e-06	9.2e-05	TRUE	53	279
92211	CDHR1	cadherin-related family member 1	1.774	1.3879	2.27	4.7e-06	9.2e-05	TRUE	35	163
130162	C2orf63	chromosome 2 open reading frame 63	1.593	1.3048	1.94	4.7e-06	9.3e-05	TRUE	49	220
169841	ZNF169	zinc finger protein 169	1.506	1.2639	1.8	4.8e-06	9.3e-05	TRUE	71	319
340273	ABCB5	ATP-binding cassette, sub-family B (MDR/TAP), member 5	1.412	1.2181	1.64	4.8e-06	9.3e-05	TRUE	90	472
5515	PPP2CA	protein phosphatase 2, catalytic subunit, alpha isozyme	1.529	1.2743	1.84	5e-06	9.5e-05	TRUE	61	293
4968	OGG1	8-oxoguanine DNA glycosylase	1.728	1.3665	2.19	5e-06	9.5e-05	TRUE	43	212
2893	GRIA4	glutamate receptor, ionotrophic, AMPA 4	1.344	1.1838	1.53	4.9e-06	9.5e-05	TRUE	127	608
23120	ATP10B	ATPase, class V, type 10B	1.508	1.2642	1.8	5e-06	9.5e-05	TRUE	63	380
24150	TP53TG3	TP53 target 3	1.491	1.256	1.77	5e-06	9.5e-05	TRUE	67	360
4719	NDUFS1	NADH dehydrogenase (ubiquinone) Fe-S protein 1, 75kDa (NADH-coenzyme Q reductase)	1.862	1.4256	2.43	5e-06	9.5e-05	TRUE	27	151
203068	TUBB	tubulin, beta	1.675	1.3422	2.09	5e-06	9.5e-05	TRUE	40	164
54532	USP53	ubiquitin specific peptidase 53	1.496	1.2584	1.78	5.1e-06	9.5e-05	TRUE	68	331
5567	PRKACB	protein kinase, cAMP-dependent, catalytic, beta	1.401	1.2118	1.62	5.1e-06	9.5e-05	TRUE	95	461
127534	GJB4	gap junction protein, beta 4, 30.3kDa	1.747	1.3744	2.22	5.1e-06	9.5e-05	TRUE	33	146
8804	CREG1	cellular repressor of E1A-stimulated genes 1	1.665	1.3373	2.07	5.2e-06	9.5e-05	TRUE	43	180
4629	MYH11	myosin, heavy chain 11, smooth muscle	1.458	1.2398	1.71	5.1e-06	9.5e-05	TRUE	79	363
5018	OXA1L	oxidase (cytochrome c) assembly 1-like	1.616	1.3149	1.99	5.1e-06	9.5e-05	TRUE	44	239
55902	ACSS2	acyl-CoA synthetase short-chain family member 2	1.586	1.3007	1.93	5.1e-06	9.5e-05	TRUE	50	242
9710	KIAA0355	KIAA0355	1.645	1.3277	2.04	5.3e-06	9.6e-05	TRUE	46	236
3155	HMGCL	3-hydroxymethyl-3-methylglutaryl-CoA lyase	1.764	1.3817	2.25	5.3e-06	9.7e-05	TRUE	40	229
157695	C8orf42	chromosome 8 open reading frame 42	1.761	1.3797	2.25	5.5e-06	9.9e-05	TRUE	35	110
414241	FAM35B	family with sequence similarity 35, member A pseudogene	1.504	1.2615	1.79	5.5e-06	9.9e-05	TRUE	73	297
221833	SP8	Sp8 transcription factor	1.646	1.3275	2.04	5.5e-06	0.0001	TRUE	42	226
10479	SLC9A6	solute carrier family 9 (sodium/hydrogen exchanger), member 6	1.525	1.2711	1.83	5.5e-06	0.0001	TRUE	60	280
22913	RALY	RNA binding protein, autoantigenic (hnRNP-associated with lethal yellow homolog (mouse))	1.778	1.387	2.28	5.6e-06	0.0001	TRUE	32	169
29929	ALG6	asparagine-linked glycosylation 6, alpha-1,3-glucosyltransferase homolog (S. cerevisiae)	1.454	1.2372	1.71	5.6e-06	0.0001	TRUE	75	336
84437	KIAA1826	KIAA1826	1.616	1.3135	1.99	5.6e-06	0.0001	TRUE	46	227
51705	EMCN	endomucin	1.577	1.2954	1.92	5.6e-06	0.0001	TRUE	52	259
253559	CADM2	cell adhesion molecule 2	1.535	1.2757	1.85	5.6e-06	0.0001	TRUE	71	360
134957	STXBP5	syntaxin binding protein 5 (tomosyn)	1.386	1.2035	1.6	5.7e-06	0.0001	TRUE	98	454
51097	SCCPDH	saccharopine dehydrogenase (putative)	1.691	1.3474	2.12	5.8e-06	0.0001	TRUE	39	181
2798	GNRHR	gonadotropin-releasing hormone receptor	1.571	1.2924	1.91	5.8e-06	0.0001	TRUE	50	255
4857	NOVA1	neuro-oncological ventral antigen 1	1.427	1.2236	1.66	5.8e-06	0.0001	TRUE	103	533
5534	PPP3R1	protein phosphatase 3, regulatory subunit B, alpha	1.488	1.2532	1.77	5.8e-06	0.0001	TRUE	70	338
2042	EPHA3	EPH receptor A3	1.421	1.2206	1.65	5.9e-06	0.0001	TRUE	83	461
80263	TRIM45	tripartite motif containing 45	1.833	1.4102	2.38	5.9e-06	0.0001	TRUE	29	135
55572	FOXRED1	FAD-dependent oxidoreductase domain containing 1	1.618	1.3136	1.99	6e-06	0.0001	TRUE	47	142
9753	ZSCAN12	zinc finger and SCAN domain containing 12	1.547	1.2806	1.87	6e-06	0.0001	TRUE	61	345
401145	FAM190A	family with sequence similarity 190, member A	1.349	1.185	1.54	6.1e-06	0.0001	TRUE	120	590
338579	LOC338579	ankyrin repeat domain-containing protein 30B pseudogene	1.513	1.2642	1.81	6.2e-06	0.00011	TRUE	62	303
152185	CCDC52	spindle and centriole associated protein 1	1.394	1.2068	1.61	6.3e-06	0.00011	TRUE	94	473
9580	SOX13	SRY (sex determining region Y)-box 13	1.538	1.2762	1.85	6.2e-06	0.00011	TRUE	57	243
100303453	TSNAX-DISC1	TSNAX-DISC1 readthrough	1.505	1.2605	1.8	6.2e-06	0.00011	TRUE	65	313
57528	KCTD16	potassium channel tetramerisation domain containing 16	1.57	1.291	1.91	6.3e-06	0.00011	TRUE	52	254
4673	NAP1L1	nucleosome assembly protein 1-like 1	1.437	1.2277	1.68	6.4e-06	0.00011	TRUE	81	365
1039	CDR2	cerebellar degeneration-related protein 2, 62kDa	1.722	1.3597	2.18	6.4e-06	0.00011	TRUE	34	149
3690	ITGB3	integrin, beta 3 (platelet glycoprotein IIIa, antigen CD61)	1.515	1.2649	1.81	6.4e-06	0.00011	TRUE	66	232
11102	RPP14	ribonuclease P/MRP 14kDa subunit	1.59	1.2998	1.95	6.5e-06	0.00011	TRUE	50	236
85413	SLC22A16	solute carrier family 22 (organic cation/carnitine transporter), member 16	1.661	1.332	2.07	6.5e-06	0.00011	TRUE	46	244
4297	MLL	myeloid/lymphoid or mixed-lineage leukemia (trithorax homolog, Drosophila)	1.437	1.2271	1.68	6.7e-06	0.00011	TRUE	77	408
57147	SCYL3	SCY1-like 3 (S. cerevisiae)	1.682	1.3415	2.11	6.7e-06	0.00011	TRUE	41	171
26052	DNM3	dynamin 3	1.454	1.2355	1.71	6.7e-06	0.00011	TRUE	79	407
8428	STK24	serine/threonine kinase 24	1.951	1.4584	2.61	6.8e-06	0.00011	TRUE	24	144
23335	WDR7	WD repeat domain 7	1.406	1.2121	1.63	6.7e-06	0.00011	TRUE	87	453
64419	MTMR14	myotubularin related protein 14	1.554	1.2828	1.88	6.7e-06	0.00011	TRUE	54	250
8763	CD164	CD164 molecule, sialomucin	1.481	1.2482	1.76	6.7e-06	0.00011	TRUE	71	299
84991	RBM17	RNA binding motif protein 17	1.744	1.3693	2.22	6.6e-06	0.00011	TRUE	33	201
114034	TOE1	target of EGR1, member 1 (nuclear)	1.607	1.3074	1.98	6.7e-06	0.00011	TRUE	53	249
285220	EPHA6	EPH receptor A6	1.409	1.2136	1.64	6.8e-06	0.00011	TRUE	87	398
7750	ZMYM2	zinc finger, MYM-type 2	1.402	1.2099	1.62	6.9e-06	0.00011	TRUE	91	475
8939	FUBP3	far upstream element (FUSE) binding protein 3	1.42	1.2188	1.65	6.9e-06	0.00011	TRUE	82	445
23318	ZCCHC11	zinc finger, CCHC domain containing 11	1.476	1.2455	1.75	7e-06	0.00011	TRUE	78	435
56977	STOX2	storkhead box 2	1.451	1.2334	1.71	7e-06	0.00011	TRUE	75	393
4908	NTF3	neurotrophin 3	1.835	1.4079	2.39	7.1e-06	0.00011	TRUE	28	144
3355	HTR1F	5-hydroxytryptamine (serotonin) receptor 1F	1.653	1.3275	2.06	7.1e-06	0.00011	TRUE	42	225
55785	FGD6	FYVE, RhoGEF and PH domain containing 6	1.475	1.2446	1.75	7.2e-06	0.00011	TRUE	65	256
4603	MYBL1	v-myb myeloblastosis viral oncogene homolog (avian)-like 1	1.482	1.248	1.76	7.2e-06	0.00011	TRUE	75	324
171546	C14orf147	chromosome 14 open reading frame 147	1.674	1.3365	2.1	7.3e-06	0.00011	TRUE	49	262
254251	LCORL	ligand dependent nuclear receptor corepressor-like	1.504	1.2583	1.8	7.4e-06	0.00011	TRUE	66	308
64750	SMURF2	SMAD specific E3 ubiquitin protein ligase 2	1.647	1.3243	2.05	7.4e-06	0.00011	TRUE	45	215
10050	SLC17A4	solute carrier family 17 (sodium phosphate), member 4	1.548	1.2788	1.87	7.4e-06	0.00011	TRUE	56	276
84132	USP42	ubiquitin specific peptidase 42	1.436	1.2256	1.68	7.4e-06	0.00011	TRUE	76	337
1875	E2F5	E2F transcription factor 5, p130-binding	1.434	1.2248	1.68	7.5e-06	0.00011	TRUE	78	385
574028	CLLU1	chronic lymphocytic leukemia up-regulated 1	1.619	1.3114	2	7.5e-06	0.00012	TRUE	56	272
64864	RFX7	regulatory factor X, 7	1.464	1.2389	1.73	7.6e-06	0.00012	TRUE	71	362
9788	MTSS1	metastasis suppressor 1	1.558	1.283	1.89	7.6e-06	0.00012	TRUE	53	273
2983	GUCY1B3	guanylate cyclase 1, soluble, beta 3	1.562	1.2847	1.9	7.7e-06	0.00012	TRUE	51	257
26051	PPP1R16B	protein phosphatase 1, regulatory (inhibitor) subunit 16B	1.8	1.3914	2.33	7.6e-06	0.00012	TRUE	31	121
219771	CCNY	cyclin Y	1.475	1.2439	1.75	7.9e-06	0.00012	TRUE	67	245
79947	DHDDS	dehydrodolichyl diphosphate synthase	1.562	1.2846	1.9	7.8e-06	0.00012	TRUE	51	193
55066	PDPR	pyruvate dehydrogenase phosphatase regulatory subunit	1.782	1.3833	2.3	7.8e-06	0.00012	TRUE	32	112
81493	SYNC	syncoilin, intermediate filament protein	1.541	1.2749	1.86	7.8e-06	0.00012	TRUE	55	244
55167	MSL2	male-specific lethal 2 homolog (Drosophila)	1.521	1.2656	1.83	7.9e-06	0.00012	TRUE	57	318
4052	LTBP1	latent transforming growth factor beta binding protein 1	1.542	1.2752	1.87	8e-06	0.00012	TRUE	50	244
3084	NRG1	neuregulin 1	1.38	1.198	1.59	8e-06	0.00012	TRUE	100	529
26036	ZNF451	zinc finger protein 451	1.369	1.1925	1.57	8.2e-06	0.00012	TRUE	103	533
23119	HIC2	hypermethylated in cancer 2	1.829	1.4027	2.38	8.2e-06	0.00012	TRUE	28	97
11223	MST1P9	macrophage stimulating 1 (hepatocyte growth factor-like) pseudogene 9	1.561	1.2838	1.9	8.2e-06	0.00012	TRUE	51	215
7399	USH2A	Usher syndrome 2A (autosomal recessive, mild)	1.456	1.2345	1.72	8.2e-06	0.00012	TRUE	75	382
3676	ITGA4	integrin, alpha 4 (antigen CD49D, alpha 4 subunit of VLA-4 receptor)	1.459	1.2358	1.72	8.1e-06	0.00012	TRUE	72	353
8667	EIF3H	eukaryotic translation initiation factor 3, subunit H	1.555	1.2807	1.89	8.2e-06	0.00012	TRUE	54	193
8473	OGT	O-linked N-acetylglucosamine (GlcNAc) transferase (UDP-N-acetylglucosamine:polypeptide-N-acetylglucosaminyl transferase)	1.475	1.2434	1.75	8.3e-06	0.00012	TRUE	66	367
54800	KLHL24	kelch-like 24 (Drosophila)	1.674	1.3345	2.1	8.3e-06	0.00012	TRUE	45	266
399947	C11orf87	chromosome 11 open reading frame 87	1.502	1.2556	1.8	8.4e-06	0.00012	TRUE	66	381
1906	EDN1	endothelin 1	1.488	1.2491	1.77	8.5e-06	0.00012	TRUE	62	370
122830	NAA30	N(alpha)-acetyltransferase 30, NatC catalytic subunit	1.481	1.2458	1.76	8.5e-06	0.00012	TRUE	70	334
124817	CNTD1	cyclin N-terminal domain containing 1	1.62	1.31	2	8.6e-06	0.00012	TRUE	42	238
643327	LOC643327	hypothetical LOC643327	1.605	1.3029	1.98	8.6e-06	0.00012	TRUE	45	221
653190	ABCC6P1	ATP-binding cassette, sub-family C, member 6 pseudogene 1	1.507	1.2581	1.81	8.5e-06	0.00012	TRUE	64	320
26578	OSTF1	osteoclast stimulating factor 1	1.643	1.3203	2.04	8.6e-06	0.00012	TRUE	41	170
9382	COG1	component of oligomeric golgi complex 1	1.702	1.3464	2.15	8.7e-06	0.00012	TRUE	41	187
51320	MEX3C	mex-3 homolog C (C. elegans)	1.449	1.2301	1.71	8.9e-06	0.00013	TRUE	76	374
90293	KLHL13	kelch-like 13 (Drosophila)	1.587	1.2941	1.95	9e-06	0.00013	TRUE	48	238
84181	CHD6	chromodomain helicase DNA binding protein 6	1.408	1.2107	1.64	9e-06	0.00013	TRUE	86	503
10224	ZNF443	zinc finger protein 443	1.854	1.4119	2.44	9e-06	0.00013	TRUE	27	118
5937	RBMS1	RNA binding motif, single stranded interacting protein 1	1.448	1.2295	1.7	9e-06	0.00013	TRUE	96	496
444	ASPH	aspartate beta-hydroxylase	1.368	1.191	1.57	9.1e-06	0.00013	TRUE	109	569
57536	KIAA1328	KIAA1328	1.464	1.2372	1.73	9.1e-06	0.00013	TRUE	66	350
57522	SRGAP1	SLIT-ROBO Rho GTPase activating protein 1	1.461	1.2356	1.73	9.1e-06	0.00013	TRUE	82	308
11097	NUPL2	nucleoporin like 2	1.514	1.2604	1.82	9.1e-06	0.00013	TRUE	57	249
3092	HIP1	huntingtin interacting protein 1	1.719	1.3532	2.18	9.1e-06	0.00013	TRUE	37	168
10409	BASP1	brain abundant, membrane attached signal protein 1	1.54	1.2725	1.86	9.2e-06	0.00013	TRUE	54	243
9429	ABCG2	ATP-binding cassette, sub-family G (WHITE), member 2	1.655	1.3248	2.07	9.2e-06	0.00013	TRUE	43	224
653567	FAM23A	family with sequence similarity 23, member A	1.657	1.3254	2.07	9.3e-06	0.00013	TRUE	47	202
100289299	FAM23B	family with sequence similarity 23, member B	1.657	1.3254	2.07	9.3e-06	0.00013	TRUE	47	202
10352	WARS2	tryptophanyl tRNA synthetase 2, mitochondrial	1.609	1.3038	1.99	9.3e-06	0.00013	TRUE	49	191
2702	GJA5	gap junction protein, alpha 5, 40kDa	1.598	1.2988	1.97	9.4e-06	0.00013	TRUE	46	190
388428	LOC388428	hypothetical LOC388428	1.949	1.4505	2.62	9.5e-06	0.00013	TRUE	25	74
3248	HPGD	hydroxyprostaglandin dehydrogenase 15-(NAD)	1.42	1.216	1.66	9.5e-06	0.00013	TRUE	83	399
51447	IP6K2	inositol hexakisphosphate kinase 2	1.469	1.2389	1.74	9.8e-06	0.00013	TRUE	64	312
54407	SLC38A2	solute carrier family 38, member 2	1.5	1.2532	1.8	9.7e-06	0.00013	TRUE	66	296
23595	ORC3L	origin recognition complex, subunit 3	1.494	1.2503	1.78	9.8e-06	0.00013	TRUE	62	368
4327	MMP19	matrix metallopeptidase 19	1.64	1.317	2.04	9.9e-06	0.00013	TRUE	41	193
358	AQP1	aquaporin 1 (Colton blood group)	1.936	1.4442	2.59	9.9e-06	0.00013	TRUE	22	148
8031	NCOA4	nuclear receptor coactivator 4	1.626	1.3105	2.02	1e-05	0.00013	TRUE	45	186
200728	TMEM17	transmembrane protein 17	1.476	1.2418	1.75	1e-05	0.00013	TRUE	67	275
79912	PYROXD1	pyridine nucleotide-disulphide oxidoreductase domain 1	1.655	1.3234	2.07	1e-05	0.00013	TRUE	41	200
9839	ZEB2	zinc finger E-box binding homeobox 2	1.314	1.1641	1.48	1e-05	0.00013	TRUE	134	704
8289	ARID1A	AT rich interactive domain 1A (SWI-like)	1.511	1.258	1.82	1e-05	0.00013	TRUE	58	284
159371	TMEM20	transmembrane protein 20	1.438	1.2237	1.69	1e-05	0.00013	TRUE	76	421
23556	PIGN	phosphatidylinositol glycan anchor biosynthesis, class N	1.628	1.3109	2.02	1e-05	0.00013	TRUE	43	217
942	CD86	CD86 molecule	1.7	1.3428	2.15	1e-05	0.00014	TRUE	40	181
541565	C8orf58	chromosome 8 open reading frame 58	1.775	1.3755	2.29	1e-05	0.00014	TRUE	29	105
79822	ARHGAP28	Rho GTPase activating protein 28	1.466	1.2367	1.74	1e-05	0.00014	TRUE	66	299
11342	RNF13	ring finger protein 13	1.541	1.2711	1.87	1.1e-05	0.00014	TRUE	53	208
5597	MAPK6	mitogen-activated protein kinase 6	1.48	1.243	1.76	1.1e-05	0.00014	TRUE	68	333
285440	CYP4V2	cytochrome P450, family 4, subfamily V, polypeptide 2	1.418	1.2141	1.66	1.1e-05	0.00014	TRUE	83	351
8518	IKBKAP	inhibitor of kappa light polypeptide gene enhancer in B-cells, kinase complex-associated protein	1.719	1.3507	2.19	1.1e-05	0.00014	TRUE	37	192
400043	LOC400043	hypothetical LOC400043	1.931	1.4405	2.59	1.1e-05	0.00014	TRUE	29	123
11228	RASSF8	Ras association (RalGDS/AF-6) domain family (N-terminal) member 8	1.375	1.1933	1.58	1.1e-05	0.00014	TRUE	98	399
90576	ZNF799	zinc finger protein 799	1.821	1.3947	2.38	1.1e-05	0.00014	TRUE	27	109
9819	TSC22D2	TSC22 domain family, member 2	1.383	1.197	1.6	1.1e-05	0.00014	TRUE	92	403
50485	SMARCAL1	SWI/SNF related, matrix associated, actin dependent regulator of chromatin, subfamily a-like 1	1.506	1.255	1.81	1.1e-05	0.00014	TRUE	59	241
160418	TMTC3	transmembrane and tetratricopeptide repeat containing 3	1.377	1.194	1.59	1.1e-05	0.00014	TRUE	100	458
3920	LAMP2	lysosomal-associated membrane protein 2	1.41	1.2094	1.64	1.1e-05	0.00014	TRUE	86	436
80067	DCAF17	DDB1 and CUL4 associated factor 17	1.468	1.237	1.74	1.1e-05	0.00014	TRUE	67	326
11201	POLI	polymerase (DNA directed) iota	1.708	1.3452	2.17	1.1e-05	0.00014	TRUE	36	198
5906	RAP1A	RAP1A, member of RAS oncogene family	1.375	1.1927	1.59	1.2e-05	0.00014	TRUE	98	467
56916	SMARCAD1	SWI/SNF-related, matrix-associated actin-dependent regulator of chromatin, subfamily a, containing DEAD/H box 1	1.483	1.2439	1.77	1.1e-05	0.00014	TRUE	66	311
64799	IQCH	IQ motif containing H	1.372	1.191	1.58	1.2e-05	0.00014	TRUE	101	498
84612	PARD6B	par-6 partitioning defective 6 homolog beta (C. elegans)	1.573	1.2849	1.93	1.2e-05	0.00014	TRUE	52	247
162632	LOC162632	ubiquitin specific peptidase 6 (Tre-2 oncogene) pseudogene	1.446	1.2264	1.71	1.1e-05	0.00014	TRUE	73	321
90627	STARD13	StAR-related lipid transfer (START) domain containing 13	1.485	1.2444	1.77	1.1e-05	0.00014	TRUE	64	289
79819	WDR78	WD repeat domain 78	1.653	1.3207	2.07	1.1e-05	0.00014	TRUE	38	225
9342	SNAP29	synaptosomal-associated protein, 29kDa	1.827	1.3957	2.39	1.1e-05	0.00014	TRUE	30	157
51616	TAF9B	TAF9B RNA polymerase II, TATA box binding protein (TBP)-associated factor, 31kDa	1.51	1.2564	1.81	1.1e-05	0.00014	TRUE	64	249
56994	CHPT1	choline phosphotransferase 1	1.495	1.2492	1.79	1.1e-05	0.00014	TRUE	62	362
60680	CELF5	CUGBP, Elav-like family member 5	1.524	1.2624	1.84	1.1e-05	0.00014	TRUE	53	236
399697	CTXN2	cortexin 2	1.63	1.3106	2.03	1.1e-05	0.00014	TRUE	44	215
79650	C16orf57	chromosome 16 open reading frame 57	1.539	1.2695	1.87	1.1e-05	0.00014	TRUE	54	275
7083	TK1	thymidine kinase 1, soluble	2.472	1.6502	3.7	1.1e-05	0.00014	TRUE	12	40
2891	GRIA2	glutamate receptor, ionotropic, AMPA 2	1.341	1.1763	1.53	1.2e-05	0.00014	TRUE	113	556
197131	UBR1	ubiquitin protein ligase E3 component n-recognin 1	1.501	1.2516	1.8	1.2e-05	0.00014	TRUE	64	279
203447	NRK	Nik related kinase	1.465	1.2349	1.74	1.2e-05	0.00014	TRUE	67	307
283463	MUC19	mucin 19, oligomeric	1.533	1.2662	1.86	1.2e-05	0.00014	TRUE	54	273
10049	DNAJB6	DnaJ (Hsp40) homolog, subfamily B, member 6	1.438	1.2224	1.69	1.2e-05	0.00014	TRUE	86	403
22841	RAB11FIP2	RAB11 family interacting protein 2 (class I)	1.582	1.2886	1.94	1.2e-05	0.00014	TRUE	46	266
5592	PRKG1	protein kinase, cGMP-dependent, type I	1.495	1.2487	1.79	1.2e-05	0.00014	TRUE	61	271
10520	ZNF211	zinc finger protein 211	1.931	1.4383	2.59	1.2e-05	0.00014	TRUE	23	86
80031	SEMA6D	sema domain, transmembrane domain (TM), and cytoplasmic domain, (semaphorin) 6D	1.407	1.2077	1.64	1.2e-05	0.00014	TRUE	81	397
169792	GLIS3	GLIS family zinc finger 3	1.437	1.2216	1.69	1.2e-05	0.00014	TRUE	80	394
10142	AKAP9	A kinase (PRKA) anchor protein (yotiao) 9	1.475	1.2392	1.76	1.2e-05	0.00014	TRUE	70	426
150000	ABCC13	ATP-binding cassette, sub-family C (CFTR/MRP), member 13, pseudogene	1.47	1.2366	1.75	1.2e-05	0.00014	TRUE	68	367
57448	BIRC6	baculoviral IAP repeat containing 6	1.46	1.2322	1.73	1.2e-05	0.00014	TRUE	71	347
401577	NCRNA00103	CD99 molecule pseudogene 1	1.458	1.2314	1.73	1.2e-05	0.00014	TRUE	76	362
119710	C11orf74	chromosome 11 open reading frame 74	1.509	1.2548	1.81	1.2e-05	0.00014	TRUE	62	278
9752	PCDHA9	protocadherin alpha 9	1.393	1.201	1.62	1.2e-05	0.00014	TRUE	92	451
4014	LOR	loricrin	2.228	1.5556	3.19	1.2e-05	0.00014	TRUE	16	61
8754	ADAM9	ADAM metallopeptidase domain 9	1.385	1.1968	1.6	1.2e-05	0.00014	TRUE	107	549
5683	PSMA2	proteasome (prosome, macropain) subunit, alpha type, 2	1.522	1.261	1.84	1.2e-05	0.00014	TRUE	55	321
192669	EIF2C3	eukaryotic translation initiation factor 2C, 3	1.403	1.2054	1.63	1.2e-05	0.00014	TRUE	83	400
91252	SLC39A13	solute carrier family 39 (zinc transporter), member 13	1.606	1.2988	1.99	1.2e-05	0.00014	TRUE	42	172
55076	TMEM45A	transmembrane protein 45A	1.841	1.3999	2.42	1.2e-05	0.00014	TRUE	26	122
55529	TMEM55A	transmembrane protein 55A	1.588	1.2902	1.95	1.3e-05	0.00015	TRUE	47	275
7547	ZIC3	Zic family member 3 (odd-paired homolog, Drosophila)	1.547	1.2717	1.88	1.3e-05	0.00015	TRUE	57	310
149076	ZNF362	zinc finger protein 362	1.497	1.2492	1.79	1.3e-05	0.00015	TRUE	59	226
89866	SEC16B	SEC16 homolog B (S. cerevisiae)	1.429	1.2172	1.68	1.3e-05	0.00015	TRUE	77	378
84826	SFT2D3	SFT2 domain containing 3	1.589	1.2903	1.96	1.3e-05	0.00015	TRUE	47	200
51633	OTUD6B	OTU domain containing 6B	1.504	1.2518	1.81	1.3e-05	0.00015	TRUE	56	242
57187	THOC2	THO complex 2	1.611	1.3001	2	1.3e-05	0.00015	TRUE	45	232
56261	GPCPD1	glycerophosphocholine phosphodiesterase GDE1 homolog (S. cerevisiae)	1.431	1.2179	1.68	1.3e-05	0.00015	TRUE	74	317
1573	CYP2J2	cytochrome P450, family 2, subfamily J, polypeptide 2	2.532	1.6668	3.85	1.3e-05	0.00015	TRUE	12	53
7020	TFAP2A	transcription factor AP-2 alpha (activating enhancer binding protein 2 alpha)	1.398	1.202	1.63	1.4e-05	0.00015	TRUE	87	468
7704	ZBTB16	zinc finger and BTB domain containing 16	1.775	1.3706	2.3	1.4e-05	0.00015	TRUE	30	145
27086	FOXP1	forkhead box P1	1.429	1.2165	1.68	1.4e-05	0.00015	TRUE	82	440
80155	NAA15	N(alpha)-acetyltransferase 15, NatA auxiliary subunit	1.437	1.2203	1.69	1.3e-05	0.00015	TRUE	76	349
3759	KCNJ2	potassium inwardly-rectifying channel, subfamily J, member 2	1.495	1.2472	1.79	1.4e-05	0.00015	TRUE	63	261
81578	COL21A1	collagen, type XXI, alpha 1	1.559	1.2765	1.9	1.3e-05	0.00015	TRUE	54	208
79731	NARS2	asparaginyl-tRNA synthetase 2, mitochondrial (putative)	1.746	1.3583	2.24	1.4e-05	0.00015	TRUE	32	153
23507	LRRC8B	leucine rich repeat containing 8 family, member B	1.516	1.257	1.83	1.4e-05	0.00015	TRUE	57	248
54602	NDFIP2	Nedd4 family interacting protein 2	1.517	1.2571	1.83	1.4e-05	0.00015	TRUE	58	296
4882	NPR2	natriuretic peptide receptor B/guanylate cyclase B (atrionatriuretic peptide receptor B)	1.991	1.4593	2.72	1.4e-05	0.00015	TRUE	21	76
80013	FAM188A	family with sequence similarity 188, member A	1.583	1.2868	1.95	1.4e-05	0.00015	TRUE	45	239
63917	GALNT11	UDP-N-acetyl-alpha-D-galactosamine:polypeptide N-acetylgalactosaminyltransferase 11 (GalNAc-T11)	1.404	1.2046	1.64	1.4e-05	0.00016	TRUE	85	452
25843	MOBKL3	MOB1, Mps One Binder kinase activator-like 3 (yeast)	1.545	1.2696	1.88	1.4e-05	0.00016	TRUE	52	276
51361	HOOK1	hook homolog 1 (Drosophila)	1.414	1.2091	1.65	1.4e-05	0.00016	TRUE	81	365
9550	ATP6V1G1	ATPase, H+ transporting, lysosomal 13kDa, V1 subunit G1	1.664	1.3221	2.09	1.4e-05	0.00016	TRUE	38	203
384	ARG2	arginase, type II	1.73	1.3507	2.22	1.4e-05	0.00016	TRUE	33	126
100048912	CDKN2BAS	CDKN2B antisense RNA 1 (non-protein coding)	1.613	1.2997	2	1.4e-05	0.00016	TRUE	44	228
5537	PPP6C	protein phosphatase 6, catalytic subunit	1.432	1.2175	1.68	1.5e-05	0.00016	TRUE	79	345
285381	DPH3	DPH3, KTI11 homolog (S. cerevisiae)	1.586	1.2874	1.95	1.4e-05	0.00016	TRUE	49	225
55315	SLC29A3	solute carrier family 29 (nucleoside transporters), member 3	1.584	1.2865	1.95	1.5e-05	0.00016	TRUE	44	156
1780	DYNC1I1	dynein, cytoplasmic 1, intermediate chain 1	1.596	1.2919	1.97	1.5e-05	0.00016	TRUE	43	218
341208	HEPHL1	hephaestin-like 1	1.61	1.2977	2	1.5e-05	0.00016	TRUE	43	202
10234	LRRC17	leucine rich repeat containing 17	1.496	1.2467	1.8	1.5e-05	0.00016	TRUE	60	267
80774	LIMD2	LIM domain containing 2	1.684	1.3301	2.13	1.5e-05	0.00016	TRUE	34	108
80122	YSK4	YSK4 Sps1/Ste20-related kinase homolog (S. cerevisiae)	1.478	1.2382	1.76	1.5e-05	0.00016	TRUE	61	232
51029	PPPDE1	PPPDE peptidase domain containing 1	1.506	1.2514	1.81	1.5e-05	0.00016	TRUE	55	285
55170	PRMT6	protein arginine methyltransferase 6	1.607	1.2963	1.99	1.5e-05	0.00016	TRUE	43	179
4317	MMP8	matrix metallopeptidase 8 (neutrophil collagenase)	1.735	1.3518	2.23	1.5e-05	0.00016	TRUE	40	218
972	CD74	CD74 molecule, major histocompatibility complex, class II invariant chain	1.862	1.4051	2.47	1.5e-05	0.00016	TRUE	24	104
7057	THBS1	thrombospondin 1	1.546	1.269	1.88	1.5e-05	0.00016	TRUE	49	267
646600	C3orf65	chromosome 3 open reading frame 65	1.483	1.2405	1.77	1.5e-05	0.00016	TRUE	61	299
284390	ZNF763	zinc finger protein 763	1.794	1.3766	2.34	1.5e-05	0.00016	TRUE	28	92
203228	C9orf72	chromosome 9 open reading frame 72	1.43	1.216	1.68	1.6e-05	0.00016	TRUE	75	362
10558	SPTLC1	serine palmitoyltransferase, long chain base subunit 1	1.418	1.2102	1.66	1.6e-05	0.00016	TRUE	77	405
90139	TSPAN18	tetraspanin 18	1.573	1.2809	1.93	1.6e-05	0.00017	TRUE	47	215
22982	DIP2C	DIP2 disco-interacting protein 2 homolog C (Drosophila)	1.439	1.22	1.7	1.6e-05	0.00017	TRUE	73	377
29097	CNIH4	cornichon homolog 4 (Drosophila)	1.491	1.2434	1.79	1.6e-05	0.00017	TRUE	61	238
83851	SYT16	synaptotagmin XVI	1.575	1.2814	1.94	1.6e-05	0.00017	TRUE	54	242
257218	SHPRH	SNF2 histone linker PHD RING helicase	1.411	1.2067	1.65	1.6e-05	0.00017	TRUE	82	432
163051	ZNF709	zinc finger protein 709	1.615	1.2989	2.01	1.6e-05	0.00017	TRUE	44	199
54925	ZNF434	zinc finger protein 434	1.739	1.3522	2.24	1.6e-05	0.00017	TRUE	34	170
55064	C9orf68	chromosome 9 open reading frame 68	1.454	1.2266	1.72	1.6e-05	0.00017	TRUE	73	383
165631	PARP15	poly (ADP-ribose) polymerase family, member 15	1.828	1.3892	2.4	1.6e-05	0.00017	TRUE	26	91
253943	YTHDF3	YTH domain family, member 3	1.41	1.2061	1.65	1.7e-05	0.00017	TRUE	91	387
7332	UBE2L3	ubiquitin-conjugating enzyme E2L 3	1.492	1.2435	1.79	1.7e-05	0.00017	TRUE	58	273
55869	HDAC8	histone deacetylase 8	1.416	1.2088	1.66	1.7e-05	0.00017	TRUE	75	356
6655	SOS2	son of sevenless homolog 2 (Drosophila)	1.454	1.2263	1.73	1.7e-05	0.00017	TRUE	68	392
26033	ATRNL1	attractin-like 1	1.396	1.1991	1.62	1.7e-05	0.00017	TRUE	88	477
83592	AKR1E2	aldo-keto reductase family 1, member E2	1.521	1.2565	1.84	1.7e-05	0.00017	TRUE	53	278
57498	KIDINS220	kinase D-interacting substrate, 220kDa	1.501	1.2473	1.81	1.7e-05	0.00017	TRUE	59	316
6657	SOX2	SRY (sex determining region Y)-box 2	1.513	1.2529	1.83	1.7e-05	0.00017	TRUE	55	273
800	CALD1	caldesmon 1	1.367	1.1858	1.58	1.7e-05	0.00017	TRUE	97	533
6891	TAP2	transporter 2, ATP-binding cassette, sub-family B (MDR/TAP)	1.466	1.2316	1.75	1.7e-05	0.00017	TRUE	62	306
84451	KIAA1804	mixed lineage kinase 4	1.533	1.2619	1.86	1.7e-05	0.00017	TRUE	59	314
4938	OAS1	2',5'-oligoadenylate synthetase 1, 40/46kDa	1.595	1.2892	1.97	1.7e-05	0.00017	TRUE	45	201
5343	PLGLB1	plasminogen-like B1	1.557	1.2723	1.9	1.7e-05	0.00017	TRUE	52	282
5511	PPP1R8	protein phosphatase 1, regulatory (inhibitor) subunit 8	1.495	1.2447	1.8	1.7e-05	0.00017	TRUE	62	311
25976	TIPARP	TCDD-inducible poly(ADP-ribose) polymerase	1.574	1.2798	1.94	1.7e-05	0.00017	TRUE	47	255
22849	CPEB3	cytoplasmic polyadenylation element binding protein 3	1.425	1.2123	1.67	1.7e-05	0.00017	TRUE	78	359
57600	FNIP2	folliculin interacting protein 2	1.502	1.2476	1.81	1.7e-05	0.00017	TRUE	60	301
84766	EFCAB4B	EF-hand calcium binding domain 4B	1.665	1.3195	2.1	1.7e-05	0.00017	TRUE	36	148
54567	DLL4	delta-like 4 (Drosophila)	1.636	1.3068	2.05	1.7e-05	0.00017	TRUE	40	175
1798	DPAGT1	dolichyl-phosphate (UDP-N-acetylglucosamine) N-acetylglucosaminephosphotransferase 1 (GlcNAc-1-P transferase)	1.576	1.2808	1.94	1.7e-05	0.00017	TRUE	54	222
9208	LRRFIP1	leucine rich repeat (in FLII) interacting protein 1	1.399	1.2003	1.63	1.7e-05	0.00017	TRUE	84	382
54566	EPB41L4B	erythrocyte membrane protein band 4.1 like 4B	1.367	1.1852	1.58	1.8e-05	0.00018	TRUE	94	406
140691	TRIM69	tripartite motif containing 69	1.64	1.3081	2.06	1.8e-05	0.00018	TRUE	39	225
50804	MYEF2	myelin expression factor 2	1.448	1.2228	1.72	1.8e-05	0.00018	TRUE	67	361
55870	ASH1L	ash1 (absent, small, or homeotic)-like (Drosophila)	1.407	1.2036	1.64	1.8e-05	0.00018	TRUE	80	348
221188	GPR114	G protein-coupled receptor 114	2.096	1.4944	2.94	1.8e-05	0.00018	TRUE	17	102
6470	SHMT1	serine hydroxymethyltransferase 1 (soluble)	1.612	1.2959	2.01	1.8e-05	0.00018	TRUE	45	183
22828	RBM16	SR-related CTD-associated factor 8	1.675	1.3231	2.12	1.8e-05	0.00018	TRUE	36	214
1665	DHX15	DEAH (Asp-Glu-Ala-His) box polypeptide 15	1.607	1.2932	2	1.8e-05	0.00018	TRUE	44	255
10466	COG5	component of oligomeric golgi complex 5	1.472	1.2331	1.76	1.9e-05	0.00018	TRUE	73	390
22998	LIMCH1	LIM and calponin homology domains 1	1.435	1.2164	1.69	1.9e-05	0.00018	TRUE	71	348
283070	LOC283070	hypothetical LOC283070	1.73	1.346	2.22	1.9e-05	0.00018	TRUE	32	185
255967	PAN3	PAN3 poly(A) specific ribonuclease subunit homolog (S. cerevisiae)	1.468	1.2315	1.75	1.9e-05	0.00018	TRUE	64	333
160897	GPR180	G protein-coupled receptor 180	1.49	1.241	1.79	1.9e-05	0.00018	TRUE	62	274
10644	IGF2BP2	insulin-like growth factor 2 mRNA binding protein 2	1.584	1.2827	1.95	1.9e-05	0.00018	TRUE	53	250
10894	LYVE1	lymphatic vessel endothelial hyaluronan receptor 1	1.585	1.2832	1.96	1.9e-05	0.00018	TRUE	46	190
317671	RFESD	Rieske (Fe-S) domain containing	1.793	1.3719	2.34	1.9e-05	0.00018	TRUE	29	134
9815	GIT2	G protein-coupled receptor kinase interacting ArfGAP 2	1.428	1.2127	1.68	1.9e-05	0.00018	TRUE	75	356
166785	MMAA	methylmalonic aciduria (cobalamin deficiency) cblA type	1.423	1.2103	1.67	1.9e-05	0.00018	TRUE	89	471
26258	PLDN	pallidin homolog (mouse)	1.462	1.2284	1.74	1.9e-05	0.00018	TRUE	67	312
284099	C17orf78	chromosome 17 open reading frame 78	1.666	1.3182	2.1	1.9e-05	0.00018	TRUE	37	152
7538	ZFP36	zinc finger protein 36, C3H type, homolog (mouse)	1.746	1.3522	2.25	1.9e-05	0.00018	TRUE	31	124
5458	POU4F2	POU class 4 homeobox 2	1.496	1.2435	1.8	1.9e-05	0.00019	TRUE	58	269
258	AMBN	ameloblastin (enamel matrix protein)	1.721	1.3416	2.21	1.9e-05	0.00019	TRUE	32	172
5805	PTS	6-pyruvoyltetrahydropterin synthase	1.463	1.2284	1.74	2e-05	0.00019	TRUE	63	257
387357	THEMIS	thymocyte selection associated	1.701	1.3327	2.17	2e-05	0.00019	TRUE	34	204
10631	POSTN	periostin, osteoblast specific factor	1.567	1.2748	1.93	2e-05	0.00019	TRUE	45	200
117248	GALNTL2	UDP-N-acetyl-alpha-D-galactosamine:polypeptide N-acetylgalactosaminyltransferase-like 2	1.591	1.2851	1.97	2e-05	0.00019	TRUE	45	198
286102	TMED10P1	transmembrane emp24-like trafficking protein 10 (yeast) pseudogene 1	1.589	1.2845	1.97	2e-05	0.00019	TRUE	46	193
30837	SOCS7	suppressor of cytokine signaling 7	1.486	1.2388	1.78	2e-05	0.00019	TRUE	57	203
25960	GPR124	G protein-coupled receptor 124	1.61	1.2934	2	2e-05	0.00019	TRUE	41	177
285	ANGPT2	angiopoietin 2	1.452	1.2232	1.72	2e-05	0.00019	TRUE	71	341
5100	PCDH8	protocadherin 8	1.559	1.271	1.91	2e-05	0.00019	TRUE	54	234
79370	BCL2L14	BCL2-like 14 (apoptosis facilitator)	1.441	1.2179	1.7	2e-05	0.00019	TRUE	71	286
5129	CDK18	cyclin-dependent kinase 18	1.579	1.2797	1.95	2.1e-05	0.00019	TRUE	42	204
57579	FAM135A	family with sequence similarity 135, member A	1.381	1.1904	1.6	2.1e-05	0.00019	TRUE	97	494
9143	SYNGR3	synaptogyrin 3	2.023	1.4627	2.8	2.1e-05	0.00019	TRUE	19	83
55568	GALNT10	UDP-N-acetyl-alpha-D-galactosamine:polypeptide N-acetylgalactosaminyltransferase 10 (GalNAc-T10)	1.463	1.2281	1.74	2.1e-05	0.00019	TRUE	65	292
55205	ZNF532	zinc finger protein 532	1.495	1.2423	1.8	2.1e-05	0.00019	TRUE	58	239
84002	B3GNT5	UDP-GlcNAc:betaGal beta-1,3-N-acetylglucosaminyltransferase 5	1.475	1.2332	1.76	2.1e-05	0.00019	TRUE	71	259
23163	GGA3	golgi-associated, gamma adaptin ear containing, ARF binding protein 3	1.562	1.2717	1.92	2.1e-05	0.00019	TRUE	46	200
79612	NAA16	N(alpha)-acetyltransferase 16, NatA auxiliary subunit	1.369	1.1845	1.58	2.1e-05	0.0002	TRUE	93	433
90993	CREB3L1	cAMP responsive element binding protein 3-like 1	1.826	1.3836	2.41	2.1e-05	0.0002	TRUE	24	109
57524	CASKIN1	CASK interacting protein 1	1.877	1.4043	2.51	2.1e-05	0.0002	TRUE	23	89
6197	RPS6KA3	ribosomal protein S6 kinase, 90kDa, polypeptide 3	1.578	1.2789	1.95	2.1e-05	0.0002	TRUE	47	260
9658	ZNF516	zinc finger protein 516	1.617	1.2958	2.02	2.1e-05	0.0002	TRUE	42	200
2045	EPHA7	EPH receptor A7	1.384	1.1915	1.61	2.1e-05	0.0002	TRUE	89	440
2531	KDSR	3-ketodihydrosphingosine reductase	1.541	1.2624	1.88	2.1e-05	0.0002	TRUE	50	216
151011	2011-09-10	septin 10	1.504	1.2459	1.82	2.1e-05	0.0002	TRUE	55	305
51256	TBC1D7	TBC1 domain family, member 7	1.428	1.2113	1.68	2.2e-05	0.0002	TRUE	74	412
284610	NBPF5	neuroblastoma breakpoint family, member 5	1.694	1.3284	2.16	2.2e-05	0.0002	TRUE	33	157
85458	DIXDC1	DIX domain containing 1	1.448	1.2205	1.72	2.2e-05	0.0002	TRUE	71	359
4194	MDM4	Mdm4 p53 binding protein homolog (mouse)	1.412	1.2041	1.66	2.2e-05	0.0002	TRUE	80	395
6375	XCL1	chemokine (C motif) ligand 1	1.838	1.3874	2.44	2.2e-05	0.0002	TRUE	26	161
285205	LOC285205	hypothetical LOC285205	2.005	1.4538	2.77	2.2e-05	0.0002	TRUE	21	115
5080	PAX6	paired box 6	1.619	1.2959	2.02	2.2e-05	0.0002	TRUE	47	236
5036	PA2G4	proliferation-associated 2G4, 38kDa	1.669	1.3173	2.12	2.2e-05	0.0002	TRUE	37	183
22852	ANKRD26	ankyrin repeat domain 26	1.576	1.2772	1.95	2.2e-05	0.0002	TRUE	44	210
8500	PPFIA1	protein tyrosine phosphatase, receptor type, f polypeptide (PTPRF), interacting protein (liprin), alpha 1	1.366	1.1825	1.58	2.3e-05	0.0002	TRUE	93	477
4915	NTRK2	neurotrophic tyrosine kinase, receptor, type 2	1.366	1.1824	1.58	2.3e-05	0.0002	TRUE	105	530
51259	TMEM216	transmembrane protein 216	1.918	1.4189	2.59	2.3e-05	0.0002	TRUE	23	107
11126	CD160	CD160 molecule	1.599	1.2871	1.99	2.3e-05	0.0002	TRUE	44	254
132671	SPATA18	spermatogenesis associated 18 homolog (rat)	1.511	1.2481	1.83	2.3e-05	0.0002	TRUE	63	358
91526	ANKRD44	ankyrin repeat domain 44	1.388	1.1923	1.61	2.3e-05	0.0002	TRUE	84	447
26269	FBXO8	F-box protein 8	1.699	1.3291	2.17	2.3e-05	0.0002	TRUE	39	239
634	CEACAM1	carcinoembryonic antigen-related cell adhesion molecule 1 (biliary glycoprotein)	1.567	1.2727	1.93	2.3e-05	0.0002	TRUE	46	290
23514	KIAA0146	KIAA0146	1.398	1.1971	1.63	2.3e-05	0.0002	TRUE	82	364
6426	SFRS1	serine/arginine-rich splicing factor 1	1.483	1.2356	1.78	2.3e-05	0.0002	TRUE	59	266
145978	NCRNA00052	non-protein coding RNA 52	1.598	1.286	1.99	2.3e-05	0.0002	TRUE	41	222
29883	CNOT7	CCR4-NOT transcription complex, subunit 7	1.421	1.2077	1.67	2.3e-05	0.0002	TRUE	75	387
153396	TMEM161B	transmembrane protein 161B	1.459	1.2245	1.74	2.3e-05	0.0002	TRUE	64	292
83416	FCRL5	Fc receptor-like 5	1.442	1.2171	1.71	2.3e-05	0.0002	TRUE	66	398
379	ARL4D	ADP-ribosylation factor-like 4D	1.828	1.3822	2.42	2.3e-05	0.0002	TRUE	26	123
57534	MIB1	mindbomb homolog 1 (Drosophila)	1.615	1.2932	2.02	2.3e-05	0.0002	TRUE	42	205
57222	ERGIC1	endoplasmic reticulum-golgi intermediate compartment (ERGIC) 1	1.49	1.2385	1.79	2.3e-05	0.0002	TRUE	63	309
57544	TXNDC16	thioredoxin domain containing 16	1.534	1.2581	1.87	2.4e-05	0.00021	TRUE	48	189
9847	KIAA0528	KIAA0528	1.549	1.2646	1.9	2.4e-05	0.00021	TRUE	59	299
148203	ZNF738	zinc finger protein 738	1.526	1.2544	1.86	2.4e-05	0.00021	TRUE	49	227
6619	SNAPC3	small nuclear RNA activating complex, polypeptide 3, 50kDa	1.417	1.2053	1.67	2.4e-05	0.00021	TRUE	78	323
56704	JPH1	junctophilin 1	1.466	1.2276	1.75	2.4e-05	0.00021	TRUE	64	333
92949	ADAMTSL1	ADAMTS-like 1	1.421	1.2069	1.67	2.4e-05	0.00021	TRUE	76	348
8202	NCOA3	nuclear receptor coactivator 3	1.515	1.2493	1.84	2.4e-05	0.00021	TRUE	54	250
29942	PURG	purine-rich element binding protein G	1.423	1.208	1.68	2.4e-05	0.00021	TRUE	77	383
114885	OSBPL11	oxysterol binding protein-like 11	1.415	1.2046	1.66	2.4e-05	0.00021	TRUE	75	339
643365	FLJ44054	hypothetical LOC643365	1.473	1.2307	1.76	2.4e-05	0.00021	TRUE	59	241
963	CD53	CD53 molecule	1.937	1.4249	2.63	2.4e-05	0.00021	TRUE	23	155
4584	MUC3A	mucin 3A, cell surface associated	1.476	1.232	1.77	2.4e-05	0.00021	TRUE	59	285
283416	C12orf61	chromosome 12 open reading frame 61	1.866	1.3965	2.49	2.5e-05	0.00021	TRUE	22	100
6603	SMARCD2	SWI/SNF related, matrix associated, actin dependent regulator of chromatin, subfamily d, member 2	1.604	1.2878	2	2.5e-05	0.00021	TRUE	42	150
255926	ADAM5P	ADAM metallopeptidase domain 5, pseudogene	1.378	1.187	1.6	2.5e-05	0.00021	TRUE	87	394
405	ARNT	aryl hydrocarbon receptor nuclear translocator	1.45	1.22	1.72	2.5e-05	0.00021	TRUE	72	307
51105	PHF20L1	PHD finger protein 20-like 1	1.309	1.1551	1.48	2.5e-05	0.00021	TRUE	129	672
10042	HMGXB4	HMG box domain containing 4	1.55	1.2643	1.9	2.5e-05	0.00021	TRUE	51	270
10371	SEMA3A	sema domain, immunoglobulin domain (Ig), short basic domain, secreted, (semaphorin) 3A	1.476	1.2316	1.77	2.5e-05	0.00021	TRUE	62	298
57546	PDP2	pyruvate dehyrogenase phosphatase catalytic subunit 2	1.588	1.2808	1.97	2.5e-05	0.00021	TRUE	42	150
4897	NRCAM	neuronal cell adhesion molecule	1.522	1.2519	1.85	2.5e-05	0.00021	TRUE	55	293
348120	LOC348120	hypothetical LOC348120	1.587	1.2803	1.97	2.5e-05	0.00021	TRUE	43	200
10643	IGF2BP3	insulin-like growth factor 2 mRNA binding protein 3	1.565	1.2705	1.93	2.5e-05	0.00021	TRUE	52	275
5494	PPM1A	protein phosphatase, Mg2+/Mn2+ dependent, 1A	1.491	1.2381	1.8	2.5e-05	0.00021	TRUE	64	338
23200	ATP11B	ATPase, class VI, type 11B	1.416	1.2043	1.66	2.6e-05	0.00021	TRUE	75	358
54482	CCDC76	coiled-coil domain containing 76	1.514	1.248	1.84	2.6e-05	0.00021	TRUE	52	316
9789	SPCS2	signal peptidase complex subunit 2 homolog (S. cerevisiae)	1.572	1.2735	1.94	2.6e-05	0.00021	TRUE	43	237
57674	RNF213	ring finger protein 213	1.39	1.1924	1.62	2.6e-05	0.00021	TRUE	87	382
5788	PTPRC	protein tyrosine phosphatase, receptor type, C	1.443	1.2163	1.71	2.6e-05	0.00022	TRUE	78	388
23161	SNX13	sorting nexin 13	1.38	1.1874	1.6	2.6e-05	0.00022	TRUE	102	551
118924	C10orf4	fragile site, folic acid type, rare, fra(10)(q23.3) or fra(10)(q24.2) candidate 1	1.406	1.1997	1.65	2.6e-05	0.00022	TRUE	84	415
745	C11orf9	chromosome 11 open reading frame 9	1.776	1.3587	2.32	2.6e-05	0.00022	TRUE	27	129
283464	GXYLT1	glucoside xylosyltransferase 1	1.539	1.2588	1.88	2.6e-05	0.00022	TRUE	49	195
51360	MBTPS2	membrane-bound transcription factor peptidase, site 2	1.468	1.2274	1.76	2.6e-05	0.00022	TRUE	61	255
6309	SC5DL	sterol-C5-desaturase (ERG3 delta-5-desaturase homolog, S. cerevisiae)-like	1.397	1.1955	1.63	2.6e-05	0.00022	TRUE	81	433
60494	CCDC81	coiled-coil domain containing 81	2.048	1.4657	2.86	2.7e-05	0.00022	TRUE	19	82
389208	TMPRSS11F	transmembrane protease, serine 11F	1.633	1.2992	2.05	2.7e-05	0.00022	TRUE	39	152
221016	CCDC7	coiled-coil domain containing 7	1.41	1.2011	1.65	2.7e-05	0.00022	TRUE	79	428
51087	YBX2	Y box binding protein 2	1.879	1.4001	2.52	2.7e-05	0.00022	TRUE	22	86
2764	GMFB	glia maturation factor, beta	1.476	1.2307	1.77	2.7e-05	0.00022	TRUE	63	305
6311	ATXN2	ataxin 2	1.408	1.2	1.65	2.7e-05	0.00022	TRUE	79	380
6439	SFTPB	surfactant protein B	1.521	1.2504	1.85	2.7e-05	0.00022	TRUE	50	238
23248	RPRD2	regulation of nuclear pre-mRNA domain containing 2	1.419	1.205	1.67	2.7e-05	0.00022	TRUE	72	348
83666	PARP9	poly (ADP-ribose) polymerase family, member 9	1.651	1.3063	2.09	2.7e-05	0.00022	TRUE	40	302
10777	ARPP21	cAMP-regulated phosphoprotein, 21kDa	1.377	1.1859	1.6	2.8e-05	0.00022	TRUE	89	466
285954	LOC285954	hypothetical LOC285954	1.5	1.241	1.81	2.7e-05	0.00022	TRUE	56	304
3097	HIVEP2	human immunodeficiency virus type I enhancer binding protein 2	1.439	1.214	1.71	2.7e-05	0.00022	TRUE	73	381
10396	ATP8A1	ATPase, aminophospholipid transporter (APLT), class I, type 8A, member 1	1.445	1.2167	1.72	2.8e-05	0.00022	TRUE	69	298
144193	AMDHD1	amidohydrolase domain containing 1	2.214	1.527	3.21	2.8e-05	0.00022	TRUE	14	112
152007	GLIPR2	GLI pathogenesis-related 2	1.406	1.1992	1.65	2.7e-05	0.00022	TRUE	75	299
6670	SP3	Sp3 transcription factor	1.42	1.2054	1.67	2.8e-05	0.00022	TRUE	74	380
9344	TAOK2	TAO kinase 2	1.657	1.3084	2.1	2.8e-05	0.00022	TRUE	36	154
387914	SHISA2	shisa homolog 2 (Xenopus laevis)	1.622	1.2933	2.03	2.8e-05	0.00022	TRUE	38	166
55283	MCOLN3	mucolipin 3	1.506	1.2436	1.82	2.8e-05	0.00023	TRUE	54	332
2043	EPHA4	EPH receptor A4	1.364	1.1794	1.58	2.8e-05	0.00023	TRUE	91	431
348808	NCRNA00119	non-protein coding RNA 119	1.404	1.1976	1.65	2.8e-05	0.00023	TRUE	83	359
5611	DNAJC3	DnaJ (Hsp40) homolog, subfamily C, member 3	1.445	1.2161	1.72	2.8e-05	0.00023	TRUE	69	352
79400	NOX5	NADPH oxidase, EF-hand calcium binding domain 5	1.425	1.2072	1.68	2.9e-05	0.00023	TRUE	73	363
387647	LOC387647	patched domain containing 3 pseudogene	1.385	1.1892	1.61	2.9e-05	0.00023	TRUE	89	482
121227	LRIG3	leucine-rich repeats and immunoglobulin-like domains 3	1.633	1.2976	2.05	2.9e-05	0.00023	TRUE	48	220
22906	TRAK1	trafficking protein, kinesin binding 1	1.346	1.1708	1.55	2.9e-05	0.00023	TRUE	101	465
158787	RIBC1	RIB43A domain with coiled-coils 1	1.722	1.3346	2.22	2.9e-05	0.00023	TRUE	31	174
114780	PKD1L2	polycystic kidney disease 1-like 2	1.548	1.2613	1.9	2.9e-05	0.00023	TRUE	47	191
64072	CDH23	cadherin-related 23	1.682	1.318	2.15	2.9e-05	0.00023	TRUE	34	137
1891	ECH1	enoyl CoA hydratase 1, peroxisomal	2.214	1.5243	3.22	3e-05	0.00024	TRUE	15	53
10923	SUB1	SUB1 homolog (S. cerevisiae)	1.427	1.2073	1.69	3e-05	0.00024	TRUE	70	279
285636	C5orf51	chromosome 5 open reading frame 51	1.57	1.2703	1.94	3e-05	0.00024	TRUE	43	247
100287704	LOC100287704	hypothetical LOC100287704	2.361	1.5768	3.54	3e-05	0.00024	TRUE	12	78
5890	RAD51L1	RAD51-like 1 (S. cerevisiae)	1.419	1.2037	1.67	3e-05	0.00024	TRUE	74	420
222255	ATXN7L1	ataxin 7-like 1	1.381	1.1867	1.61	3.1e-05	0.00024	TRUE	87	455
5467	PPARD	peroxisome proliferator-activated receptor delta	1.605	1.2849	2	3e-05	0.00024	TRUE	40	225
4803	NGF	nerve growth factor (beta polypeptide)	1.904	1.4067	2.58	3.1e-05	0.00024	TRUE	23	96
51312	SLC25A37	solute carrier family 25, member 37	1.399	1.1946	1.64	3.1e-05	0.00024	TRUE	79	368
3184	HNRNPD	heterogeneous nuclear ribonucleoprotein D (AU-rich element RNA binding protein 1, 37kDa)	1.395	1.1928	1.63	3.1e-05	0.00024	TRUE	86	413
79670	ZCCHC6	zinc finger, CCHC domain containing 6	1.503	1.2407	1.82	3.1e-05	0.00024	TRUE	54	334
23177	CEP68	centrosomal protein 68kDa	1.466	1.2246	1.76	3.1e-05	0.00024	TRUE	62	305
6672	SP100	SP100 nuclear antigen	1.477	1.2292	1.77	3.1e-05	0.00024	TRUE	64	388
9709	HERPUD1	homocysteine-inducible, endoplasmic reticulum stress-inducible, ubiquitin-like domain member 1	1.502	1.2403	1.82	3.2e-05	0.00024	TRUE	56	313
400073	C12orf76	chromosome 12 open reading frame 76	1.511	1.244	1.83	3.2e-05	0.00024	TRUE	53	213
6093	ROCK1	Rho-associated, coiled-coil containing protein kinase 1	1.395	1.1927	1.63	3.2e-05	0.00024	TRUE	78	326
23554	TSPAN12	tetraspanin 12	1.433	1.2097	1.7	3.2e-05	0.00024	TRUE	70	285
56650	CLDND1	claudin domain containing 1	1.491	1.2352	1.8	3.2e-05	0.00024	TRUE	54	279
26953	RANBP6	RAN binding protein 6	1.464	1.2234	1.75	3.2e-05	0.00024	TRUE	65	270
7447	VSNL1	visinin-like 1	1.622	1.2914	2.04	3.2e-05	0.00024	TRUE	43	186
222236	NAPEPLD	N-acyl phosphatidylethanolamine phospholipase D	1.593	1.2793	1.98	3.2e-05	0.00024	TRUE	46	249
728772	FLJ77644	hypothetical LOC728772	1.734	1.3377	2.25	3.2e-05	0.00024	TRUE	29	162
113277	TMEM106A	transmembrane protein 106A	1.734	1.3377	2.25	3.2e-05	0.00024	TRUE	29	162
85476	GFM1	G elongation factor, mitochondrial 1	1.467	1.2246	1.76	3.2e-05	0.00024	TRUE	63	344
115426	UHRF2	ubiquitin-like with PHD and ring finger domains 2	1.329	1.1622	1.52	3.2e-05	0.00024	TRUE	112	554
120526	DNAJC24	DnaJ (Hsp40) homolog, subfamily C, member 24	1.392	1.1911	1.63	3.2e-05	0.00025	TRUE	80	374
8660	IRS2	insulin receptor substrate 2	1.485	1.2324	1.79	3.3e-05	0.00025	TRUE	60	272
9910	RABGAP1L	RAB GTPase activating protein 1-like	1.401	1.1947	1.64	3.3e-05	0.00025	TRUE	74	349
9881	TRANK1	tetratricopeptide repeat and ankyrin repeat containing 1	1.563	1.2658	1.93	3.3e-05	0.00025	TRUE	50	185
284992	CCDC150	coiled-coil domain containing 150	1.364	1.1781	1.58	3.3e-05	0.00025	TRUE	94	528
10947	AP3M2	adaptor-related protein complex 3, mu 2 subunit	1.422	1.2043	1.68	3.3e-05	0.00025	TRUE	81	379
7157	TP53	tumor protein p53	1.524	1.2492	1.86	3.3e-05	0.00025	TRUE	49	207
57477	SHROOM4	shroom family member 4	1.691	1.3195	2.17	3.3e-05	0.00025	TRUE	35	139
5067	CNTN3	contactin 3 (plasmacytoma associated)	1.477	1.2287	1.78	3.3e-05	0.00025	TRUE	69	348
285972	LOC285972	hypothetical LOC285972	1.703	1.3245	2.19	3.3e-05	0.00025	TRUE	31	144
152815	THAP6	THAP domain containing 6	1.352	1.1723	1.56	3.3e-05	0.00025	TRUE	100	541
284161	GDPD1	glycerophosphodiester phosphodiesterase domain containing 1	1.539	1.2556	1.89	3.3e-05	0.00025	TRUE	53	202
285800	PRR18	proline rich 18	1.906	1.4053	2.58	3.3e-05	0.00025	TRUE	21	118
8076	MFAP5	microfibrillar associated protein 5	1.601	1.2819	2	3.3e-05	0.00025	TRUE	41	224
1027	CDKN1B	cyclin-dependent kinase inhibitor 1B (p27, Kip1)	1.456	1.2191	1.74	3.3e-05	0.00025	TRUE	62	285
10642	IGF2BP1	insulin-like growth factor 2 mRNA binding protein 1	1.844	1.3812	2.46	3.3e-05	0.00025	TRUE	24	90
11046	SLC35D2	solute carrier family 35, member D2	1.483	1.2311	1.79	3.3e-05	0.00025	TRUE	57	248
7341	SUMO1	SMT3 suppressor of mif two 3 homolog 1 (S. cerevisiae)	1.47	1.2255	1.76	3.4e-05	0.00025	TRUE	58	288
10138	YAF2	YY1 associated factor 2	1.4	1.1943	1.64	3.4e-05	0.00025	TRUE	78	382
4690	NCK1	NCK adaptor protein 1	1.646	1.3005	2.08	3.4e-05	0.00025	TRUE	35	198
79366	HMGN5	high-mobility group nucleosome binding domain 5	1.639	1.2976	2.07	3.4e-05	0.00025	TRUE	38	240
10457	GPNMB	glycoprotein (transmembrane) nmb	1.529	1.2506	1.87	3.4e-05	0.00025	TRUE	48	261
5094	PCBP2	poly(rC) binding protein 2	1.377	1.1834	1.6	3.4e-05	0.00025	TRUE	85	387
57468	SLC12A5	solute carrier family 12 (potassium/chloride transporter), member 5	1.393	1.191	1.63	3.4e-05	0.00025	TRUE	76	307
255928	SYT14	synaptotagmin XIV	1.404	1.1955	1.65	3.4e-05	0.00025	TRUE	77	384
538	ATP7A	ATPase, Cu++ transporting, alpha polypeptide	1.413	1.1996	1.66	3.5e-05	0.00025	TRUE	80	401
145508	C14orf145	chromosome 14 open reading frame 145	1.391	1.19	1.63	3.5e-05	0.00025	TRUE	82	435
388677	NOTCH2NL	notch 2 N-terminal like	1.353	1.1726	1.56	3.5e-05	0.00025	TRUE	97	459
8933	FAM127A	family with sequence similarity 127, member A	1.686	1.317	2.16	3.4e-05	0.00025	TRUE	32	99
285668	FLJ37543	hypothetical protein FLJ37543	1.494	1.2354	1.81	3.5e-05	0.00025	TRUE	56	263
79683	ZDHHC14	zinc finger, DHHC-type containing 14	1.423	1.204	1.68	3.5e-05	0.00025	TRUE	69	269
150350	ENTHD1	ENTH domain containing 1	1.829	1.374	2.43	3.5e-05	0.00025	TRUE	25	113
1997	ELF1	E74-like factor 1 (ets domain transcription factor)	1.641	1.298	2.08	3.5e-05	0.00025	TRUE	37	249
25875	LETMD1	LETM1 domain containing 1	1.45	1.2159	1.73	3.5e-05	0.00025	TRUE	65	308
768206	PRCD	progressive rod-cone degeneration	1.636	1.2955	2.07	3.5e-05	0.00026	TRUE	35	181
65084	TMEM135	transmembrane protein 135	1.389	1.1886	1.62	3.6e-05	0.00026	TRUE	96	434
7903	ST8SIA4	ST8 alpha-N-acetyl-neuraminide alpha-2,8-sialyltransferase 4	1.424	1.2043	1.68	3.6e-05	0.00026	TRUE	70	374
80223	RAB11FIP1	RAB11 family interacting protein 1 (class I)	1.394	1.1911	1.63	3.5e-05	0.00026	TRUE	79	330
5111	PCNA	proliferating cell nuclear antigen	1.532	1.2517	1.88	3.6e-05	0.00026	TRUE	50	206
94239	H2AFV	H2A histone family, member V	1.448	1.2151	1.73	3.6e-05	0.00026	TRUE	72	326
55103	RALGPS2	Ral GEF with PH domain and SH3 binding motif 2	1.495	1.2353	1.81	3.6e-05	0.00026	TRUE	58	327
11276	SYNRG	synergin, gamma	1.368	1.179	1.59	3.6e-05	0.00026	TRUE	98	438
57396	CLK4	CDC-like kinase 4	1.332	1.1624	1.53	3.6e-05	0.00026	TRUE	107	479
144402	CPNE8	copine VIII	1.461	1.2205	1.75	3.6e-05	0.00026	TRUE	65	341
166968	MIER3	mesoderm induction early response 1, family member 3	1.386	1.1869	1.62	3.6e-05	0.00026	TRUE	81	383
7775	ZNF232	zinc finger protein 232	1.852	1.3823	2.48	3.6e-05	0.00026	TRUE	22	97
10946	SF3A3	splicing factor 3a, subunit 3, 60kDa	1.786	1.3563	2.35	3.6e-05	0.00026	TRUE	26	154
3183	HNRNPC	heterogeneous nuclear ribonucleoprotein C (C1/C2)	1.395	1.191	1.63	3.7e-05	0.00026	TRUE	77	343
54822	TRPM7	transient receptor potential cation channel, subfamily M, member 7	1.467	1.2231	1.76	3.7e-05	0.00026	TRUE	65	306
114825	PWWP2A	PWWP domain containing 2A	1.428	1.2056	1.69	3.7e-05	0.00026	TRUE	71	395
57471	ERMN	ermin, ERM-like protein	1.457	1.2187	1.74	3.7e-05	0.00026	TRUE	62	268
729627	PRR23A	proline rich 23A	1.69	1.3171	2.17	3.7e-05	0.00026	TRUE	33	166
285593	LOC285593	hypothetical LOC285593	1.472	1.225	1.77	3.7e-05	0.00026	TRUE	58	300
284071	C17orf104	chromosome 17 open reading frame 104	1.348	1.1698	1.55	3.7e-05	0.00026	TRUE	97	545
144097	C11orf84	chromosome 11 open reading frame 84	1.865	1.3865	2.51	3.8e-05	0.00026	TRUE	21	77
5476	CTSA	cathepsin A	1.598	1.2785	2	3.8e-05	0.00026	TRUE	41	160
643406	LOC643406	hypothetical LOC643406	1.61	1.2836	2.02	3.8e-05	0.00026	TRUE	43	151
151195	CCNYL1	cyclin Y-like 1	1.495	1.2345	1.81	3.8e-05	0.00027	TRUE	52	209
4067	LYN	v-yes-1 Yamaguchi sarcoma viral related oncogene homolog	1.612	1.2842	2.02	3.8e-05	0.00027	TRUE	38	170
122525	C14orf28	chromosome 14 open reading frame 28	1.415	1.1997	1.67	3.8e-05	0.00027	TRUE	70	333
10160	FARP1	FERM, RhoGEF (ARHGEF) and pleckstrin domain protein 1 (chondrocyte-derived)	1.488	1.2313	1.8	3.8e-05	0.00027	TRUE	56	251
54918	CMTM6	CKLF-like MARVEL transmembrane domain containing 6	1.765	1.3464	2.31	3.9e-05	0.00027	TRUE	38	216
79027	ZNF655	zinc finger protein 655	1.416	1.1997	1.67	3.9e-05	0.00027	TRUE	82	371
29919	C18orf8	chromosome 18 open reading frame 8	1.577	1.2692	1.96	3.9e-05	0.00027	TRUE	41	275
100129046	LOC100129046	hypothetical LOC100129046	1.764	1.3461	2.31	3.9e-05	0.00027	TRUE	24	138
9685	CLINT1	clathrin interactor 1	1.474	1.2251	1.77	3.9e-05	0.00027	TRUE	58	319
8506	CNTNAP1	contactin associated protein 1	1.63	1.2912	2.06	3.9e-05	0.00027	TRUE	35	171
813	CALU	calumenin	1.424	1.2028	1.68	4e-05	0.00027	TRUE	69	302
400046	FLJ41278	hypothetical LOC400046	1.437	1.2087	1.71	4e-05	0.00027	TRUE	65	245
84909	C9orf3	chromosome 9 open reading frame 3	1.35	1.1697	1.56	4e-05	0.00027	TRUE	96	464
117178	SSX2IP	synovial sarcoma, X breakpoint 2 interacting protein	1.465	1.2209	1.76	4e-05	0.00027	TRUE	64	335
7273	TTN	titin	1.478	1.2267	1.78	4e-05	0.00027	TRUE	65	317
376940	ZC3H6	zinc finger CCCH-type containing 6	1.483	1.2288	1.79	4e-05	0.00028	TRUE	57	277
11231	SEC63	SEC63 homolog (S. cerevisiae)	1.474	1.2246	1.77	4e-05	0.00028	TRUE	58	256
54954	FAM120C	family with sequence similarity 120C	1.394	1.1897	1.63	4.1e-05	0.00028	TRUE	76	340
100127974	LOC100127974	hypothetical LOC100127974	1.566	1.2641	1.94	4.1e-05	0.00028	TRUE	46	201
6505	SLC1A1	solute carrier family 1 (neuronal/epithelial high affinity glutamate transporter, system Xag), member 1	1.629	1.2901	2.06	4.1e-05	0.00028	TRUE	37	206
54708	2011-03-05	membrane-associated ring finger (C3HC4) 5	1.44	1.21	1.71	4.1e-05	0.00028	TRUE	64	297
160419	C12orf50	chromosome 12 open reading frame 50	1.447	1.2128	1.73	4.1e-05	0.00028	TRUE	65	342
1762	DMWD	dystrophia myotonica, WD repeat containing	1.872	1.3871	2.53	4.1e-05	0.00028	TRUE	22	109
26298	EHF	ets homologous factor	1.484	1.2286	1.79	4.1e-05	0.00028	TRUE	55	241
10129	FRY	furry homolog (Drosophila)	1.598	1.2771	2	4.2e-05	0.00028	TRUE	50	288
9575	CLOCK	clock homolog (mouse)	1.467	1.2214	1.76	4.2e-05	0.00028	TRUE	59	288
3200	HOXA3	homeobox A3	1.475	1.2246	1.78	4.2e-05	0.00028	TRUE	59	256
654433	LOC654433	hypothetical LOC654433	1.537	1.2514	1.89	4.2e-05	0.00028	TRUE	46	277
1996	ELAVL4	ELAV (embryonic lethal, abnormal vision, Drosophila)-like 4 (Hu antigen D)	1.603	1.279	2.01	4.2e-05	0.00028	TRUE	39	238
987	LRBA	LPS-responsive vesicle trafficking, beach and anchor containing	1.439	1.2091	1.71	4.2e-05	0.00028	TRUE	66	346
10413	YAP1	Yes-associated protein 1	1.48	1.2266	1.78	4.2e-05	0.00028	TRUE	60	280
79974	C7orf58	chromosome 7 open reading frame 58	1.457	1.2167	1.74	4.2e-05	0.00028	TRUE	59	299
84281	C2orf88	chromosome 2 open reading frame 88	1.585	1.2715	1.98	4.2e-05	0.00028	TRUE	43	267
11100	HNRNPUL1	heterogeneous nuclear ribonucleoprotein U-like 1	1.566	1.2634	1.94	4.2e-05	0.00028	TRUE	42	196
26003	GORASP2	golgi reassembly stacking protein 2, 55kDa	1.55	1.2567	1.91	4.2e-05	0.00028	TRUE	46	177
54438	GFOD1	glucose-fructose oxidoreductase domain containing 1	1.69	1.3144	2.17	4.2e-05	0.00028	TRUE	30	117
22927	HABP4	hyaluronan binding protein 4	1.585	1.2712	1.98	4.3e-05	0.00028	TRUE	48	166
23126	POGZ	pogo transposable element with ZNF domain	1.432	1.2058	1.7	4.3e-05	0.00029	TRUE	69	328
27004	TCL6	T-cell leukemia/lymphoma 6 (non-protein coding)	1.395	1.1891	1.64	4.3e-05	0.00029	TRUE	74	413
7593	MZF1	myeloid zinc finger 1	1.698	1.3173	2.19	4.4e-05	0.00029	TRUE	29	121
51804	SIX4	SIX homeobox 4	1.475	1.2243	1.78	4.4e-05	0.00029	TRUE	62	266
9403	2011-09-15	15 kDa selenoprotein	1.528	1.2468	1.87	4.4e-05	0.00029	TRUE	48	252
80704	SLC19A3	solute carrier family 19, member 3	1.663	1.3027	2.12	4.4e-05	0.00029	TRUE	40	180
79745	CLIP4	CAP-GLY domain containing linker protein family, member 4	1.369	1.1775	1.59	4.4e-05	0.00029	TRUE	86	411
375260	WASH2P	WAS protein family homolog 2 pseudogene	1.545	1.254	1.9	4.5e-05	0.00029	TRUE	46	231
23279	NUP160	nucleoporin 160kDa	1.484	1.2275	1.79	4.5e-05	0.0003	TRUE	61	334
9472	AKAP6	A kinase (PRKA) anchor protein 6	1.328	1.1587	1.52	4.5e-05	0.0003	TRUE	106	513
196528	ARID2	AT rich interactive domain 2 (ARID, RFX-like)	1.354	1.1705	1.57	4.6e-05	0.0003	TRUE	97	490
89978	ATPBD4	ATP binding domain 4	1.384	1.1838	1.62	4.6e-05	0.0003	TRUE	84	399
57818	G6PC2	glucose-6-phosphatase, catalytic, 2	1.53	1.2471	1.88	4.6e-05	0.0003	TRUE	47	256
8021	NUP214	nucleoporin 214kDa	1.525	1.2451	1.87	4.6e-05	0.0003	TRUE	46	212
84886	C1orf198	chromosome 1 open reading frame 198	1.794	1.3546	2.38	4.6e-05	0.0003	TRUE	29	146
80267	EDEM3	ER degradation enhancer, mannosidase alpha-like 3	1.416	1.1977	1.67	4.6e-05	0.0003	TRUE	69	366
401720	FIGNL2	fidgetin-like 2	1.645	1.2947	2.09	4.6e-05	0.0003	TRUE	39	124
85461	TANC1	tetratricopeptide repeat, ankyrin repeat and coiled-coil containing 1	1.363	1.1744	1.58	4.6e-05	0.0003	TRUE	100	524
83741	TFAP2D	transcription factor AP-2 delta (activating enhancer binding protein 2 delta)	1.451	1.213	1.74	4.7e-05	0.0003	TRUE	67	317
37	ACADVL	acyl-CoA dehydrogenase, very long chain	1.72	1.3248	2.23	4.7e-05	0.00031	TRUE	30	136
57082	CASC5	cancer susceptibility candidate 5	1.904	1.3963	2.6	4.7e-05	0.00031	TRUE	21	127
116933	CLRN1OS	clarin 1 opposite strand	1.617	1.2829	2.04	4.7e-05	0.00031	TRUE	41	215
85463	ZC3H12C	zinc finger CCCH-type containing 12C	1.43	1.2038	1.7	4.7e-05	0.00031	TRUE	66	319
9348	NDST3	N-deacetylase/N-sulfotransferase (heparan glucosaminyl) 3	1.396	1.1886	1.64	4.7e-05	0.00031	TRUE	76	356
2565	GABRG1	gamma-aminobutyric acid (GABA) A receptor, gamma 1	1.511	1.2386	1.84	4.8e-05	0.00031	TRUE	50	221
56996	SLC12A9	solute carrier family 12 (potassium/chloride transporters), member 9	2.014	1.4374	2.82	4.7e-05	0.00031	TRUE	17	62
285527	FRYL	FRY-like	1.363	1.1739	1.58	4.8e-05	0.00031	TRUE	86	460
222659	PXT1	peroxisomal, testis specific 1	1.711	1.3205	2.22	4.8e-05	0.00031	TRUE	30	146
6354	CCL7	chemokine (C-C motif) ligand 7	1.584	1.2689	1.98	4.8e-05	0.00031	TRUE	39	154
645355	LOC645355	hypothetical LOC645355	1.744	1.3336	2.28	4.9e-05	0.00031	TRUE	28	182
1605	DAG1	dystroglycan 1 (dystrophin-associated glycoprotein 1)	1.475	1.2228	1.78	4.9e-05	0.00031	TRUE	55	253
10165	SLC25A13	solute carrier family 25, member 13 (citrin)	1.581	1.2675	1.97	4.9e-05	0.00031	TRUE	42	186
5330	PLCB2	phospholipase C, beta 2	1.706	1.3183	2.21	4.9e-05	0.00031	TRUE	36	171
4684	NCAM1	neural cell adhesion molecule 1	1.366	1.1749	1.59	4.9e-05	0.00031	TRUE	87	439
339862	LOC339862	hypothetical LOC339862	1.53	1.2457	1.88	5e-05	0.00032	TRUE	49	287
1634	DCN	decorin	1.613	1.2803	2.03	5e-05	0.00032	TRUE	40	201
51030	FAM18B	family with sequence similarity 18, member B1	1.543	1.2512	1.9	5e-05	0.00032	TRUE	48	248
55554	KLK15	kallikrein-related peptidase 15	2.291	1.5348	3.42	5e-05	0.00032	TRUE	16	59
7511	XPNPEP1	X-prolyl aminopeptidase (aminopeptidase P) 1, soluble	1.509	1.2369	1.84	5e-05	0.00032	TRUE	54	256
132112	RTP1	receptor (chemosensory) transporter protein 1	1.538	1.249	1.89	5e-05	0.00032	TRUE	45	194
387601	SLC22A25	solute carrier family 22, member 25	1.576	1.2648	1.96	5e-05	0.00032	TRUE	38	187
11030	RBPMS	RNA binding protein with multiple splicing	1.423	1.1999	1.69	5e-05	0.00032	TRUE	78	390
63905	MANBAL	mannosidase, beta A, lysosomal-like	1.609	1.2784	2.02	5e-05	0.00032	TRUE	38	149
8828	NRP2	neuropilin 2	1.391	1.1858	1.63	5.1e-05	0.00032	TRUE	79	318
783	CACNB2	calcium channel, voltage-dependent, beta 2 subunit	1.38	1.1809	1.61	5.1e-05	0.00032	TRUE	78	397
64853	AIDA	axin interactor, dorsalization associated	1.635	1.2888	2.07	5.1e-05	0.00032	TRUE	35	201
494470	RNF165	ring finger protein 165	1.395	1.1876	1.64	5.1e-05	0.00032	TRUE	85	393
1200	TPP1	tripeptidyl peptidase I	1.524	1.243	1.87	5.1e-05	0.00032	TRUE	48	217
79966	SCD5	stearoyl-CoA desaturase 5	1.44	1.2073	1.72	5.1e-05	0.00032	TRUE	89	384
387	RHOA	ras homolog gene family, member A	1.481	1.2246	1.79	5.1e-05	0.00032	TRUE	56	287
51125	GOLGA7	golgin A7	1.46	1.2154	1.75	5.1e-05	0.00032	TRUE	68	313
56911	C21orf7	chromosome 21 open reading frame 7	1.491	1.229	1.81	5.2e-05	0.00032	TRUE	65	293
55582	KIF27	kinesin family member 27	1.929	1.4035	2.65	5.2e-05	0.00032	TRUE	21	83
9183	ZW10	ZW10, kinetochore associated, homolog (Drosophila)	1.959	1.4146	2.71	5.2e-05	0.00032	TRUE	21	74
81790	RNF170	ring finger protein 170	1.421	1.1987	1.69	5.2e-05	0.00032	TRUE	65	375
51535	PPHLN1	periphilin 1	1.36	1.1716	1.58	5.2e-05	0.00032	TRUE	90	436
283914	LOC283914	hypothetical LOC283914	1.499	1.2321	1.82	5.2e-05	0.00032	TRUE	52	275
55591	VEZT	vezatin, adherens junctions transmembrane protein	1.368	1.1756	1.59	5.2e-05	0.00032	TRUE	89	437
6117	RPA1	replication protein A1, 70kDa	1.589	1.2697	1.99	5.2e-05	0.00032	TRUE	40	177
150	ADRA2A	adrenergic, alpha-2A-, receptor	1.632	1.2875	2.07	5.2e-05	0.00032	TRUE	34	163
388507	ZNF788	zinc finger family member 788	1.788	1.3494	2.37	5.2e-05	0.00032	TRUE	26	128
206358	SLC36A1	solute carrier family 36 (proton/amino acid symporter), member 1	1.765	1.3404	2.33	5.2e-05	0.00032	TRUE	27	137
9311	ACCN3	amiloride-sensitive cation channel 3	1.605	1.2761	2.02	5.2e-05	0.00032	TRUE	37	133
55803	ADAP2	ArfGAP with dual PH domains 2	1.537	1.2483	1.89	5.2e-05	0.00032	TRUE	45	205
147991	DPY19L3	dpy-19-like 3 (C. elegans)	1.38	1.1804	1.61	5.2e-05	0.00032	TRUE	80	415
6594	SMARCA1	SWI/SNF related, matrix associated, actin dependent regulator of chromatin, subfamily a, member 1	1.427	1.2009	1.69	5.3e-05	0.00032	TRUE	65	324
3791	KDR	kinase insert domain receptor (a type III receptor tyrosine kinase)	1.611	1.2784	2.03	5.3e-05	0.00032	TRUE	42	202
79960	PHF17	PHD finger protein 17	1.4	1.189	1.65	5.3e-05	0.00033	TRUE	85	419
57722	IGDCC4	immunoglobulin superfamily, DCC subclass, member 4	1.613	1.2793	2.03	5.3e-05	0.00033	TRUE	40	192
650623	LOC650623	BEN domain containing 3 pseudogene	1.97	1.4179	2.74	5.3e-05	0.00033	TRUE	18	100
8455	ATRN	attractin	1.508	1.2354	1.84	5.3e-05	0.00033	TRUE	50	204
221656	KDM1B	lysine (K)-specific demethylase 1B	1.549	1.2527	1.92	5.4e-05	0.00033	TRUE	45	225
3662	IRF4	interferon regulatory factor 4	1.447	1.2095	1.73	5.4e-05	0.00033	TRUE	62	278
643180	CCT6P3	chaperonin containing TCP1, subunit 6 (zeta) pseudogene 3	1.494	1.2294	1.81	5.4e-05	0.00033	TRUE	52	256
56136	PCDHA13	protocadherin alpha 13	1.42	1.1976	1.68	5.4e-05	0.00033	TRUE	72	358
56143	PCDHA5	protocadherin alpha 5	1.42	1.1976	1.68	5.4e-05	0.00033	TRUE	72	358
56144	PCDHA4	protocadherin alpha 4	1.42	1.1976	1.68	5.4e-05	0.00033	TRUE	72	358
56254	RNF20	ring finger protein 20	1.676	1.3044	2.15	5.4e-05	0.00033	TRUE	32	162
8899	PRPF4B	PRP4 pre-mRNA processing factor 4 homolog B (yeast)	1.357	1.1699	1.57	5.4e-05	0.00033	TRUE	90	516
55504	TNFRSF19	tumor necrosis factor receptor superfamily, member 19	1.493	1.2292	1.81	5.4e-05	0.00033	TRUE	52	303
7335	UBE2V1	ubiquitin-conjugating enzyme E2 variant 1	1.617	1.2803	2.04	5.4e-05	0.00033	TRUE	40	191
387522	TMEM189-UBE2V1	TMEM189-UBE2V1 readthrough	1.617	1.2803	2.04	5.4e-05	0.00033	TRUE	40	191
55107	ANO1	anoctamin 1, calcium activated chloride channel	1.481	1.2238	1.79	5.4e-05	0.00033	TRUE	55	297
25859	PART1	prostate androgen-regulated transcript 1 (non-protein coding)	1.414	1.1949	1.67	5.5e-05	0.00033	TRUE	67	342
91608	RASL10B	RAS-like, family 10, member B	1.792	1.35	2.38	5.5e-05	0.00033	TRUE	25	118
11320	MGAT4A	mannosyl (alpha-1,3-)-glycoprotein beta-1,4-N-acetylglucosaminyltransferase, isozyme A	1.363	1.1725	1.58	5.5e-05	0.00033	TRUE	88	369
3480	IGF1R	insulin-like growth factor 1 receptor	1.951	1.41	2.7	5.5e-05	0.00033	TRUE	19	128
7532	YWHAG	tyrosine 3-monooxygenase/tryptophan 5-monooxygenase activation protein, gamma polypeptide	1.49	1.2278	1.81	5.5e-05	0.00033	TRUE	52	233
132320	SCLT1	sodium channel and clathrin linker 1	1.465	1.217	1.76	5.5e-05	0.00033	TRUE	70	422
55832	CAND1	cullin-associated and neddylation-dissociated 1	1.375	1.1778	1.6	5.5e-05	0.00033	TRUE	80	357
8751	ADAM15	ADAM metallopeptidase domain 15	1.516	1.2386	1.86	5.5e-05	0.00033	TRUE	48	200
340120	ANKRD34B	ankyrin repeat domain 34B	1.615	1.2795	2.04	5.5e-05	0.00033	TRUE	39	202
147184	TMEM99	transmembrane protein 99	1.736	1.3276	2.27	5.5e-05	0.00033	TRUE	30	154
340277	C7orf46	chromosome 7 open reading frame 46	1.427	1.2004	1.7	5.5e-05	0.00033	TRUE	82	356
4928	NUP98	nucleoporin 98kDa	1.449	1.2099	1.73	5.5e-05	0.00033	TRUE	59	301
8926	SNURF	SNRPN upstream reading frame	1.599	1.2726	2.01	5.5e-05	0.00033	TRUE	37	178
54014	BRWD1	bromodomain and WD repeat domain containing 1	1.322	1.1544	1.51	5.6e-05	0.00033	TRUE	112	490
65979	PHACTR4	phosphatase and actin regulator 4	1.396	1.1868	1.64	5.6e-05	0.00033	TRUE	89	439
57708	MIER1	mesoderm induction early response 1 homolog (Xenopus laevis)	1.36	1.1709	1.58	5.6e-05	0.00033	TRUE	86	437
4238	MFAP3	microfibrillar-associated protein 3	1.537	1.2467	1.89	5.6e-05	0.00033	TRUE	45	257
2822	GPLD1	glycosylphosphatidylinositol specific phospholipase D1	1.476	1.2212	1.78	5.7e-05	0.00033	TRUE	55	245
27283	TINAG	tubulointerstitial nephritis antigen	1.446	1.2083	1.73	5.7e-05	0.00033	TRUE	72	364
56135	PCDHAC1	protocadherin alpha subfamily C, 1	1.42	1.1973	1.69	5.7e-05	0.00033	TRUE	79	393
23193	GANAB	glucosidase, alpha; neutral AB	1.723	1.322	2.25	5.7e-05	0.00033	TRUE	28	116
205428	C3orf58	chromosome 3 open reading frame 58	1.465	1.2165	1.76	5.7e-05	0.00033	TRUE	57	280
6249	CLIP1	CAP-GLY domain containing linker protein 1	1.486	1.2252	1.8	5.7e-05	0.00034	TRUE	54	286
374786	EFCAB5	EF-hand calcium binding domain 5	1.405	1.1908	1.66	5.7e-05	0.00034	TRUE	69	372
23460	ABCA6	ATP-binding cassette, sub-family A (ABC1), member 6	1.528	1.2427	1.88	5.7e-05	0.00034	TRUE	48	232
9693	RAPGEF2	Rap guanine nucleotide exchange factor (GEF) 2	1.45	1.2098	1.74	5.8e-05	0.00034	TRUE	60	346
5793	PTPRG	protein tyrosine phosphatase, receptor type, G	1.427	1.2	1.7	5.8e-05	0.00034	TRUE	72	389
55259	CASC1	cancer susceptibility candidate 1	1.512	1.2362	1.85	5.8e-05	0.00034	TRUE	50	212
80216	ALPK1	alpha-kinase 1	1.362	1.1715	1.58	5.8e-05	0.00034	TRUE	101	511
5955	RCN2	reticulocalbin 2, EF-hand calcium binding domain	1.444	1.2071	1.73	5.8e-05	0.00034	TRUE	64	267
9111	NMI	N-myc (and STAT) interactor	1.374	1.1767	1.6	5.8e-05	0.00034	TRUE	83	329
2335	FN1	fibronectin 1	1.567	1.2589	1.95	5.8e-05	0.00034	TRUE	42	220
374986	FAM73A	family with sequence similarity 73, member A	1.401	1.1887	1.65	5.8e-05	0.00034	TRUE	71	354
27324	TOX3	TOX high mobility group box family member 3	1.412	1.1932	1.67	5.8e-05	0.00034	TRUE	78	369
29126	CD274	CD274 molecule	1.392	1.1845	1.63	5.8e-05	0.00034	TRUE	74	276
6721	SREBF2	sterol regulatory element binding transcription factor 2	1.495	1.2289	1.82	5.8e-05	0.00034	TRUE	50	222
114044	MCM3APAS	MCM3AP antisense RNA 1 (non-protein coding)	1.466	1.2165	1.77	5.8e-05	0.00034	TRUE	55	277
353140	LCE2C	late cornified envelope 2C	2.582	1.6257	4.1	5.8e-05	0.00034	TRUE	9	40
55024	BANK1	B-cell scaffold protein with ankyrin repeats 1	1.499	1.2302	1.83	5.9e-05	0.00034	TRUE	53	252
25973	PARS2	prolyl-tRNA synthetase 2, mitochondrial (putative)	1.731	1.3243	2.26	5.9e-05	0.00034	TRUE	26	104
6602	SMARCD1	SWI/SNF related, matrix associated, actin dependent regulator of chromatin, subfamily d, member 1	1.482	1.223	1.8	5.9e-05	0.00034	TRUE	53	277
54904	WHSC1L1	Wolf-Hirschhorn syndrome candidate 1-like 1	1.505	1.2327	1.84	6e-05	0.00034	TRUE	55	345
1967	EIF2B1	eukaryotic translation initiation factor 2B, subunit 1 alpha, 26kDa	1.584	1.2655	1.98	6e-05	0.00034	TRUE	37	138
1998	ELF2	E74-like factor 2 (ets domain transcription factor)	1.407	1.1907	1.66	6e-05	0.00034	TRUE	70	354
4850	CNOT4	CCR4-NOT transcription complex, subunit 4	1.369	1.1743	1.6	6e-05	0.00034	TRUE	82	439
518	ATP5G3	ATP synthase, H+ transporting, mitochondrial Fo complex, subunit C3 (subunit 9)	1.398	1.1871	1.65	6e-05	0.00034	TRUE	76	334
171019	ADAMTS19	ADAM metallopeptidase with thrombospondin type 1 motif, 19	1.336	1.1597	1.54	6e-05	0.00034	TRUE	104	532
57519	STARD9	StAR-related lipid transfer (START) domain containing 9	1.572	1.2601	1.96	6e-05	0.00034	TRUE	42	160
653166	LOC653166	olfactory receptor, family 1, subfamily D, member 4 (gene/pseudogene)	1.831	1.3624	2.46	6e-05	0.00034	TRUE	24	64
5664	PSEN2	presenilin 2 (Alzheimer disease 4)	1.453	1.2104	1.74	6.1e-05	0.00035	TRUE	59	216
114088	TRIM9	tripartite motif containing 9	1.352	1.1668	1.57	6.1e-05	0.00035	TRUE	91	443
401147	FLJ43963	similar to hypothetical protein	1.491	1.2266	1.81	6.1e-05	0.00035	TRUE	51	240
288	ANK3	ankyrin 3, node of Ranvier (ankyrin G)	1.409	1.1914	1.67	6.1e-05	0.00035	TRUE	77	388
9975	NR1D2	nuclear receptor subfamily 1, group D, member 2	1.419	1.1958	1.68	6.2e-05	0.00035	TRUE	68	318
92906	HNRPLL	heterogeneous nuclear ribonucleoprotein L-like	1.52	1.2383	1.87	6.2e-05	0.00035	TRUE	55	285
23232	TBC1D12	TBC1 domain family, member 12	1.45	1.209	1.74	6.2e-05	0.00035	TRUE	59	257
7531	YWHAE	tyrosine 3-monooxygenase/tryptophan 5-monooxygenase activation protein, epsilon polypeptide	1.522	1.2394	1.87	6.2e-05	0.00035	TRUE	49	186
154007	SNRNP48	small nuclear ribonucleoprotein 48kDa (U11/U12)	1.346	1.1637	1.56	6.2e-05	0.00035	TRUE	94	416
53616	ADAM22	ADAM metallopeptidase domain 22	1.425	1.1984	1.7	6.2e-05	0.00035	TRUE	65	367
132204	SYNPR	synaptoporin	1.509	1.2337	1.85	6.2e-05	0.00035	TRUE	50	338
57511	COG6	component of oligomeric golgi complex 6	1.467	1.2159	1.77	6.2e-05	0.00035	TRUE	59	342
81573	ANKRD13C	ankyrin repeat domain 13C	1.435	1.2025	1.71	6.2e-05	0.00035	TRUE	74	371
10087	COL4A3BP	collagen, type IV, alpha 3 (Goodpasture antigen) binding protein	1.523	1.2395	1.87	6.3e-05	0.00035	TRUE	59	287
9615	GDA	guanine deaminase	1.362	1.1707	1.58	6.3e-05	0.00035	TRUE	100	523
23063	WAPAL	wings apart-like homolog (Drosophila)	1.444	1.2061	1.73	6.3e-05	0.00035	TRUE	60	322
150786	LOC150786	RAB6C-like	1.404	1.1889	1.66	6.3e-05	0.00035	TRUE	71	388
4481	MSR1	macrophage scavenger receptor 1	1.435	1.2022	1.71	6.3e-05	0.00035	TRUE	79	374
285513	GPRIN3	GPRIN family member 3	1.553	1.2517	1.93	6.3e-05	0.00035	TRUE	44	250
1956	EGFR	epidermal growth factor receptor	1.402	1.1883	1.66	6.3e-05	0.00035	TRUE	66	361
155	ADRB3	adrenergic, beta-3-, receptor	1.827	1.3601	2.46	6.3e-05	0.00035	TRUE	23	110
57679	ALS2	amyotrophic lateral sclerosis 2 (juvenile)	1.441	1.2049	1.72	6.3e-05	0.00035	TRUE	70	430
4211	MEIS1	Meis homeobox 1	1.344	1.1629	1.55	6.3e-05	0.00035	TRUE	106	546
57826	RAP2C	RAP2C, member of RAS oncogene family	1.353	1.1667	1.57	6.4e-05	0.00035	TRUE	90	389
26097	C1orf77	chromosome 1 open reading frame 77	1.36	1.1697	1.58	6.4e-05	0.00036	TRUE	93	463
6638	SNRPN	small nuclear ribonucleoprotein polypeptide N	1.259	1.1247	1.41	6.4e-05	0.00036	TRUE	151	794
83440	ADPGK	ADP-dependent glucokinase	1.594	1.268	2	6.4e-05	0.00036	TRUE	39	179
55573	CDV3	CDV3 homolog (mouse)	1.453	1.2095	1.74	6.4e-05	0.00036	TRUE	62	299
55818	KDM3A	lysine (K)-specific demethylase 3A	1.508	1.2329	1.85	6.5e-05	0.00036	TRUE	49	200
6781	STC1	stanniocalcin 1	1.391	1.183	1.64	6.5e-05	0.00036	TRUE	75	361
9074	CLDN6	claudin 6	2.096	1.4576	3.01	6.5e-05	0.00036	TRUE	15	62
10964	IFI44L	interferon-induced protein 44-like	1.605	1.2724	2.02	6.5e-05	0.00036	TRUE	38	182
5787	PTPRB	protein tyrosine phosphatase, receptor type, B	1.42	1.1955	1.69	6.5e-05	0.00036	TRUE	63	363
7323	UBE2D3	ubiquitin-conjugating enzyme E2D 3 (UBC4/5 homolog, yeast)	1.431	1.2003	1.71	6.5e-05	0.00036	TRUE	63	332
10699	CORIN	corin, serine peptidase	1.404	1.1884	1.66	6.6e-05	0.00036	TRUE	71	382
5883	RAD9A	RAD9 homolog A (S. pombe)	1.903	1.3876	2.61	6.6e-05	0.00036	TRUE	20	71
55284	UBE2W	ubiquitin-conjugating enzyme E2W (putative)	1.386	1.1807	1.63	6.6e-05	0.00036	TRUE	78	343
79899	PRR5L	proline rich 5 like	1.617	1.2771	2.05	6.6e-05	0.00036	TRUE	37	186
389856	USP27X	ubiquitin specific peptidase 27, X-linked	1.511	1.2339	1.85	6.6e-05	0.00036	TRUE	46	200
1743	DLST	dihydrolipoamide S-succinyltransferase (E2 component of 2-oxo-glutarate complex)	1.416	1.1933	1.68	6.7e-05	0.00036	TRUE	70	265
214	ALCAM	activated leukocyte cell adhesion molecule	1.329	1.1555	1.53	6.7e-05	0.00036	TRUE	99	509
143279	HECTD2	HECT domain containing 2	1.31	1.1471	1.5	6.7e-05	0.00037	TRUE	114	529
56890	MDM1	Mdm1 nuclear protein homolog (mouse)	1.386	1.1805	1.63	6.8e-05	0.00037	TRUE	77	376
392490	FLJ44635	TPT1-like protein	1.6	1.2696	2.02	6.8e-05	0.00037	TRUE	36	144
23041	MON2	MON2 homolog (S. cerevisiae)	1.483	1.2216	1.8	6.8e-05	0.00037	TRUE	53	259
115111	SLC26A7	solute carrier family 26, member 7	1.432	1.2002	1.71	6.8e-05	0.00037	TRUE	65	376
54841	BIVM	basic, immunoglobulin-like variable motif containing	1.538	1.2442	1.9	6.9e-05	0.00037	TRUE	42	257
1389	CREBL2	cAMP responsive element binding protein-like 2	1.522	1.2376	1.87	6.8e-05	0.00037	TRUE	50	269
54873	PALMD	palmdelphin	1.661	1.2938	2.13	6.8e-05	0.00037	TRUE	34	176
202020	FLJ39653	hypothetical FLJ39653	1.513	1.234	1.86	6.9e-05	0.00037	TRUE	46	272
55707	NECAP2	NECAP endocytosis associated 2	1.488	1.2235	1.81	6.9e-05	0.00037	TRUE	53	200
2098	ESD	esterase D	1.771	1.3367	2.35	6.9e-05	0.00037	TRUE	24	121
29926	GMPPA	GDP-mannose pyrophosphorylase A	1.755	1.3305	2.32	6.9e-05	0.00037	TRUE	30	133
127	ADH4	alcohol dehydrogenase 4 (class II), pi polypeptide	1.669	1.2969	2.15	6.9e-05	0.00037	TRUE	31	150
5962	RDX	radixin	1.447	1.2061	1.74	6.9e-05	0.00037	TRUE	72	328
6314	ATXN7	ataxin 7	1.391	1.1824	1.64	6.9e-05	0.00037	TRUE	77	370
8723	SNX4	sorting nexin 4	1.421	1.1952	1.69	6.9e-05	0.00037	TRUE	66	278
5378	PMS1	PMS1 postmeiotic segregation increased 1 (S. cerevisiae)	1.408	1.1895	1.67	6.9e-05	0.00037	TRUE	70	401
22908	SACM1L	SAC1 suppressor of actin mutations 1-like (yeast)	1.565	1.2551	1.95	7e-05	0.00037	TRUE	45	254
54790	TET2	tet oncogene family member 2	1.297	1.1408	1.47	7e-05	0.00037	TRUE	121	583
84954	MPND	MPN domain containing	1.693	1.306	2.2	7e-05	0.00038	TRUE	29	97
494143	CHAC2	ChaC, cation transport regulator homolog 2 (E. coli)	1.628	1.2801	2.07	7e-05	0.00038	TRUE	36	160
116254	C6orf72	chromosome 6 open reading frame 72	1.738	1.3234	2.28	7.1e-05	0.00038	TRUE	26	108
50604	IL20	interleukin 20	1.646	1.2873	2.1	7.1e-05	0.00038	TRUE	32	126
55207	ARL8B	ADP-ribosylation factor-like 8B	1.514	1.234	1.86	7.1e-05	0.00038	TRUE	48	263
1846	DUSP4	dual specificity phosphatase 4	1.672	1.2976	2.16	7.1e-05	0.00038	TRUE	28	137
153339	TMEM167A	transmembrane protein 167A	1.498	1.2271	1.83	7.1e-05	0.00038	TRUE	49	265
6342	SCP2	sterol carrier protein 2	1.329	1.1551	1.53	7.1e-05	0.00038	TRUE	100	480
54828	BCAS3	breast carcinoma amplified sequence 3	1.482	1.2206	1.8	7.2e-05	0.00038	TRUE	49	194
5921	RASA1	RAS p21 protein activator (GTPase activating protein) 1	1.439	1.2022	1.72	7.2e-05	0.00038	TRUE	64	369
8161	COIL	coilin	1.563	1.2536	1.95	7.2e-05	0.00038	TRUE	38	189
9568	GABBR2	gamma-aminobutyric acid (GABA) B receptor, 2	1.484	1.2213	1.8	7.2e-05	0.00038	TRUE	53	270
401236	FLJ23152	hypothetical protein LOC401236	1.597	1.2675	2.01	7.2e-05	0.00038	TRUE	39	170
6570	SLC18A1	solute carrier family 18 (vesicular monoamine), member 1	1.915	1.3895	2.64	7.2e-05	0.00038	TRUE	19	105
2145	EZH1	enhancer of zeste homolog 1 (Drosophila)	1.507	1.2306	1.84	7.2e-05	0.00038	TRUE	50	187
6330	SCN4B	sodium channel, voltage-gated, type IV, beta	1.699	1.3077	2.21	7.2e-05	0.00038	TRUE	28	121
245806	VGLL2	vestigial like 2 (Drosophila)	1.547	1.247	1.92	7.2e-05	0.00038	TRUE	52	199
54467	ANKIB1	ankyrin repeat and IBR domain containing 1	1.415	1.192	1.68	7.2e-05	0.00038	TRUE	70	344
375346	TMEM110	transmembrane protein 110	1.656	1.2907	2.12	7.3e-05	0.00038	TRUE	31	85
224	ALDH3A2	aldehyde dehydrogenase 3 family, member A2	1.66	1.2924	2.13	7.3e-05	0.00038	TRUE	31	194
54112	GPR88	G protein-coupled receptor 88	1.446	1.2052	1.74	7.3e-05	0.00038	TRUE	57	275
10237	SLC35B1	solute carrier family 35, member B1	2.254	1.5084	3.37	7.3e-05	0.00038	TRUE	14	56
847	CAT	catalase	1.441	1.2027	1.73	7.4e-05	0.00038	TRUE	64	316
151742	PPM1L	protein phosphatase, Mg2+/Mn2+ dependent, 1L	1.459	1.2103	1.76	7.4e-05	0.00038	TRUE	59	263
57185	NIPAL3	NIPA-like domain containing 3	1.361	1.1684	1.58	7.5e-05	0.00039	TRUE	81	378
138046	RALYL	RALY RNA binding protein-like	1.452	1.2071	1.75	7.5e-05	0.00039	TRUE	59	320
51062	ATL1	atlastin GTPase 1	1.536	1.2419	1.9	7.5e-05	0.00039	TRUE	45	244
3074	HEXB	hexosaminidase B (beta polypeptide)	1.467	1.2135	1.77	7.5e-05	0.00039	TRUE	52	283
7082	TJP1	tight junction protein 1 (zona occludens 1)	1.457	1.2093	1.76	7.5e-05	0.00039	TRUE	57	272
9134	CCNE2	cyclin E2	1.548	1.2469	1.92	7.5e-05	0.00039	TRUE	54	239
85027	C5orf62	chromosome 5 open reading frame 62	1.535	1.2414	1.9	7.6e-05	0.00039	TRUE	49	186
121512	FGD4	FYVE, RhoGEF and PH domain containing 4	1.33	1.1547	1.53	7.6e-05	0.00039	TRUE	97	516
25782	RAB3GAP2	RAB3 GTPase activating protein subunit 2 (non-catalytic)	1.407	1.188	1.67	7.6e-05	0.00039	TRUE	68	366
3185	HNRNPF	heterogeneous nuclear ribonucleoprotein F	1.467	1.2134	1.77	7.6e-05	0.00039	TRUE	62	318
8435	SOAT2	sterol O-acyltransferase 2	1.588	1.2628	2	7.6e-05	0.00039	TRUE	38	158
1266	CNN3	calponin 3, acidic	1.539	1.243	1.91	7.7e-05	0.00039	TRUE	49	266
341883	LRRC9	leucine rich repeat containing 9	1.388	1.1797	1.63	7.7e-05	0.00039	TRUE	70	331
83699	SH3BGRL2	SH3 domain binding glutamic acid-rich protein like 2	1.424	1.1951	1.7	7.7e-05	0.00039	TRUE	64	286
55636	CHD7	chromodomain helicase DNA binding protein 7	1.331	1.1549	1.53	7.7e-05	0.00039	TRUE	97	410
30835	CD209	CD209 molecule	1.646	1.2855	2.11	7.7e-05	0.0004	TRUE	29	139
590	BCHE	butyrylcholinesterase	1.623	1.2764	2.06	7.8e-05	0.0004	TRUE	34	172
23341	DNAJC16	DnaJ (Hsp40) homolog, subfamily C, member 16	1.433	1.1988	1.71	7.8e-05	0.0004	TRUE	64	349
56893	UBQLN4	ubiquilin 4	1.491	1.2229	1.82	7.8e-05	0.0004	TRUE	51	209
147339	C18orf25	chromosome 18 open reading frame 25	1.49	1.2225	1.82	7.9e-05	0.0004	TRUE	62	307
55299	BRIX1	BRX1, biogenesis of ribosomes, homolog (S. cerevisiae)	1.47	1.214	1.78	7.9e-05	0.0004	TRUE	51	273
145645	C15orf43	chromosome 15 open reading frame 43	2.015	1.4229	2.85	7.9e-05	0.0004	TRUE	17	130
1837	DTNA	dystrobrevin, alpha	1.335	1.1566	1.54	7.9e-05	0.0004	TRUE	110	598
56922	MCCC1	methylcrotonoyl-CoA carboxylase 1 (alpha)	2.346	1.5364	3.58	7.9e-05	0.0004	TRUE	11	55
10336	PCGF3	polycomb group ring finger 3	1.36	1.1675	1.58	7.9e-05	0.0004	TRUE	84	385
9604	RNF14	ring finger protein 14	1.654	1.2884	2.12	7.9e-05	0.0004	TRUE	30	187
284695	ZNF326	zinc finger protein 326	1.366	1.1698	1.59	7.9e-05	0.0004	TRUE	84	372
57489	ODF2L	outer dense fiber of sperm tails 2-like	1.472	1.2147	1.78	7.9e-05	0.0004	TRUE	55	254
10148	EBI3	Epstein-Barr virus induced 3	1.952	1.4003	2.72	8e-05	0.0004	TRUE	18	55
7175	TPR	translocated promoter region (to activated MET oncogene)	1.513	1.2318	1.86	8e-05	0.0004	TRUE	51	236
8509	NDST2	N-deacetylase/N-sulfotransferase (heparan glucosaminyl) 2	1.695	1.3039	2.2	8e-05	0.0004	TRUE	27	117
201617	LOC201617	hypothetical LOC201617	1.51	1.2304	1.85	8e-05	0.00041	TRUE	48	207
79969	C6orf134	alpha tubulin acetyltransferase 1	1.416	1.1913	1.68	8.1e-05	0.00041	TRUE	65	328
84068	SLC10A7	solute carrier family 10 (sodium/bile acid cotransporter family), member 7	1.391	1.1804	1.64	8.1e-05	0.00041	TRUE	90	418
1955	MEGF9	multiple EGF-like-domains 9	1.353	1.164	1.57	8.1e-05	0.00041	TRUE	88	403
5074	PAWR	PRKC, apoptosis, WT1, regulator	1.577	1.2572	1.98	8.1e-05	0.00041	TRUE	40	198
4709	NDUFB3	NADH dehydrogenase (ubiquinone) 1 beta subcomplex, 3, 12kDa	4.068	2.024	8.17	8.1e-05	0.00041	TRUE	5	35
79665	DHX40	DEAH (Asp-Glu-Ala-His) box polypeptide 40	1.48	1.2178	1.8	8.2e-05	0.00041	TRUE	53	250
4774	NFIA	nuclear factor I/A	1.545	1.2445	1.92	8.2e-05	0.00041	TRUE	41	203
1843	DUSP1	dual specificity phosphatase 1	1.531	1.2385	1.89	8.2e-05	0.00041	TRUE	45	168
1130	LYST	lysosomal trafficking regulator	1.387	1.1786	1.63	8.2e-05	0.00041	TRUE	72	385
5552	SRGN	serglycin	1.507	1.2288	1.85	8.2e-05	0.00041	TRUE	64	311
5451	POU2F1	POU class 2 homeobox 1	1.419	1.1923	1.69	8.2e-05	0.00041	TRUE	62	256
3091	HIF1A	hypoxia inducible factor 1, alpha subunit (basic helix-loop-helix transcription factor)	1.466	1.2118	1.77	8.3e-05	0.00041	TRUE	68	380
152926	PPM1K	protein phosphatase, Mg2+/Mn2+ dependent, 1K	1.358	1.166	1.58	8.3e-05	0.00041	TRUE	85	403
51701	NLK	nemo-like kinase	1.306	1.1434	1.49	8.3e-05	0.00042	TRUE	110	544
27085	MTBP	Mdm2, transformed 3T3 cell double minute 2, p53 binding protein (mouse) binding protein, 104kDa	1.388	1.1787	1.63	8.4e-05	0.00042	TRUE	74	413
23382	AHCYL2	adenosylhomocysteinase-like 2	1.466	1.2117	1.77	8.4e-05	0.00042	TRUE	54	233
22974	TPX2	TPX2, microtubule-associated, homolog (Xenopus laevis)	1.832	1.3551	2.48	8.4e-05	0.00042	TRUE	21	99
10562	OLFM4	olfactomedin 4	1.546	1.2445	1.92	8.4e-05	0.00042	TRUE	53	239
55970	GNG12	guanine nucleotide binding protein (G protein), gamma 12	1.535	1.2399	1.9	8.4e-05	0.00042	TRUE	47	235
58538	MPP4	membrane protein, palmitoylated 4 (MAGUK p55 subfamily member 4)	1.434	1.1983	1.72	8.4e-05	0.00042	TRUE	60	304
7325	UBE2E2	ubiquitin-conjugating enzyme E2E 2 (UBC4/5 homolog, yeast)	1.492	1.2224	1.82	8.4e-05	0.00042	TRUE	51	264
2745	GLRX	glutaredoxin (thioltransferase)	1.686	1.2993	2.19	8.5e-05	0.00042	TRUE	43	163
127435	PODN	podocan	1.839	1.357	2.49	8.5e-05	0.00042	TRUE	20	88
10072	DPP3	dipeptidyl-peptidase 3	1.631	1.2778	2.08	8.6e-05	0.00042	TRUE	33	115
25977	NECAP1	NECAP endocytosis associated 1	1.434	1.1981	1.72	8.6e-05	0.00042	TRUE	64	284
399968	PATE4	prostate and testis expressed 4	1.514	1.231	1.86	8.6e-05	0.00042	TRUE	56	229
152330	CNTN4	contactin 4	1.482	1.2176	1.8	8.6e-05	0.00042	TRUE	63	316
100130148	LOC100130148	hypothetical LOC100130148	2.236	1.4962	3.34	8.6e-05	0.00042	TRUE	14	76
441191	RNF216L	ring finger protein 216-like	1.491	1.2216	1.82	8.6e-05	0.00042	TRUE	53	208
26268	FBXO9	F-box protein 9	1.793	1.3396	2.4	8.7e-05	0.00042	TRUE	34	211
2803	GOLGA4	golgin A4	1.483	1.218	1.81	8.8e-05	0.00043	TRUE	52	239
4478	MSN	moesin	1.515	1.231	1.86	8.8e-05	0.00043	TRUE	46	263
55276	PGM2	phosphoglucomutase 2	1.721	1.3119	2.26	8.8e-05	0.00043	TRUE	27	186
7163	TPD52	tumor protein D52	1.548	1.2441	1.93	8.8e-05	0.00043	TRUE	45	221
55353	LAPTM4B	lysosomal protein transmembrane 4 beta	1.563	1.2501	1.95	8.8e-05	0.00043	TRUE	39	159
8284	KDM5D	lysine (K)-specific demethylase 5D	1.723	1.3124	2.26	8.9e-05	0.00044	TRUE	29	195
154865	IQUB	IQ motif and ubiquitin domain containing	1.398	1.1821	1.65	8.9e-05	0.00044	TRUE	69	327
9698	PUM1	pumilio homolog 1 (Drosophila)	1.432	1.1966	1.71	9e-05	0.00044	TRUE	63	292
339500	ZNF678	zinc finger protein 678	1.403	1.1843	1.66	9e-05	0.00044	TRUE	68	336
5783	PTPN13	protein tyrosine phosphatase, non-receptor type 13 (APO-1/CD95 (Fas)-associated phosphatase)	1.546	1.2431	1.92	9e-05	0.00044	TRUE	41	194
51347	TAOK3	TAO kinase 3	1.419	1.1909	1.69	9.1e-05	0.00044	TRUE	64	310
80183	C13orf18	chromosome 13 open reading frame 18	1.458	1.2071	1.76	9.1e-05	0.00044	TRUE	52	231
23365	ARHGEF12	Rho guanine nucleotide exchange factor (GEF) 12	1.589	1.2603	2	9.1e-05	0.00044	TRUE	44	230
400	ARL1	ADP-ribosylation factor-like 1	1.391	1.1789	1.64	9.1e-05	0.00044	TRUE	73	331
7465	WEE1	WEE1 homolog (S. pombe)	1.482	1.2168	1.8	9.1e-05	0.00044	TRUE	55	364
51667	NUB1	negative regulator of ubiquitin-like proteins 1	1.345	1.1596	1.56	9.1e-05	0.00044	TRUE	86	464
5049	PAFAH1B2	platelet-activating factor acetylhydrolase 1b, catalytic subunit 2 (30kDa)	1.333	1.1543	1.54	9.1e-05	0.00044	TRUE	95	499
83604	TMEM47	transmembrane protein 47	1.4	1.1828	1.66	9.1e-05	0.00044	TRUE	69	328
64506	CPEB1	cytoplasmic polyadenylation element binding protein 1	1.416	1.1895	1.69	9.1e-05	0.00044	TRUE	65	256
23172	FAM175B	family with sequence similarity 175, member B	1.448	1.2027	1.74	9.2e-05	0.00044	TRUE	60	298
58499	ZNF462	zinc finger protein 462	1.47	1.2121	1.78	9.2e-05	0.00044	TRUE	55	264
114043	C21orf90	chromosome 21 open reading frame 90	2.234	1.4934	3.34	9.2e-05	0.00044	TRUE	13	63
661	POLR3D	polymerase (RNA) III (DNA directed) polypeptide D, 44kDa	1.552	1.2452	1.93	9.2e-05	0.00044	TRUE	40	170
55270	NUDT15	nudix (nucleoside diphosphate linked moiety X)-type motif 15	1.668	1.2907	2.16	9.2e-05	0.00044	TRUE	28	165
1804	DPP6	dipeptidyl-peptidase 6	1.478	1.2151	1.8	9.2e-05	0.00044	TRUE	49	263
367	AR	androgen receptor	1.861	1.3629	2.54	9.3e-05	0.00045	TRUE	21	94
56957	OTUD7B	OTU domain containing 7B	1.386	1.1766	1.63	9.3e-05	0.00045	TRUE	70	339
1213	CLTC	clathrin, heavy chain (Hc)	1.508	1.227	1.85	9.3e-05	0.00045	TRUE	47	232
80157	CWH43	cell wall biogenesis 43 C-terminal homolog (S. cerevisiae)	1.774	1.3307	2.37	9.3e-05	0.00045	TRUE	25	84
29851	ICOS	inducible T-cell co-stimulator	1.551	1.2446	1.93	9.4e-05	0.00045	TRUE	44	233
9448	MAP4K4	mitogen-activated protein kinase kinase kinase kinase 4	1.388	1.1775	1.64	9.4e-05	0.00045	TRUE	72	357
2078	ERG	v-ets erythroblastosis virus E26 oncogene homolog (avian)	1.448	1.2024	1.74	9.4e-05	0.00045	TRUE	57	298
26122	EPC2	enhancer of polycomb homolog 2 (Drosophila)	1.347	1.1599	1.56	9.4e-05	0.00045	TRUE	100	454
163882	CNST	consortin, connexin sorting protein	1.426	1.1932	1.7	9.4e-05	0.00045	TRUE	62	293
9962	SLC23A2	solute carrier family 23 (nucleobase transporters), member 2	1.689	1.2983	2.2	9.4e-05	0.00045	TRUE	30	162
55345	C4orf21	chromosome 4 open reading frame 21	2.885	1.695	4.91	9.4e-05	0.00045	TRUE	6	75
6547	SLC8A3	solute carrier family 8 (sodium/calcium exchanger), member 3	1.453	1.2048	1.75	9.4e-05	0.00045	TRUE	57	330
79685	SAP30L	SAP30-like	1.476	1.214	1.79	9.5e-05	0.00045	TRUE	55	310
26013	L3MBTL	l(3)mbt-like 1 (Drosophila)	1.405	1.1844	1.67	9.5e-05	0.00045	TRUE	68	292
230	ALDOC	aldolase C, fructose-bisphosphate	2.008	1.4149	2.85	9.5e-05	0.00045	TRUE	17	61
80315	CPEB4	cytoplasmic polyadenylation element binding protein 4	1.357	1.1639	1.58	9.5e-05	0.00045	TRUE	82	391
23276	KLHL18	kelch-like 18 (Drosophila)	1.387	1.177	1.64	9.5e-05	0.00045	TRUE	75	346
50805	IRX4	iroquois homeobox 4	2.276	1.5057	3.44	9.5e-05	0.00045	TRUE	13	69
5818	PVRL1	poliovirus receptor-related 1 (herpesvirus entry mediator C)	1.875	1.3673	2.57	9.6e-05	0.00045	TRUE	19	97
253143	C22orf30	proline rich 14-like	1.454	1.2048	1.76	9.6e-05	0.00045	TRUE	63	280
375248	ANKRD36	ankyrin repeat domain 36	1.391	1.1785	1.64	9.7e-05	0.00045	TRUE	69	447
25938	HEATR5A	HEAT repeat containing 5A	1.519	1.2312	1.88	9.7e-05	0.00046	TRUE	43	236
10216	PRG4	proteoglycan 4	1.383	1.1749	1.63	9.7e-05	0.00046	TRUE	75	336
488	ATP2A2	ATPase, Ca++ transporting, cardiac muscle, slow twitch 2	1.389	1.1775	1.64	9.7e-05	0.00046	TRUE	69	315
412	STS	steroid sulfatase (microsomal), isozyme S	1.448	1.202	1.74	9.7e-05	0.00046	TRUE	57	290
275	AMT	aminomethyltransferase	1.586	1.2577	2	9.8e-05	0.00046	TRUE	36	120
2114	ETS2	v-ets erythroblastosis virus E26 oncogene homolog 2 (avian)	1.568	1.2503	1.97	9.9e-05	0.00046	TRUE	39	195
5796	PTPRK	protein tyrosine phosphatase, receptor type, K	1.344	1.158	1.56	9.9e-05	0.00046	TRUE	91	428
23026	MYO16	myosin XVI	1.497	1.2219	1.83	9.9e-05	0.00046	TRUE	51	268
8997	KALRN	kalirin, RhoGEF kinase	1.29	1.1348	1.47	9.9e-05	0.00046	TRUE	119	654
9512	PMPCB	peptidase (mitochondrial processing) beta	1.393	1.179	1.65	9.9e-05	0.00046	TRUE	72	312
83719	YPEL3	yippee-like 3 (Drosophila)	1.618	1.2699	2.06	9.9e-05	0.00046	TRUE	35	182
4760	NEUROD1	neurogenic differentiation 1	1.364	1.1665	1.59	9.9e-05	0.00046	TRUE	82	416
3702	ITK	IL2-inducible T-cell kinase	1.481	1.2154	1.81	9.9e-05	0.00046	TRUE	51	245
133491	C5orf47	chromosome 5 open reading frame 47	1.482	1.2156	1.81	9.9e-05	0.00046	TRUE	51	250
8531	CSDA	cold shock domain protein A	1.539	1.2386	1.91	9.9e-05	0.00046	TRUE	42	196
55972	SLC25A40	solute carrier family 25, member 40	2.041	1.4252	2.92	9.9e-05	0.00046	TRUE	17	39
64794	DDX31	DEAD (Asp-Glu-Ala-Asp) box polypeptide 31	1.784	1.3326	2.39	0.0001	0.00046	TRUE	29	129
55215	FANCI	Fanconi anemia, complementation group I	1.411	1.1861	1.68	0.0001	0.00046	TRUE	72	326
5087	PBX1	pre-B-cell leukemia homeobox 1	1.426	1.1926	1.71	0.0001	0.00047	TRUE	61	334
79230	ZNF557	zinc finger protein 557	1.541	1.2392	1.92	0.0001	0.00047	TRUE	43	152
123624	AGBL1	ATP/GTP binding protein-like 1	1.651	1.2822	2.13	0.0001	0.00047	TRUE	33	127
665	BNIP3L	BCL2/adenovirus E1B 19kDa interacting protein 3-like	1.459	1.2058	1.76	0.0001	0.00047	TRUE	55	258
1733	DIO1	deiodinase, iodothyronine, type I	1.557	1.2456	1.95	0.0001	0.00047	TRUE	43	194
120379	PIH1D2	PIH1 domain containing 2	1.6	1.2623	2.03	0.0001	0.00047	TRUE	34	156
4969	OGN	osteoglycin	1.588	1.2575	2	0.0001	0.00047	TRUE	35	223
54464	XRN1	5'-3' exoribonuclease 1	1.368	1.1678	1.6	0.0001	0.00047	TRUE	80	381
157378	TMEM65	transmembrane protein 65	1.513	1.2278	1.86	0.0001	0.00047	TRUE	47	258
92140	MTDH	metadherin	1.411	1.1862	1.68	0.0001	0.00047	TRUE	67	317
203859	ANO5	anoctamin 5	1.541	1.2389	1.92	0.0001	0.00047	TRUE	50	257
84864	MINA	MYC induced nuclear antigen	1.516	1.2289	1.87	0.0001	0.00047	TRUE	45	237
154796	AMOT	angiomotin	1.367	1.1673	1.6	0.0001	0.00047	TRUE	79	289
22919	MAPRE1	microtubule-associated protein, RP/EB family, member 1	1.35	1.1604	1.57	0.0001	0.00047	TRUE	85	361
2627	GATA6	GATA binding protein 6	1.431	1.194	1.71	0.0001	0.00047	TRUE	62	279
7166	TPH1	tryptophan hydroxylase 1	1.904	1.3754	2.64	0.0001	0.00047	TRUE	18	71
23431	AP4E1	adaptor-related protein complex 4, epsilon 1 subunit	1.314	1.1448	1.51	0.0001	0.00047	TRUE	105	561
644316	FLJ43315	asparagine synthetase pseudogene	1.383	1.174	1.63	0.0001	0.00047	TRUE	84	379
285148	IAH1	isoamyl acetate-hydrolyzing esterase 1 homolog (S. cerevisiae)	1.516	1.2288	1.87	0.0001	0.00047	TRUE	45	177
200010	SLC5A9	solute carrier family 5 (sodium/glucose cotransporter), member 9	1.408	1.1845	1.67	0.0001	0.00047	TRUE	65	305
66037	BOLL	bol, boule-like (Drosophila)	1.473	1.2114	1.79	0.0001	0.00047	TRUE	53	299
219899	TBCEL	tubulin folding cofactor E-like	1.385	1.1749	1.63	0.0001	0.00047	TRUE	75	359
55188	RIC8B	resistance to inhibitors of cholinesterase 8 homolog B (C. elegans)	1.345	1.158	1.56	0.0001	0.00047	TRUE	88	441
549	AUH	AU RNA binding protein/enoyl-CoA hydratase	1.497	1.221	1.84	0.0001	0.00047	TRUE	49	181
55286	C4orf19	chromosome 4 open reading frame 19	1.558	1.2453	1.95	0.0001	0.00047	TRUE	39	191
3915	LAMC1	laminin, gamma 1 (formerly LAMB2)	1.383	1.1742	1.63	0.0001	0.00047	TRUE	75	358
93587	RG9MTD2	RNA (guanine-9-) methyltransferase domain containing 2	1.466	1.2083	1.78	0.0001	0.00047	TRUE	50	217
53	ACP2	acid phosphatase 2, lysosomal	1.62	1.2693	2.07	0.00011	0.00048	TRUE	33	118
5358	PLS3	plastin 3	1.31	1.1429	1.5	0.00011	0.00048	TRUE	103	490
55347	ABHD10	abhydrolase domain containing 10	1.712	1.3044	2.25	0.00011	0.00048	TRUE	29	182
145946	SPATA8	spermatogenesis associated 8	2.024	1.4169	2.89	0.00011	0.00048	TRUE	16	66
7762	ZNF215	zinc finger protein 215	1.547	1.2406	1.93	0.00011	0.00048	TRUE	40	218
55696	RBM22	RNA binding motif protein 22	1.684	1.2936	2.19	0.00011	0.00048	TRUE	29	130
151188	ARL6IP6	ADP-ribosylation-like factor 6 interacting protein 6	1.458	1.2049	1.76	0.00011	0.00048	TRUE	65	291
22794	CASC3	cancer susceptibility candidate 3	1.455	1.2034	1.76	0.00011	0.00048	TRUE	55	269
2277	FIGF	c-fos induced growth factor (vascular endothelial growth factor D)	1.721	1.3076	2.27	0.00011	0.00048	TRUE	27	133
7439	BEST1	bestrophin 1	1.462	1.2061	1.77	0.00011	0.00048	TRUE	55	286
8671	SLC4A4	solute carrier family 4, sodium bicarbonate cotransporter, member 4	1.376	1.1706	1.62	0.00011	0.00049	TRUE	74	346
79742	CXorf36	chromosome X open reading frame 36	1.468	1.2085	1.78	0.00011	0.00049	TRUE	52	274
64800	EFCAB6	EF-hand calcium binding domain 6	1.619	1.2686	2.07	0.00011	0.00049	TRUE	32	113
2287	FKBP3	FK506 binding protein 3, 25kDa	1.576	1.2518	1.99	0.00011	0.00049	TRUE	36	116
388692	LOC388692	hypothetical LOC388692	1.894	1.3705	2.62	0.00011	0.00049	TRUE	20	106
54458	PRR13	proline rich 13	1.757	1.3206	2.34	0.00011	0.00049	TRUE	29	109
2632	GBE1	glucan (1,4-alpha-), branching enzyme 1	1.674	1.2893	2.17	0.00011	0.00049	TRUE	31	166
54477	PLEKHA5	pleckstrin homology domain containing, family A member 5	1.339	1.155	1.55	0.00011	0.00049	TRUE	93	454
574	BAGE	B melanoma antigen	1.506	1.2236	1.85	0.00011	0.00049	TRUE	45	169
54832	VPS13C	vacuolar protein sorting 13 homolog C (S. cerevisiae)	1.409	1.1842	1.68	0.00011	0.00049	TRUE	67	318
204851	HIPK1	homeodomain interacting protein kinase 1	1.423	1.1898	1.7	0.00011	0.00049	TRUE	59	295
84695	LOXL3	lysyl oxidase-like 3	1.745	1.3158	2.31	0.00011	0.00049	TRUE	25	136
6323	SCN1A	sodium channel, voltage-gated, type I, alpha subunit	1.407	1.1833	1.67	0.00011	0.00049	TRUE	65	340
340529	PABPC1L2A	poly(A) binding protein, cytoplasmic 1-like 2A	1.552	1.2418	1.94	0.00011	0.00049	TRUE	40	192
5706	PSMC6	proteasome (prosome, macropain) 26S subunit, ATPase, 6	1.361	1.1639	1.59	0.00011	0.00049	TRUE	80	408
89857	KLHL6	kelch-like 6 (Drosophila)	1.454	1.2026	1.76	0.00011	0.0005	TRUE	54	300
9987	HNRPDL	heterogeneous nuclear ribonucleoprotein D-like	1.571	1.2492	1.98	0.00011	0.0005	TRUE	36	193
10905	MAN1A2	mannosidase, alpha, class 1A, member 2	1.438	1.1957	1.73	0.00011	0.0005	TRUE	59	266
728957	ZNF705D	zinc finger protein 705D	1.479	1.2123	1.8	0.00011	0.0005	TRUE	50	249
29967	LRP12	low density lipoprotein receptor-related protein 12	1.357	1.1621	1.58	0.00011	0.0005	TRUE	80	428
403341	ZBTB34	zinc finger and BTB domain containing 34	1.415	1.1862	1.69	0.00011	0.0005	TRUE	67	277
51340	CRNKL1	crooked neck pre-mRNA splicing factor-like 1 (Drosophila)	1.639	1.2751	2.11	0.00011	0.0005	TRUE	34	196
133383	C5orf35	chromosome 5 open reading frame 35	1.617	1.2665	2.06	0.00012	0.00051	TRUE	34	172
2736	GLI2	GLI family zinc finger 2	1.459	1.2043	1.77	0.00012	0.00051	TRUE	55	260
8630	HSD17B6	hydroxysteroid (17-beta) dehydrogenase 6 homolog (mouse)	1.774	1.3256	2.37	0.00012	0.00051	TRUE	24	101
79664	NARG2	NMDA receptor regulated 2	1.358	1.1623	1.59	0.00012	0.00051	TRUE	81	460
57697	FANCM	Fanconi anemia, complementation group M	1.669	1.2864	2.17	0.00012	0.00051	TRUE	30	168
168850	ZNF800	zinc finger protein 800	1.347	1.1578	1.57	0.00012	0.00051	TRUE	86	449
84206	MEX3B	mex-3 homolog B (C. elegans)	1.399	1.1793	1.66	0.00012	0.00051	TRUE	68	383
388403	YPEL2	yippee-like 2 (Drosophila)	1.377	1.1703	1.62	0.00012	0.00051	TRUE	78	349
55313	CPPED1	calcineurin-like phosphoesterase domain containing 1	1.645	1.2771	2.12	0.00012	0.00051	TRUE	31	177
9911	TMCC2	transmembrane and coiled-coil domain family 2	1.794	1.3327	2.42	0.00012	0.00051	TRUE	23	141
57586	SYT13	synaptotagmin XIII	1.6	1.2595	2.03	0.00012	0.00051	TRUE	35	183
90102	PHLDB2	pleckstrin homology-like domain, family B, member 2	1.383	1.1728	1.63	0.00012	0.00051	TRUE	76	393
27445	PCLO	piccolo (presynaptic cytomatrix protein)	1.349	1.1582	1.57	0.00012	0.00051	TRUE	83	461
2559	GABRA6	gamma-aminobutyric acid (GABA) A receptor, alpha 6	1.483	1.2135	1.81	0.00012	0.00051	TRUE	49	204
91151	TIGD7	tigger transposable element derived 7	1.391	1.176	1.65	0.00012	0.00051	TRUE	72	311
167691	LCA5	Leber congenital amaurosis 5	1.449	1.1999	1.75	0.00012	0.00051	TRUE	56	302
123920	CMTM3	CKLF-like MARVEL transmembrane domain containing 3	1.569	1.2475	1.97	0.00012	0.00051	TRUE	36	142
29904	EEF2K	eukaryotic elongation factor-2 kinase	1.431	1.1924	1.72	0.00012	0.00051	TRUE	57	215
10576	CCT2	chaperonin containing TCP1, subunit 2 (beta)	1.397	1.1782	1.66	0.00012	0.00051	TRUE	70	299
64137	ABCG4	ATP-binding cassette, sub-family G (WHITE), member 4	1.521	1.2285	1.88	0.00012	0.00051	TRUE	49	172
1111	CHEK1	CHK1 checkpoint homolog (S. pombe)	1.342	1.1553	1.56	0.00012	0.00051	TRUE	91	386
10541	ANP32B	acidic (leucine-rich) nuclear phosphoprotein 32 family, member B	1.67	1.2861	2.17	0.00012	0.00051	TRUE	29	177
3798	KIF5A	kinesin family member 5A	1.417	1.1863	1.69	0.00012	0.00051	TRUE	61	288
121551	BTBD11	BTB (POZ) domain containing 11	1.4	1.1795	1.66	0.00012	0.00051	TRUE	64	309
1723	DHODH	dihydroorotate dehydrogenase	1.492	1.2168	1.83	0.00012	0.00051	TRUE	44	187
339529	LOC339529	hypothetical LOC339529	1.581	1.2519	2	0.00012	0.00051	TRUE	35	159
11146	GLMN	glomulin, FKBP associated protein	2.521	1.5739	4.04	0.00012	0.00051	TRUE	10	63
375449	MAST4	microtubule associated serine/threonine kinase family member 4	1.404	1.1808	1.67	0.00012	0.00052	TRUE	65	299
11154	AP4S1	adaptor-related protein complex 4, sigma 1 subunit	1.396	1.1778	1.66	0.00012	0.00052	TRUE	67	311
90007	MIDN	midnolin	1.682	1.2903	2.19	0.00012	0.00052	TRUE	33	104
165679	C3orf57	chromosome 3 open reading frame 57	1.499	1.2194	1.84	0.00012	0.00052	TRUE	46	215
6910	TBX5	T-box 5	1.446	1.1981	1.75	0.00012	0.00052	TRUE	55	239
2898	GRIK2	glutamate receptor, ionotropic, kainate 2	1.378	1.1703	1.62	0.00012	0.00052	TRUE	73	349
5046	PCSK6	proprotein convertase subtilisin/kexin type 6	1.451	1.2	1.75	0.00012	0.00052	TRUE	65	350
3064	HTT	huntingtin	1.807	1.3362	2.44	0.00012	0.00052	TRUE	22	65
6430	SFRS5	serine/arginine-rich splicing factor 5	1.359	1.162	1.59	0.00012	0.00052	TRUE	77	418
9665	KIAA0430	KIAA0430	1.418	1.1865	1.69	0.00012	0.00052	TRUE	63	312
51177	PLEKHO1	pleckstrin homology domain containing, family O member 1	2.349	1.5192	3.63	0.00012	0.00052	TRUE	10	24
10655	DMRT2	doublesex and mab-3 related transcription factor 2	1.46	1.2037	1.77	0.00012	0.00052	TRUE	58	301
136319	MTPN	myotrophin	1.443	1.1968	1.74	0.00012	0.00052	TRUE	57	337
2256	FGF11	fibroblast growth factor 11	1.581	1.2513	2	0.00012	0.00052	TRUE	34	203
23428	SLC7A8	solute carrier family 7 (amino acid transporter, L-type), member 8	1.675	1.2873	2.18	0.00012	0.00052	TRUE	30	144
81706	PPP1R14C	protein phosphatase 1, regulatory (inhibitor) subunit 14C	1.476	1.2099	1.8	0.00012	0.00052	TRUE	50	236
202134	FAM153B	family with sequence similarity 153, member B	1.367	1.1655	1.6	0.00012	0.00052	TRUE	86	416
23269	MGA	MAX gene associated	1.424	1.1886	1.7	0.00012	0.00053	TRUE	67	404
8989	TRPA1	transient receptor potential cation channel, subfamily A, member 1	1.587	1.2537	2.01	0.00012	0.00053	TRUE	41	190
80335	WDR82	WD repeat domain 82	1.439	1.1951	1.73	0.00012	0.00053	TRUE	56	241
117247	SLC16A10	solute carrier family 16, member 10 (aromatic amino acid transporter)	1.473	1.2086	1.8	0.00012	0.00053	TRUE	49	231
84930	MASTL	microtubule associated serine/threonine kinase-like	1.419	1.1866	1.7	0.00012	0.00053	TRUE	58	341
55119	PRPF38B	PRP38 pre-mRNA processing factor 38 (yeast) domain containing B	1.385	1.1728	1.64	0.00012	0.00053	TRUE	69	324
55366	LGR4	leucine-rich repeat containing G protein-coupled receptor 4	1.409	1.1826	1.68	0.00013	0.00053	TRUE	64	307
7776	ZNF236	zinc finger protein 236	1.452	1.2003	1.76	0.00013	0.00053	TRUE	53	282
127665	ZNF648	zinc finger protein 648	1.729	1.3071	2.29	0.00013	0.00053	TRUE	27	150
8776	MTMR1	myotubularin related protein 1	1.335	1.152	1.55	0.00013	0.00053	TRUE	88	409
29119	CTNNA3	catenin (cadherin-associated protein), alpha 3	1.451	1.1998	1.76	0.00013	0.00053	TRUE	54	319
23412	COMMD3	COMM domain containing 3	1.43	1.1912	1.72	0.00013	0.00053	TRUE	57	272
54972	TMEM132A	transmembrane protein 132A	1.613	1.2634	2.06	0.00013	0.00053	TRUE	38	169
9126	SMC3	structural maintenance of chromosomes 3	1.669	1.2845	2.17	0.00013	0.00053	TRUE	30	179
9649	RALGPS1	Ral GEF with PH domain and SH3 binding motif 1	1.487	1.2141	1.82	0.00013	0.00053	TRUE	49	256
132321	C4orf33	chromosome 4 open reading frame 33	1.485	1.2131	1.82	0.00013	0.00053	TRUE	48	248
157777	C8orf45	chromosome 8 open reading frame 45	1.438	1.1943	1.73	0.00013	0.00053	TRUE	62	346
83594	NUDT12	nudix (nucleoside diphosphate linked moiety X)-type motif 12	1.387	1.1734	1.64	0.00013	0.00053	TRUE	70	367
23306	TMEM194A	transmembrane protein 194A	1.474	1.2085	1.8	0.00013	0.00053	TRUE	49	234
10771	ZMYND11	zinc finger, MYND-type containing 11	1.453	1.2	1.76	0.00013	0.00053	TRUE	55	380
9640	ZNF592	zinc finger protein 592	1.671	1.2845	2.17	0.00013	0.00053	TRUE	31	138
2294	FOXF1	forkhead box F1	1.686	1.2905	2.2	0.00013	0.00053	TRUE	36	189
23376	KIAA0776	KIAA0776	1.414	1.1843	1.69	0.00013	0.00053	TRUE	63	317
56138	PCDHA11	protocadherin alpha 11	1.418	1.1859	1.7	0.00013	0.00053	TRUE	68	322
56145	PCDHA3	protocadherin alpha 3	1.418	1.1859	1.7	0.00013	0.00053	TRUE	68	322
56146	PCDHA2	protocadherin alpha 2	1.41	1.1826	1.68	0.00013	0.00053	TRUE	69	327
56142	PCDHA6	protocadherin alpha 6	1.418	1.1859	1.7	0.00013	0.00053	TRUE	68	322
56134	PCDHAC2	protocadherin alpha subfamily C, 2	1.418	1.1859	1.7	0.00013	0.00053	TRUE	68	322
56140	PCDHA8	protocadherin alpha 8	1.418	1.1859	1.7	0.00013	0.00053	TRUE	68	322
56147	PCDHA1	protocadherin alpha 1	1.418	1.1859	1.7	0.00013	0.00053	TRUE	68	326
56137	PCDHA12	protocadherin alpha 12	1.418	1.1859	1.7	0.00013	0.00053	TRUE	68	322
56139	PCDHA10	protocadherin alpha 10	1.418	1.1859	1.7	0.00013	0.00053	TRUE	68	322
56141	PCDHA7	protocadherin alpha 7	1.418	1.1859	1.7	0.00013	0.00053	TRUE	68	322
130399	ACVR1C	activin A receptor, type IC	1.607	1.2607	2.05	0.00013	0.00053	TRUE	35	169
2047	EPHB1	EPH receptor B1	1.373	1.1674	1.61	0.00013	0.00053	TRUE	76	386
7094	TLN1	talin 1	1.523	1.2278	1.89	0.00013	0.00053	TRUE	45	178
374864	C18orf34	chromosome 18 open reading frame 34	1.4	1.1785	1.66	0.00013	0.00053	TRUE	75	345
6795	AURKC	aurora kinase C	4.518	2.0869	9.78	0.00013	0.00053	TRUE	4	28
285343	C3orf23	chromosome 3 open reading frame 23	1.367	1.1649	1.61	0.00013	0.00053	TRUE	76	378
5789	PTPRD	protein tyrosine phosphatase, receptor type, D	1.339	1.1528	1.55	0.00013	0.00053	TRUE	92	423
400591	C17orf102	chromosome 17 open reading frame 102	1.55	1.2384	1.94	0.00013	0.00053	TRUE	38	206
7128	TNFAIP3	tumor necrosis factor, alpha-induced protein 3	1.506	1.2209	1.86	0.00013	0.00053	TRUE	50	241
253260	RICTOR	RPTOR independent companion of MTOR, complex 2	1.387	1.173	1.64	0.00013	0.00053	TRUE	71	390
84657	C3orf42	chromosome 3 open reading frame 42	1.769	1.3206	2.37	0.00013	0.00053	TRUE	22	130
100129250	LOC100129250	hypothetical LOC100129250	1.645	1.2748	2.12	0.00013	0.00053	TRUE	30	116
57624	KIAA1486	KIAA1486	1.375	1.168	1.62	0.00013	0.00054	TRUE	75	409
115209	OMA1	OMA1 homolog, zinc metallopeptidase (S. cerevisiae)	1.442	1.1955	1.74	0.00013	0.00054	TRUE	54	276
138009	DCAF4L2	DDB1 and CUL4 associated factor 4-like 2	1.446	1.1969	1.75	0.00013	0.00054	TRUE	55	197
284930	LOC284930	hypothetical protein LOC284930	1.688	1.2905	2.21	0.00013	0.00054	TRUE	30	136
6403	SELP	selectin P (granule membrane protein 140kDa, antigen CD62)	1.752	1.3142	2.33	0.00013	0.00054	TRUE	24	115
54801	HAUS6	HAUS augmin-like complex, subunit 6	1.354	1.1592	1.58	0.00013	0.00054	TRUE	75	344
8533	COPS3	COP9 constitutive photomorphogenic homolog subunit 3 (Arabidopsis)	1.96	1.388	2.77	0.00013	0.00054	TRUE	18	75
1636	ACE	angiotensin I converting enzyme (peptidyl-dipeptidase A) 1	1.704	1.2964	2.24	0.00013	0.00054	TRUE	26	140
51434	ANAPC7	anaphase promoting complex subunit 7	1.46	1.2023	1.77	0.00013	0.00054	TRUE	52	249
4336	MOBP	myelin-associated oligodendrocyte basic protein	1.363	1.1629	1.6	0.00013	0.00054	TRUE	76	448
23500	DAAM2	dishevelled associated activator of morphogenesis 2	1.557	1.2407	1.95	0.00013	0.00054	TRUE	39	178
3131	HLF	hepatic leukemia factor	1.431	1.1905	1.72	0.00013	0.00054	TRUE	70	264
8884	SLC5A6	solute carrier family 5 (sodium-dependent vitamin transporter), member 6	1.787	1.3265	2.41	0.00013	0.00054	TRUE	24	100
3696	ITGB8	integrin, beta 8	1.447	1.1972	1.75	0.00013	0.00054	TRUE	60	264
9913	SUPT7L	suppressor of Ty 7 (S. cerevisiae)-like	1.6	1.257	2.04	0.00013	0.00054	TRUE	43	242
153657	TTC23L	tetratricopeptide repeat domain 23-like	1.402	1.1787	1.67	0.00013	0.00054	TRUE	66	285
22848	AAK1	AP2 associated kinase 1	2.925	1.686	5.08	0.00013	0.00054	TRUE	7	40
140767	NRSN1	neurensin 1	1.425	1.1882	1.71	0.00014	0.00055	TRUE	66	343
2332	FMR1	fragile X mental retardation 1	1.362	1.1624	1.6	0.00014	0.00055	TRUE	83	425
157769	FAM91A1	family with sequence similarity 91, member A1	1.447	1.197	1.75	0.00014	0.00055	TRUE	58	280
169200	TMEM64	transmembrane protein 64	1.443	1.1952	1.74	0.00014	0.00055	TRUE	56	299
399979	SNX19	sorting nexin 19	1.685	1.2889	2.2	0.00014	0.00055	TRUE	30	233
11262	SP140	SP140 nuclear body protein	1.514	1.2235	1.87	0.00014	0.00055	TRUE	48	273
8091	HMGA2	high mobility group AT-hook 2	1.288	1.1311	1.47	0.00014	0.00055	TRUE	117	570
467	ATF3	activating transcription factor 3	1.538	1.2328	1.92	0.00014	0.00055	TRUE	53	321
79871	RPAP2	RNA polymerase II associated protein 2	1.391	1.1739	1.65	0.00014	0.00055	TRUE	67	344
79973	ZNF442	zinc finger protein 442	2.103	1.4355	3.08	0.00014	0.00055	TRUE	14	50
57560	IFT80	intraflagellar transport 80 homolog (Chlamydomonas)	1.575	1.2472	1.99	0.00014	0.00055	TRUE	42	206
51421	AMOTL2	angiomotin like 2	1.531	1.23	1.91	0.00014	0.00055	TRUE	41	182
56899	ANKS1B	ankyrin repeat and sterile alpha motif domain containing 1B	1.441	1.1941	1.74	0.00014	0.00055	TRUE	65	381
79805	VASH2	vasohibin 2	1.316	1.1429	1.52	0.00014	0.00055	TRUE	100	485
9295	SFRS11	serine/arginine-rich splicing factor 11	1.354	1.1585	1.58	0.00014	0.00055	TRUE	84	468
9886	RHOBTB1	Rho-related BTB domain containing 1	1.365	1.1632	1.6	0.00014	0.00055	TRUE	79	408
5433	POLR2D	polymerase (RNA) II (DNA directed) polypeptide D	1.552	1.2379	1.95	0.00014	0.00055	TRUE	44	169
9655	SOCS5	suppressor of cytokine signaling 5	1.447	1.1966	1.75	0.00014	0.00055	TRUE	67	337
3631	INPP4A	inositol polyphosphate-4-phosphatase, type I, 107kDa	1.475	1.2075	1.8	0.00014	0.00055	TRUE	49	253
154089	MGC34034	hypothetical protein MGC34034	1.531	1.2296	1.91	0.00014	0.00055	TRUE	41	229
439965	FAM35B2	family with sequence similarity 35, member A pseudogene	1.383	1.1704	1.63	0.00014	0.00056	TRUE	86	379
285500	LOC285500	hypothetical protein LOC285500	1.432	1.1903	1.72	0.00014	0.00056	TRUE	65	260
57099	AVEN	apoptosis, caspase activation inhibitor	1.761	1.3159	2.36	0.00014	0.00056	TRUE	25	74
140771	SMCR5	Smith-Magenis syndrome chromosome region, candidate 5 (non-protein coding)	1.76	1.3155	2.35	0.00014	0.00056	TRUE	25	120
152006	RNF38	ring finger protein 38	1.393	1.1745	1.65	0.00014	0.00056	TRUE	74	379
9875	URB1	URB1 ribosome biogenesis 1 homolog (S. cerevisiae)	1.9	1.3654	2.65	0.00014	0.00056	TRUE	17	106
9605	C16orf7	chromosome 16 open reading frame 7	2.434	1.5393	3.85	0.00014	0.00056	TRUE	10	32
6674	SPAG1	sperm associated antigen 1	1.492	1.214	1.83	0.00014	0.00056	TRUE	53	266
28232	SLCO3A1	solute carrier organic anion transporter family, member 3A1	1.317	1.143	1.52	0.00014	0.00056	TRUE	108	482
339834	CCDC36	coiled-coil domain containing 36	1.409	1.1809	1.68	0.00014	0.00056	TRUE	68	352
133418	EMB	embigin	1.491	1.2136	1.83	0.00014	0.00056	TRUE	57	287
27067	STAU2	staufen, RNA binding protein, homolog 2 (Drosophila)	1.351	1.1571	1.58	0.00014	0.00056	TRUE	81	451
79658	ARHGAP10	Rho GTPase activating protein 10	1.527	1.2276	1.9	0.00014	0.00056	TRUE	40	212
9650	MTFR1	mitochondrial fission regulator 1	1.469	1.205	1.79	0.00014	0.00056	TRUE	52	271
10390	CEPT1	choline/ethanolamine phosphotransferase 1	1.421	1.1856	1.7	0.00014	0.00056	TRUE	64	364
319089	C14orf25	tetratricopeptide repeat domain 6	1.558	1.2394	1.96	0.00014	0.00056	TRUE	39	200
9044	BTAF1	BTAF1 RNA polymerase II, B-TFIID transcription factor-associated, 170kDa (Mot1 homolog, S. cerevisiae)	1.349	1.1559	1.57	0.00014	0.00057	TRUE	85	461
64400	AKTIP	AKT interacting protein	1.388	1.1719	1.64	0.00015	0.00057	TRUE	65	328
55186	SLC25A36	solute carrier family 25, member 36	1.355	1.1586	1.59	0.00015	0.00057	TRUE	87	403
84457	PHYHIPL	phytanoyl-CoA 2-hydroxylase interacting protein-like	1.501	1.2173	1.85	0.00015	0.00057	TRUE	46	265
23348	DOCK9	dedicator of cytokinesis 9	1.369	1.1641	1.61	0.00015	0.00057	TRUE	75	418
4820	NKTR	natural killer-tumor recognition sequence	1.357	1.1594	1.59	0.00015	0.00057	TRUE	81	382
23189	KANK1	KN motif and ankyrin repeat domains 1	1.438	1.1922	1.73	0.00015	0.00057	TRUE	67	360
25825	BACE2	beta-site APP-cleaving enzyme 2	1.64	1.2704	2.12	0.00015	0.00057	TRUE	32	142
55117	SLC6A15	solute carrier family 6 (neutral amino acid transporter), member 15	1.357	1.159	1.59	0.00015	0.00057	TRUE	90	423
340595	ZCCHC16	zinc finger, CCHC domain containing 16	1.54	1.232	1.92	0.00015	0.00058	TRUE	43	226
10391	CORO2B	coronin, actin binding protein, 2B	1.619	1.2622	2.08	0.00015	0.00058	TRUE	34	141
22837	COBLL1	COBL-like 1	1.538	1.2314	1.92	0.00015	0.00058	TRUE	44	272
54665	RSBN1	round spermatid basic protein 1	1.411	1.1809	1.69	0.00015	0.00058	TRUE	70	338
7133	TNFRSF1B	tumor necrosis factor receptor superfamily, member 1B	1.624	1.2641	2.09	0.00015	0.00058	TRUE	30	117
11082	ESM1	endothelial cell-specific molecule 1	1.503	1.2175	1.85	0.00015	0.00058	TRUE	44	205
11128	POLR3A	polymerase (RNA) III (DNA directed) polypeptide A, 155kDa	1.57	1.2436	1.98	0.00015	0.00058	TRUE	36	124
10363	HMG20A	high-mobility group 20A	1.506	1.2186	1.86	0.00015	0.00058	TRUE	44	231
10961	ERP29	endoplasmic reticulum protein 29	1.604	1.2565	2.05	0.00015	0.00058	TRUE	32	163
64866	CDCP1	CUB domain containing protein 1	1.798	1.3275	2.44	0.00015	0.00058	TRUE	22	156
48	ACO1	aconitase 1, soluble	1.361	1.1604	1.6	0.00015	0.00058	TRUE	76	305
55327	LIN7C	lin-7 homolog C (C. elegans)	1.415	1.1826	1.69	0.00015	0.00058	TRUE	59	258
84100	ARL6	ADP-ribosylation factor-like 6	1.428	1.1878	1.72	0.00015	0.00058	TRUE	58	348
4886	NPY1R	neuropeptide Y receptor Y1	1.552	1.2364	1.95	0.00015	0.00059	TRUE	41	223
8702	B4GALT4	UDP-Gal:betaGlcNAc beta 1,4- galactosyltransferase, polypeptide 4	1.375	1.1661	1.62	0.00015	0.00059	TRUE	76	321
8856	NR1I2	nuclear receptor subfamily 1, group I, member 2	1.658	1.2762	2.15	0.00015	0.00059	TRUE	30	140
84312	BRMS1L	breast cancer metastasis-suppressor 1-like	1.43	1.1884	1.72	0.00015	0.00059	TRUE	57	290
55719	FAM178A	family with sequence similarity 178, member A	1.312	1.1397	1.51	0.00015	0.00059	TRUE	98	440
56154	TEX15	testis expressed 15	1.538	1.2307	1.92	0.00015	0.0006	TRUE	40	220
64282	PAPD5	PAP associated domain containing 5	1.35	1.1557	1.58	0.00016	0.0006	TRUE	82	378
22843	PPM1E	protein phosphatase, Mg2+/Mn2+ dependent, 1E	1.451	1.1965	1.76	0.00016	0.0006	TRUE	54	253
11107	PRDM5	PR domain containing 5	1.516	1.222	1.88	0.00016	0.0006	TRUE	43	210
84629	TNRC18	trinucleotide repeat containing 18	1.439	1.1915	1.74	0.00016	0.0006	TRUE	55	256
219938	SPATA19	spermatogenesis associated 19	2.165	1.4507	3.23	0.00016	0.0006	TRUE	13	49
2969	GTF2I	general transcription factor IIi	1.432	1.1887	1.72	0.00016	0.0006	TRUE	55	255
526	ATP6V1B2	ATPase, H+ transporting, lysosomal 56/58kDa, V1 subunit B2	1.495	1.2136	1.84	0.00016	0.0006	TRUE	52	280
10783	NEK6	NIMA (never in mitosis gene a)-related kinase 6	1.591	1.2503	2.02	0.00016	0.0006	TRUE	35	136
677837	SNORA60	small nucleolar RNA, H/ACA box 60	1.697	1.2896	2.23	0.00016	0.0006	TRUE	26	133
57084	SLC17A6	solute carrier family 17 (sodium-dependent inorganic phosphate cotransporter), member 6	1.412	1.1805	1.69	0.00016	0.00061	TRUE	64	348
54439	RBM27	RNA binding motif protein 27	1.394	1.1731	1.66	0.00016	0.00061	TRUE	68	292
202243	CCDC125	coiled-coil domain containing 125	1.456	1.1982	1.77	0.00016	0.00061	TRUE	60	320
3547	IGSF1	immunoglobulin superfamily, member 1	1.433	1.1891	1.73	0.00016	0.00061	TRUE	59	258
4637	MYL6	myosin, light chain 6, alkali, smooth muscle and non-muscle	1.59	1.2499	2.02	0.00016	0.00061	TRUE	34	125
54431	DNAJC10	DnaJ (Hsp40) homolog, subfamily C, member 10	1.381	1.1681	1.63	0.00016	0.00061	TRUE	75	356
50945	TBX22	T-box 22	1.547	1.2334	1.94	0.00016	0.00061	TRUE	41	209
57143	ADCK1	aarF domain containing kinase 1	1.55	1.2347	1.95	0.00016	0.00061	TRUE	41	191
54778	RNF111	ring finger protein 111	1.414	1.1811	1.69	0.00016	0.00061	TRUE	61	359
54107	POLE3	polymerase (DNA directed), epsilon 3 (p17 subunit)	1.562	1.2389	1.97	0.00016	0.00061	TRUE	38	178
9901	SRGAP3	SLIT-ROBO Rho GTPase activating protein 3	1.387	1.1704	1.64	0.00016	0.00061	TRUE	69	303
168455	FLJ36031	hypothetical protein FLJ36031	1.504	1.2167	1.86	0.00016	0.00061	TRUE	50	224
78997	GDAP1L1	ganglioside-induced differentiation-associated protein 1-like 1	1.518	1.2221	1.89	0.00016	0.00061	TRUE	48	210
23262	PPIP5K2	diphosphoinositol pentakisphosphate kinase 2	1.402	1.1761	1.67	0.00016	0.00061	TRUE	64	396
9166	EBAG9	estrogen receptor binding site associated, antigen, 9	1.359	1.1587	1.59	0.00016	0.00061	TRUE	74	337
7257	TSNAX	translin-associated factor X	1.42	1.1834	1.7	0.00016	0.00061	TRUE	59	362
79691	QTRTD1	queuine tRNA-ribosyltransferase domain containing 1	1.386	1.1696	1.64	0.00016	0.00061	TRUE	69	338
154214	RNF217	ring finger protein 217	1.657	1.2746	2.15	0.00016	0.00061	TRUE	37	165
5896	RAG1	recombination activating gene 1	1.34	1.1508	1.56	0.00016	0.00061	TRUE	84	471
55128	TRIM68	tripartite motif containing 68	1.473	1.2043	1.8	0.00016	0.00061	TRUE	51	212
141	ADPRH	ADP-ribosylarginine hydrolase	1.517	1.2215	1.88	0.00016	0.00061	TRUE	48	180
55113	XKR8	XK, Kell blood group complex subunit-related family, member 8	1.641	1.2686	2.12	0.00016	0.00061	TRUE	30	104
7355	SLC35A2	solute carrier family 35 (UDP-galactose transporter), member A2	1.397	1.1742	1.66	0.00016	0.00061	TRUE	64	250
55132	LARP1B	La ribonucleoprotein domain family, member 1B	1.313	1.1395	1.51	0.00016	0.00061	TRUE	100	562
5935	RBM3	RNA binding motif (RNP1, RRM) protein 3	1.52	1.2226	1.89	0.00016	0.00061	TRUE	40	214
133015	PACRGL	PARK2 co-regulated-like	1.374	1.1649	1.62	0.00016	0.00061	TRUE	73	368
1282	COL4A1	collagen, type IV, alpha 1	1.403	1.1764	1.67	0.00016	0.00062	TRUE	69	277
5529	PPP2R5E	protein phosphatase 2, regulatory subunit B', epsilon isoform	1.348	1.1539	1.57	0.00016	0.00062	TRUE	90	460
51077	FCF1	FCF1 small subunit (SSU) processome component homolog (S. cerevisiae)	1.47	1.203	1.8	0.00017	0.00062	TRUE	55	269
388951	TSPYL6	TSPY-like 6	1.67	1.2789	2.18	0.00017	0.00062	TRUE	27	152
23451	SF3B1	splicing factor 3b, subunit 1, 155kDa	1.385	1.169	1.64	0.00017	0.00062	TRUE	68	424
10427	SEC24B	SEC24 family, member B (S. cerevisiae)	1.581	1.2456	2.01	0.00017	0.00062	TRUE	36	222
257194	NEGR1	neuronal growth regulator 1	1.404	1.1766	1.68	0.00017	0.00062	TRUE	64	283
26225	ARL5A	ADP-ribosylation factor-like 5A	1.537	1.2286	1.92	0.00017	0.00062	TRUE	41	214
3146	HMGB1	high-mobility group box 1	1.435	1.1891	1.73	0.00017	0.00062	TRUE	57	327
64116	SLC39A8	solute carrier family 39 (zinc transporter), member 8	1.347	1.1536	1.57	0.00017	0.00062	TRUE	91	387
10979	FERMT2	fermitin family member 2	1.397	1.1737	1.66	0.00017	0.00062	TRUE	66	301
57507	ZNF608	zinc finger protein 608	1.393	1.1722	1.66	0.00017	0.00062	TRUE	65	299
55151	TMEM38B	transmembrane protein 38B	1.447	1.1937	1.75	0.00017	0.00062	TRUE	60	258
151056	PLB1	phospholipase B1	1.327	1.145	1.54	0.00017	0.00062	TRUE	89	388
438	ASMT	acetylserotonin O-methyltransferase	2.383	1.5158	3.75	0.00017	0.00062	TRUE	10	14
1288	COL4A6	collagen, type IV, alpha 6	1.431	1.1871	1.72	0.00017	0.00063	TRUE	54	238
353299	RGSL1	regulator of G-protein signaling like 1	1.439	1.1904	1.74	0.00017	0.00063	TRUE	53	329
55629	PNRC2	proline-rich nuclear receptor coactivator 2	1.471	1.2031	1.8	0.00017	0.00063	TRUE	46	192
159163	RBMY1F	RNA binding motif protein, Y-linked, family 1, member F	1.58	1.2447	2	0.00017	0.00063	TRUE	36	130
646915	ZNF806	zinc finger protein 806	1.661	1.2751	2.16	0.00017	0.00063	TRUE	32	159
9354	UBE4A	ubiquitination factor E4A (UFD2 homolog, yeast)	1.5	1.2141	1.85	0.00017	0.00063	TRUE	47	228
386618	KCTD4	potassium channel tetramerisation domain containing 4	1.469	1.2019	1.79	0.00017	0.00063	TRUE	52	244
7357	UGCG	UDP-glucose ceramide glucosyltransferase	1.609	1.2556	2.06	0.00017	0.00063	TRUE	33	109
55999	NXF4	nuclear RNA export factor 4 pseudogene	1.574	1.2423	1.99	0.00017	0.00063	TRUE	35	172
4009	LMX1A	LIM homeobox transcription factor 1, alpha	1.446	1.1929	1.75	0.00017	0.00063	TRUE	57	256
80853	JHDM1D	jumonji C domain containing histone demethylase 1 homolog D (S. cerevisiae)	1.505	1.216	1.86	0.00017	0.00063	TRUE	41	227
4034	LRCH4	leucine-rich repeats and calponin homology (CH) domain containing 4	1.787	1.3201	2.42	0.00017	0.00063	TRUE	31	91
197358	NLRC3	NLR family, CARD domain containing 3	1.577	1.2434	2	0.00017	0.00063	TRUE	35	173
652276	LOC652276	hypothetical LOC652276	1.616	1.2578	2.08	0.00017	0.00064	TRUE	33	144
1836	SLC26A2	solute carrier family 26 (sulfate transporter), member 2	1.671	1.2783	2.19	0.00017	0.00064	TRUE	32	149
27343	POLL	polymerase (DNA directed), lambda	1.758	1.3095	2.36	0.00017	0.00064	TRUE	24	112
1316	KLF6	Kruppel-like factor 6	1.417	1.1812	1.7	0.00017	0.00064	TRUE	64	312
200933	FBXO45	F-box protein 45	1.491	1.2102	1.84	0.00017	0.00064	TRUE	53	238
1572	CYP2F1	cytochrome P450, family 2, subfamily F, polypeptide 1	1.538	1.2282	1.93	0.00018	0.00064	TRUE	36	194
131096	KCNH8	potassium voltage-gated channel, subfamily H (eag-related), member 8	1.356	1.1564	1.59	0.00018	0.00064	TRUE	77	409
157506	RDH10	retinol dehydrogenase 10 (all-trans)	1.509	1.217	1.87	0.00018	0.00064	TRUE	41	231
56924	PAK6	p21 protein (Cdc42/Rac)-activated kinase 6	1.547	1.2317	1.94	0.00018	0.00064	TRUE	38	180
9687	GREB1	growth regulation by estrogen in breast cancer 1	1.384	1.1676	1.64	0.00018	0.00064	TRUE	66	330
285193	DUSP28	dual specificity phosphatase 28	1.473	1.2031	1.8	0.00018	0.00064	TRUE	49	209
283078	MKX	mohawk homeobox	1.402	1.1748	1.67	0.00018	0.00064	TRUE	65	292
55334	SLC39A9	solute carrier family 39 (zinc transporter), member 9	1.34	1.15	1.56	0.00018	0.00064	TRUE	95	482
84916	CIRH1A	cirrhosis, autosomal recessive 1A (cirhin)	1.505	1.2154	1.86	0.00018	0.00065	TRUE	44	229
91647	ATPAF2	ATP synthase mitochondrial F1 complex assembly factor 2	1.724	1.2967	2.29	0.00018	0.00065	TRUE	24	145
1602	DACH1	dachshund homolog 1 (Drosophila)	1.416	1.1806	1.7	0.00018	0.00065	TRUE	62	346
9570	GOSR2	golgi SNAP receptor complex member 2	1.351	1.1541	1.58	0.00018	0.00065	TRUE	80	330
143188	LOC143188	hypothetical LOC143188	1.526	1.2233	1.9	0.00018	0.00065	TRUE	39	176
9556	C14orf2	chromosome 14 open reading frame 2	1.523	1.2221	1.9	0.00018	0.00065	TRUE	44	174
9378	NRXN1	neurexin 1	1.429	1.1856	1.72	0.00018	0.00065	TRUE	58	300
114548	NLRP3	NLR family, pyrin domain containing 3	1.584	1.2453	2.01	0.00018	0.00065	TRUE	36	155
9223	MAGI1	membrane associated guanylate kinase, WW and PDZ domain containing 1	1.329	1.1454	1.54	0.00018	0.00065	TRUE	92	442
648	BMI1	BMI1 polycomb ring finger oncogene	1.455	1.1959	1.77	0.00018	0.00065	TRUE	53	296
9743	ARHGAP32	Rho GTPase activating protein 32	1.37	1.1618	1.61	0.00018	0.00065	TRUE	72	360
114905	C1QTNF7	C1q and tumor necrosis factor related protein 7	1.458	1.1967	1.78	0.00018	0.00065	TRUE	50	208
57763	ANKRA2	ankyrin repeat, family A (RFXANK-like), 2	1.543	1.2296	1.94	0.00018	0.00065	TRUE	41	214
6654	SOS1	son of sevenless homolog 1 (Drosophila)	1.35	1.154	1.58	0.00018	0.00065	TRUE	89	427
114836	SLAMF6	SLAM family member 6	1.553	1.2334	1.96	0.00018	0.00065	TRUE	39	218
440867	FLJ16124	FLJ16124 protein	1.403	1.1751	1.67	0.00018	0.00065	TRUE	59	284
3176	HNMT	histamine N-methyltransferase	1.418	1.1811	1.7	0.00018	0.00065	TRUE	66	322
10060	ABCC9	ATP-binding cassette, sub-family C (CFTR/MRP), member 9	1.392	1.1708	1.66	0.00018	0.00065	TRUE	72	409
132430	PABPC4L	poly(A) binding protein, cytoplasmic 4-like	1.532	1.2254	1.92	0.00018	0.00065	TRUE	46	233
55964	2011-09-03	septin 3	1.44	1.1896	1.74	0.00018	0.00066	TRUE	54	263
56252	YLPM1	YLP motif containing 1	1.353	1.1549	1.59	0.00018	0.00066	TRUE	78	376
23067	SETD1B	SET domain containing 1B	1.613	1.2557	2.07	0.00018	0.00066	TRUE	30	146
80746	TSEN2	tRNA splicing endonuclease 2 homolog (S. cerevisiae)	1.405	1.1758	1.68	0.00018	0.00066	TRUE	66	297
80227	PAAF1	proteasomal ATPase-associated factor 1	1.404	1.1752	1.68	0.00018	0.00066	TRUE	61	282
84085	FBXO30	F-box protein 30	1.45	1.1934	1.76	0.00019	0.00066	TRUE	62	264
4040	LRP6	low density lipoprotein receptor-related protein 6	1.415	1.1796	1.7	0.00019	0.00066	TRUE	59	247
80254	CEP63	centrosomal protein 63kDa	1.362	1.1582	1.6	0.00019	0.00066	TRUE	76	352
113278	C20orf54	chromosome 20 open reading frame 54	1.686	1.2821	2.22	0.00019	0.00066	TRUE	27	101
142686	ASB14	ankyrin repeat and SOCS box containing 14	1.838	1.3357	2.53	0.00019	0.00066	TRUE	25	161
2935	GSPT1	G1 to S phase transition 1	1.499	1.2123	1.85	0.00019	0.00066	TRUE	42	236
6400	SEL1L	sel-1 suppressor of lin-12-like (C. elegans)	1.396	1.172	1.66	0.00019	0.00066	TRUE	66	336
22903	BTBD3	BTB (POZ) domain containing 3	1.426	1.1837	1.72	0.00019	0.00067	TRUE	57	293
10498	CARM1	coactivator-associated arginine methyltransferase 1	1.457	1.1961	1.78	0.00019	0.00067	TRUE	51	180
203523	ZNF449	zinc finger protein 449	1.349	1.1531	1.58	0.00019	0.00067	TRUE	78	424
4628	MYH10	myosin, heavy chain 10, non-muscle	1.578	1.2422	2.01	0.00019	0.00067	TRUE	36	219
26091	HERC4	hect domain and RLD 4	1.345	1.1512	1.57	0.00019	0.00067	TRUE	83	413
460	ASTN1	astrotactin 1	1.541	1.2282	1.93	0.00019	0.00067	TRUE	54	250
7181	NR2C1	nuclear receptor subfamily 2, group C, member 1	1.484	1.2061	1.83	0.00019	0.00067	TRUE	60	314
79954	NOL10	nucleolar protein 10	1.583	1.244	2.02	0.00019	0.00067	TRUE	34	196
51643	TMBIM4	transmembrane BAX inhibitor motif containing 4	1.53	1.2236	1.91	0.00019	0.00067	TRUE	42	202
56999	ADAMTS9	ADAM metallopeptidase with thrombospondin type 1 motif, 9	1.329	1.1446	1.54	0.00019	0.00067	TRUE	84	385
3267	AGFG1	ArfGAP with FG repeats 1	1.614	1.255	2.07	0.00019	0.00067	TRUE	32	165
84319	C3orf26	chromosome 3 open reading frame 26	3.002	1.6848	5.35	0.00019	0.00068	TRUE	8	52
4065	LY75	lymphocyte antigen 75	1.428	1.184	1.72	0.00019	0.00068	TRUE	57	295
7078	TIMP3	TIMP metallopeptidase inhibitor 3	1.555	1.233	1.96	0.00019	0.00068	TRUE	38	195
285761	DCBLD1	discoidin, CUB and LCCL domain containing 1	1.433	1.1859	1.73	0.00019	0.00068	TRUE	53	260
84240	ZCCHC9	zinc finger, CCHC domain containing 9	1.85	1.3385	2.56	0.00019	0.00068	TRUE	20	118
8693	GALNT4	UDP-N-acetyl-alpha-D-galactosamine:polypeptide N-acetylgalactosaminyltransferase 4 (GalNAc-T4)	1.431	1.185	1.73	0.00019	0.00068	TRUE	60	274
5083	PAX9	paired box 9	1.396	1.1713	1.66	0.00019	0.00068	TRUE	64	323
2000	ELF4	E74-like factor 4 (ets domain transcription factor)	1.559	1.2343	1.97	0.00019	0.00068	TRUE	35	152
4361	MRE11A	MRE11 meiotic recombination 11 homolog A (S. cerevisiae)	1.545	1.2289	1.94	0.00019	0.00068	TRUE	37	215
3078	CFHR1	complement factor H-related 1	2.876	1.6504	5.01	0.00019	0.00068	TRUE	7	36
440248	LOC440248	hect domain and RLD 2 pseudogene 9	1.381	1.1652	1.64	0.00019	0.00068	TRUE	66	267
285498	RNF212	ring finger protein 212	1.661	1.272	2.17	0.00019	0.00068	TRUE	42	238
91749	KIAA1919	KIAA1919	1.528	1.2226	1.91	0.0002	0.00069	TRUE	41	195
23513	SCRIB	scribbled homolog (Drosophila)	1.916	1.3608	2.7	0.0002	0.00069	TRUE	18	59
84159	ARID5B	AT rich interactive domain 5B (MRF1-like)	1.356	1.1553	1.59	0.0002	0.00069	TRUE	77	373
9870	KIAA0317	KIAA0317	1.414	1.1783	1.7	0.0002	0.00069	TRUE	58	233
57481	KIAA1210	KIAA1210	1.493	1.2091	1.84	0.0002	0.00069	TRUE	53	254
56946	C11orf30	chromosome 11 open reading frame 30	1.298	1.1316	1.49	0.0002	0.00069	TRUE	102	525
10150	MBNL2	muscleblind-like 2 (Drosophila)	1.347	1.1516	1.58	0.0002	0.00069	TRUE	81	430
26223	FBXL21	F-box and leucine-rich repeat protein 21 (gene/pseudogene)	1.702	1.2863	2.25	0.0002	0.00069	TRUE	26	211
84913	ATOH8	atonal homolog 8 (Drosophila)	1.716	1.2911	2.28	0.0002	0.00069	TRUE	26	164
6331	SCN5A	sodium channel, voltage-gated, type V, alpha subunit	1.747	1.3021	2.34	0.0002	0.00069	TRUE	22	151
29841	GRHL1	grainyhead-like 1 (Drosophila)	1.374	1.1621	1.62	0.0002	0.00069	TRUE	72	374
23038	WDTC1	WD and tetratricopeptide repeats 1	1.381	1.1651	1.64	0.0002	0.00069	TRUE	67	308
8445	DYRK2	dual-specificity tyrosine-(Y)-phosphorylation regulated kinase 2	1.408	1.1754	1.69	0.0002	0.0007	TRUE	75	328
3708	ITPR1	inositol 1,4,5-triphosphate receptor, type 1	1.366	1.1589	1.61	0.0002	0.0007	TRUE	73	339
83607	AMMECR1L	AMME chromosomal region gene 1-like	1.428	1.1833	1.72	0.0002	0.0007	TRUE	57	250
26266	SLC13A4	solute carrier family 13 (sodium/sulfate symporters), member 4	1.486	1.2059	1.83	0.0002	0.0007	TRUE	47	265
1536	CYBB	cytochrome b-245, beta polypeptide	1.391	1.1687	1.66	0.0002	0.0007	TRUE	66	347
85415	RHPN2	rhophilin, Rho GTPase binding protein 2	1.479	1.2032	1.82	0.0002	0.0007	TRUE	56	222
961	CD47	CD47 molecule	1.379	1.164	1.63	0.0002	0.0007	TRUE	76	342
29953	TRHDE	thyrotropin-releasing hormone degrading enzyme	1.424	1.1817	1.72	0.0002	0.0007	TRUE	59	253
79839	CCDC102B	coiled-coil domain containing 102B	1.351	1.1528	1.58	0.0002	0.0007	TRUE	76	342
291	SLC25A4	solute carrier family 25 (mitochondrial carrier; adenine nucleotide translocator), member 4	1.428	1.1832	1.72	0.0002	0.0007	TRUE	53	250
100093631	LOC100093631	general transcription factor II, i, pseudogene	1.564	1.2351	1.98	0.0002	0.0007	TRUE	34	174
157570	ESCO2	establishment of cohesion 1 homolog 2 (S. cerevisiae)	1.329	1.1438	1.54	0.0002	0.00071	TRUE	88	455
9314	KLF4	Kruppel-like factor 4 (gut)	1.43	1.1838	1.73	0.00021	0.00071	TRUE	60	281
5648	MASP1	mannan-binding lectin serine peptidase 1 (C4/C2 activating component of Ra-reactive factor)	1.371	1.1607	1.62	0.00021	0.00071	TRUE	79	356
115825	WDFY2	WD repeat and FYVE domain containing 2	1.403	1.1732	1.68	0.00021	0.00071	TRUE	69	312
54947	LPCAT2	lysophosphatidylcholine acyltransferase 2	1.556	1.232	1.97	0.00021	0.00071	TRUE	40	231
64744	SMAP2	small ArfGAP2	1.499	1.2105	1.86	0.00021	0.00071	TRUE	49	181
483	ATP1B3	ATPase, Na+/K+ transporting, beta 3 polypeptide	1.462	1.1963	1.79	0.00021	0.00071	TRUE	54	288
5457	POU4F1	POU class 4 homeobox 1	1.587	1.2433	2.03	0.00021	0.00071	TRUE	35	189
55758	RCOR3	REST corepressor 3	1.322	1.1408	1.53	0.00021	0.00071	TRUE	91	478
55732	C1orf112	chromosome 1 open reading frame 112	1.337	1.1468	1.56	0.00021	0.00071	TRUE	81	390
654412	FAM138B	family with sequence similarity 138, member B	1.72	1.2915	2.29	0.00021	0.00071	TRUE	24	102
92736	OTOP2	otopetrin 2	1.806	1.3213	2.47	0.00021	0.00071	TRUE	19	65
79171	RBM42	RNA binding motif protein 42	1.748	1.3011	2.35	0.00021	0.00071	TRUE	23	109
6752	SSTR2	somatostatin receptor 2	1.495	1.2088	1.85	0.00021	0.00071	TRUE	40	168
27314	RAB30	RAB30, member RAS oncogene family	1.472	1.1998	1.8	0.00021	0.00071	TRUE	48	260
55635	DEPDC1	DEP domain containing 1	1.556	1.2316	1.97	0.00021	0.00071	TRUE	38	204
55856	ACOT13	acyl-CoA thioesterase 13	1.568	1.236	1.99	0.00021	0.00071	TRUE	34	185
387640	C10orf140	chromosome 10 open reading frame 140	1.443	1.1888	1.75	0.00021	0.00071	TRUE	54	300
57509	MTUS1	microtubule associated tumor suppressor 1	1.422	1.1803	1.71	0.00021	0.00072	TRUE	59	292
64927	TTC23	tetratricopeptide repeat domain 23	1.503	1.2118	1.87	0.00021	0.00072	TRUE	48	257
90933	TRIM41	tripartite motif containing 41	1.422	1.1802	1.71	0.00021	0.00072	TRUE	57	268
11051	NUDT21	nudix (nucleoside diphosphate linked moiety X)-type motif 21	1.438	1.1865	1.74	0.00021	0.00072	TRUE	52	267
23683	PRKD3	protein kinase D3	1.348	1.1509	1.58	0.00021	0.00072	TRUE	78	376
8803	SUCLA2	succinate-CoA ligase, ADP-forming, beta subunit	1.375	1.1617	1.63	0.00021	0.00072	TRUE	75	318
65217	PCDH15	protocadherin-related 15	1.321	1.14	1.53	0.00021	0.00072	TRUE	98	545
10269	ZMPSTE24	zinc metallopeptidase (STE24 homolog, S. cerevisiae)	1.493	1.2074	1.85	0.00021	0.00072	TRUE	44	256
4139	MARK1	MAP/microtubule affinity-regulating kinase 1	1.325	1.1416	1.54	0.00021	0.00072	TRUE	101	456
84896	ATAD1	ATPase family, AAA domain containing 1	1.515	1.2159	1.89	0.00021	0.00072	TRUE	42	199
7204	TRIO	triple functional domain (PTPRF interacting)	1.391	1.1681	1.66	0.00021	0.00072	TRUE	63	330
760	CA2	carbonic anhydrase II	1.566	1.2351	1.99	0.00021	0.00072	TRUE	36	193
2117	ETV3	ets variant 3	1.624	1.2562	2.1	0.00021	0.00073	TRUE	29	135
57486	NLN	neurolysin (metallopeptidase M3 family)	1.416	1.1776	1.7	0.00021	0.00073	TRUE	58	309
8065	CUL5	cullin 5	1.318	1.1387	1.53	0.00022	0.00073	TRUE	95	460
83449	PMFBP1	polyamine modulated factor 1 binding protein 1	1.824	1.3267	2.51	0.00022	0.00073	TRUE	22	89
5289	PIK3C3	phosphoinositide-3-kinase, class 3	1.447	1.1896	1.76	0.00022	0.00073	TRUE	55	330
55904	MLL5	myeloid/lymphoid or mixed-lineage leukemia 5 (trithorax homolog, Drosophila)	1.318	1.1386	1.53	0.00022	0.00073	TRUE	90	542
23137	SMC5	structural maintenance of chromosomes 5	1.591	1.244	2.04	0.00022	0.00073	TRUE	38	221
648740	LOC648740	actin, beta pseudogene	1.622	1.2551	2.1	0.00022	0.00073	TRUE	30	127
55374	TMCO6	transmembrane and coiled-coil domains 6	1.653	1.2663	2.16	0.00022	0.00073	TRUE	27	162
2595	GANC	glucosidase, alpha; neutral C	1.407	1.1742	1.69	0.00022	0.00073	TRUE	65	326
56940	DUSP22	dual specificity phosphatase 22	1.509	1.2131	1.88	0.00022	0.00073	TRUE	45	160
10614	HEXIM1	hexamethylene bis-acetamide inducible 1	1.522	1.2179	1.9	0.00022	0.00073	TRUE	40	187
7363	UGT2B4	UDP glucuronosyltransferase 2 family, polypeptide B4	1.851	1.3353	2.57	0.00022	0.00073	TRUE	19	101
10592	SMC2	structural maintenance of chromosomes 2	1.463	1.1955	1.79	0.00022	0.00073	TRUE	48	293
89845	ABCC10	ATP-binding cassette, sub-family C (CFTR/MRP), member 10	1.744	1.2984	2.34	0.00022	0.00073	TRUE	23	77
127294	MYOM3	myomesin family, member 3	1.471	1.1986	1.8	0.00022	0.00074	TRUE	43	239
644997	C1orf200	chromosome 1 open reading frame 200	1.752	1.3012	2.36	0.00022	0.00074	TRUE	21	92
84918	LRP11	low density lipoprotein receptor-related protein 11	1.447	1.1893	1.76	0.00022	0.00074	TRUE	48	242
4026	LPP	LIM domain containing preferred translocation partner in lipoma	1.294	1.1287	1.48	0.00022	0.00074	TRUE	102	528
23510	KCTD2	potassium channel tetramerisation domain containing 2	1.6	1.2468	2.05	0.00022	0.00074	TRUE	34	164
55501	CHST12	carbohydrate (chondroitin 4) sulfotransferase 12	1.974	1.3759	2.83	0.00022	0.00074	TRUE	14	76
1662	DDX10	DEAD (Asp-Glu-Ala-Asp) box polypeptide 10	1.441	1.1871	1.75	0.00022	0.00074	TRUE	54	247
51444	RNF138	ring finger protein 138	1.46	1.1943	1.79	0.00022	0.00074	TRUE	47	256
96459	FNIP1	folliculin interacting protein 1	1.429	1.1823	1.73	0.00022	0.00074	TRUE	59	286
6091	ROBO1	roundabout, axon guidance receptor, homolog 1 (Drosophila)	1.449	1.1898	1.76	0.00022	0.00074	TRUE	67	383
9828	ARHGEF17	Rho guanine nucleotide exchange factor (GEF) 17	1.573	1.2366	2	0.00022	0.00074	TRUE	36	144
6555	SLC10A2	solute carrier family 10 (sodium/bile acid cotransporter family), member 2	1.561	1.2325	1.98	0.00022	0.00074	TRUE	36	180
55023	PHIP	pleckstrin homology domain interacting protein	1.457	1.1929	1.78	0.00022	0.00075	TRUE	51	256
60682	SMAP1	small ArfGAP 1	1.349	1.1507	1.58	0.00022	0.00075	TRUE	76	422
9641	IKBKE	inhibitor of kappa light polypeptide gene enhancer in B-cells, kinase epsilon	1.656	1.2666	2.16	0.00023	0.00075	TRUE	28	119
8434	RECK	reversion-inducing-cysteine-rich protein with kazal motifs	1.312	1.1358	1.52	0.00023	0.00075	TRUE	94	519
10658	CELF1	CUGBP, Elav-like family member 1	1.336	1.1452	1.56	0.00023	0.00075	TRUE	78	411
645974	PABPC1L2B	poly(A) binding protein, cytoplasmic 1-like 2B	1.527	1.219	1.91	0.00023	0.00075	TRUE	39	199
55109	AGGF1	angiogenic factor with G patch and FHA domains 1	1.344	1.1484	1.57	0.00023	0.00075	TRUE	84	399
51274	KLF3	Kruppel-like factor 3 (basic)	1.385	1.1649	1.65	0.00023	0.00075	TRUE	69	382
7056	THBD	thrombomodulin	1.634	1.2584	2.12	0.00023	0.00075	TRUE	28	204
5555	PRH2	proline-rich protein HaeIII subfamily 2	1.563	1.2325	1.98	0.00023	0.00075	TRUE	49	263
650655	ABCA17P	ATP-binding cassette, sub-family A (ABC1), member 17, pseudogene	1.474	1.1992	1.81	0.00023	0.00075	TRUE	44	277
1783	DYNC1LI2	dynein, cytoplasmic 1, light intermediate chain 2	1.4	1.1707	1.67	0.00023	0.00075	TRUE	67	320
3198	HOXA1	homeobox A1	1.434	1.1839	1.74	0.00023	0.00075	TRUE	54	250
245932	DEFB119	defensin, beta 119	1.731	1.293	2.32	0.00023	0.00075	TRUE	24	83
2151	F2RL2	coagulation factor II (thrombin) receptor-like 2	1.47	1.1977	1.8	0.00023	0.00075	TRUE	44	196
338739	LOC338739	hypothetical LOC338739	1.516	1.2151	1.89	0.00023	0.00075	TRUE	38	182
114815	SORCS1	sortilin-related VPS10 domain containing receptor 1	1.342	1.1474	1.57	0.00023	0.00075	TRUE	87	462
6524	SLC5A2	solute carrier family 5 (sodium/glucose cotransporter), member 2	1.535	1.2222	1.93	0.00023	0.00075	TRUE	37	144
5728	PTEN	phosphatase and tensin homolog	1.332	1.1434	1.55	0.00023	0.00076	TRUE	87	449
57688	ZSWIM6	zinc finger, SWIM-type containing 6	1.359	1.1545	1.6	0.00023	0.00076	TRUE	73	402
4277	MICB	MHC class I polypeptide-related sequence B	1.414	1.1759	1.7	0.00023	0.00076	TRUE	60	210
3953	LEPR	leptin receptor	1.372	1.1593	1.62	0.00023	0.00076	TRUE	74	367
84961	FBXL20	F-box and leucine-rich repeat protein 20	1.532	1.2207	1.92	0.00023	0.00076	TRUE	38	175
93380	MMGT1	membrane magnesium transporter 1	1.391	1.1666	1.66	0.00023	0.00076	TRUE	65	296
51552	RAB14	RAB14, member RAS oncogene family	1.438	1.1851	1.75	0.00023	0.00076	TRUE	55	316
130074	FAM168B	family with sequence similarity 168, member B	1.533	1.2211	1.93	0.00023	0.00076	TRUE	38	176
54887	UHRF1BP1	UHRF1 binding protein 1	1.404	1.172	1.68	0.00023	0.00076	TRUE	58	260
10638	SPHAR	S-phase response (cyclin related)	2.33	1.485	3.66	0.00023	0.00076	TRUE	8	44
147429	C18orf16	chromosome 18 open reading frame 16	1.376	1.1608	1.63	0.00023	0.00076	TRUE	65	389
54838	C10orf26	chromosome 10 open reading frame 26	1.421	1.1785	1.71	0.00023	0.00076	TRUE	57	275
93487	MAPK1IP1L	mitogen-activated protein kinase 1 interacting protein 1-like	1.5	1.2084	1.86	0.00023	0.00076	TRUE	42	186
84866	TMEM25	transmembrane protein 25	1.467	1.196	1.8	0.00023	0.00076	TRUE	51	221
7746	ZNF193	zinc finger protein 193	1.76	1.3024	2.38	0.00023	0.00076	TRUE	25	62
93594	WDR67	WD repeat domain 67	1.34	1.1466	1.57	0.00023	0.00076	TRUE	81	404
643803	KRTAP24-1	keratin associated protein 24-1	1.71	1.2846	2.28	0.00024	0.00076	TRUE	30	177
696	BTN1A1	butyrophilin, subfamily 1, member A1	1.599	1.245	2.05	0.00024	0.00076	TRUE	32	166
23528	ZNF281	zinc finger protein 281	1.502	1.2091	1.87	0.00024	0.00077	TRUE	49	259
55084	SOBP	sine oculis binding protein homolog (Drosophila)	1.414	1.1754	1.7	0.00024	0.00077	TRUE	59	288
55729	ATF7IP	activating transcription factor 7 interacting protein	1.355	1.1524	1.59	0.00024	0.00077	TRUE	77	381
221	ALDH3B1	aldehyde dehydrogenase 3 family, member B1	1.631	1.2564	2.12	0.00024	0.00077	TRUE	32	116
9025	RNF8	ring finger protein 8	1.458	1.1924	1.78	0.00024	0.00077	TRUE	57	277
100130954	LOC100130954	hypothetical LOC100130954	1.907	1.3516	2.69	0.00024	0.00077	TRUE	19	94
10231	RCAN2	regulator of calcineurin 2	1.6	1.2453	2.06	0.00024	0.00077	TRUE	36	246
23352	UBR4	ubiquitin protein ligase E3 component n-recognin 4	1.433	1.1827	1.74	0.00024	0.00077	TRUE	50	256
11285	B4GALT7	xylosylprotein beta 1,4-galactosyltransferase, polypeptide 7 (galactosyltransferase I)	2.337	1.486	3.68	0.00024	0.00077	TRUE	10	69
3113	HLA-DPA1	major histocompatibility complex, class II, DP alpha 1	1.526	1.218	1.91	0.00024	0.00077	TRUE	39	134
23637	RABGAP1	RAB GTPase activating protein 1	1.339	1.1458	1.56	0.00024	0.00077	TRUE	82	451
5612	PRKRIR	protein-kinase, interferon-inducible double stranded RNA dependent inhibitor, repressor of (P58 repressor)	1.522	1.2165	1.91	0.00024	0.00077	TRUE	39	201
55346	TCP11L1	t-complex 11 (mouse)-like 1	1.428	1.1807	1.73	0.00024	0.00077	TRUE	54	299
2746	GLUD1	glutamate dehydrogenase 1	1.493	1.2056	1.85	0.00024	0.00077	TRUE	47	208
5744	PTHLH	parathyroid hormone-like hormone	1.368	1.1572	1.62	0.00024	0.00077	TRUE	73	398
2246	FGF1	fibroblast growth factor 1 (acidic)	1.447	1.188	1.76	0.00024	0.00077	TRUE	51	263
1431	CS	citrate synthase	1.406	1.172	1.69	0.00024	0.00078	TRUE	67	334
79830	ZMYM1	zinc finger, MYM-type 1	1.321	1.1384	1.53	0.00024	0.00078	TRUE	88	429
171586	ABHD3	abhydrolase domain containing 3	1.351	1.1507	1.59	0.00024	0.00078	TRUE	77	381
6173	RPL36A	ribosomal protein L36a	1.477	1.1994	1.82	0.00024	0.00078	TRUE	50	184
8778	SIGLEC5	sialic acid binding Ig-like lectin 5	1.805	1.3169	2.47	0.00024	0.00078	TRUE	21	80
29994	BAZ2B	bromodomain adjacent to zinc finger domain, 2B	1.284	1.1236	1.47	0.00024	0.00078	TRUE	113	505
89910	UBE3B	ubiquitin protein ligase E3B	1.383	1.1632	1.65	0.00024	0.00078	TRUE	76	419
387921	NHLRC3	NHL repeat containing 3	1.4	1.1696	1.68	0.00024	0.00078	TRUE	62	334
355	FAS	Fas (TNF receptor superfamily, member 6)	1.372	1.1588	1.63	0.00024	0.00078	TRUE	85	405
64151	NCAPG	non-SMC condensin I complex, subunit G	1.515	1.2135	1.89	0.00024	0.00078	TRUE	40	163
79848	CSPP1	centrosome and spindle pole associated protein 1	1.407	1.1722	1.69	0.00024	0.00078	TRUE	61	368
79776	ZFHX4	zinc finger homeobox 4	1.349	1.1495	1.58	0.00024	0.00078	TRUE	80	396
389705	LOC389705	chromosome 4 open reading frame 27 pseudogene	1.581	1.2379	2.02	0.00024	0.00078	TRUE	31	134
347365	ITIH5L	inter-alpha (globulin) inhibitor H5-like	1.493	1.2052	1.85	0.00024	0.00078	TRUE	42	158
388566	ZNF470	zinc finger protein 470	1.375	1.16	1.63	0.00025	0.00078	TRUE	67	329
11103	KRR1	KRR1, small subunit (SSU) processome component, homolog (yeast)	1.523	1.2163	1.91	0.00025	0.00078	TRUE	49	250
150776	LOC150776	sphingomyelin phosphodiesterase 4, neutral membrane pseudogene	1.474	1.1978	1.81	0.00025	0.00078	TRUE	45	222
346389	MACC1	metastasis associated in colon cancer 1	1.52	1.215	1.9	0.00025	0.00079	TRUE	40	151
57502	NLGN4X	neuroligin 4, X-linked	1.486	1.2023	1.84	0.00025	0.00079	TRUE	43	224
9706	ULK2	unc-51-like kinase 2 (C. elegans)	1.534	1.2201	1.93	0.00025	0.00079	TRUE	37	176
219527	LRRC55	leucine rich repeat containing 55	1.412	1.1742	1.7	0.00025	0.00079	TRUE	61	327
554223	LOC554223	hypothetical LOC554223	1.369	1.1572	1.62	0.00025	0.00079	TRUE	69	319
8780	RIOK3	RIO kinase 3 (yeast)	1.518	1.2143	1.9	0.00025	0.00079	TRUE	40	175
146225	CMTM2	CKLF-like MARVEL transmembrane domain containing 2	6.184	2.3331	16.39	0.00025	0.00079	TRUE	2	26
6274	S100A3	S100 calcium binding protein A3	2.767	1.6051	4.77	0.00025	0.00079	TRUE	8	33
55691	FRMD4A	FERM domain containing 4A	1.375	1.1594	1.63	0.00025	0.00079	TRUE	70	330
252983	STXBP4	syntaxin binding protein 4	1.37	1.1574	1.62	0.00025	0.00079	TRUE	78	397
5655	KLK10	kallikrein-related peptidase 10	1.65	1.262	2.16	0.00025	0.00079	TRUE	27	146
170680	PSORS1C2	psoriasis susceptibility 1 candidate 2	1.855	1.3325	2.58	0.00025	0.00079	TRUE	20	60
51384	WNT16	wingless-type MMTV integration site family, member 16	1.464	1.1939	1.8	0.00025	0.00079	TRUE	48	229
10712	FAM189B	family with sequence similarity 189, member B	1.638	1.2575	2.13	0.00025	0.00079	TRUE	30	83
127933	UHMK1	U2AF homology motif (UHM) kinase 1	1.486	1.202	1.84	0.00025	0.00079	TRUE	51	259
113157	RPLP0P2	ribosomal protein, large, P0 pseudogene 2	1.635	1.2566	2.13	0.00025	0.00079	TRUE	27	110
56980	PRDM10	PR domain containing 10	1.435	1.1825	1.74	0.00025	0.00079	TRUE	59	280
10144	FAM13A	family with sequence similarity 13, member A	1.394	1.1666	1.66	0.00025	0.00079	TRUE	69	348
50999	TMED5	transmembrane emp24 protein transport domain containing 5	1.473	1.1972	1.81	0.00025	0.00079	TRUE	58	238
51430	C1orf9	chromosome 1 open reading frame 9	1.297	1.1283	1.49	0.00025	0.00079	TRUE	102	463
758	MPPED1	metallophosphoesterase domain containing 1	2.074	1.4031	3.07	0.00025	0.0008	TRUE	13	84
994	CDC25B	cell division cycle 25 homolog B (S. pombe)	1.565	1.231	1.99	0.00025	0.0008	TRUE	36	112
91298	C12orf29	chromosome 12 open reading frame 29	1.471	1.1961	1.81	0.00025	0.0008	TRUE	47	301
4916	NTRK3	neurotrophic tyrosine kinase, receptor, type 3	1.436	1.1827	1.74	0.00025	0.0008	TRUE	63	296
5277	PIGA	phosphatidylinositol glycan anchor biosynthesis, class A	1.403	1.1702	1.68	0.00025	0.0008	TRUE	60	310
51761	ATP8A2	ATPase, aminophospholipid transporter, class I, type 8A, member 2	1.398	1.1683	1.67	0.00025	0.0008	TRUE	62	290
5154	PDGFA	platelet-derived growth factor alpha polypeptide	1.625	1.2525	2.11	0.00026	0.0008	TRUE	28	139
81602	CDADC1	cytidine and dCMP deaminase domain containing 1	1.339	1.1451	1.57	0.00026	0.0008	TRUE	80	410
90271	C10orf75	non-protein coding RNA 263	1.682	1.2729	2.22	0.00026	0.0008	TRUE	25	114
57209	ZNF248	zinc finger protein 248	1.34	1.1454	1.57	0.00026	0.0008	TRUE	79	378
56648	EIF5A2	eukaryotic translation initiation factor 5A2	1.435	1.1821	1.74	0.00026	0.00081	TRUE	51	289
63892	THADA	thyroid adenoma associated	1.388	1.1641	1.66	0.00026	0.00081	TRUE	73	333
474344	GIMAP6	GTPase, IMAP family member 6	1.493	1.2041	1.85	0.00026	0.00081	TRUE	39	165
9187	SLC24A1	solute carrier family 24 (sodium/potassium/calcium exchanger), member 1	1.356	1.1516	1.6	0.00026	0.00082	TRUE	70	325
8446	DUSP11	dual specificity phosphatase 11 (RNA/RNP complex 1-interacting)	1.404	1.1702	1.68	0.00026	0.00082	TRUE	60	283
23181	DIP2A	DIP2 disco-interacting protein 2 homolog A (Drosophila)	1.387	1.1636	1.65	0.00026	0.00082	TRUE	72	361
55777	MBD5	methyl-CpG binding domain protein 5	1.319	1.1369	1.53	0.00026	0.00082	TRUE	99	520
133688	UGT3A1	UDP glycosyltransferase 3 family, polypeptide A1	1.394	1.1662	1.67	0.00026	0.00082	TRUE	61	349
9060	PAPSS2	3'-phosphoadenosine 5'-phosphosulfate synthase 2	1.399	1.1682	1.68	0.00026	0.00082	TRUE	63	334
3360	HTR4	5-hydroxytryptamine (serotonin) receptor 4	1.451	1.1879	1.77	0.00026	0.00082	TRUE	48	244
55159	RFWD3	ring finger and WD repeat domain 3	1.453	1.1886	1.78	0.00026	0.00082	TRUE	48	228
23390	ZDHHC17	zinc finger, DHHC-type containing 17	1.305	1.1311	1.51	0.00026	0.00082	TRUE	99	475
441046	LOC441046	glucuronidase, beta pseudogene	1.64	1.2573	2.14	0.00026	0.00082	TRUE	28	136
3231	HOXD1	homeobox D1	1.451	1.1877	1.77	0.00027	0.00082	TRUE	51	205
4071	TM4SF1	transmembrane 4 L six family member 1	1.532	1.2182	1.93	0.00027	0.00082	TRUE	38	173
11073	TOPBP1	topoisomerase (DNA) II binding protein 1	1.427	1.1788	1.73	0.00027	0.00082	TRUE	50	186
10464	PIBF1	progesterone immunomodulatory binding factor 1	1.347	1.1476	1.58	0.00027	0.00082	TRUE	79	419
199221	DZIP1L	DAZ interacting protein 1-like	1.547	1.2237	1.96	0.00027	0.00083	TRUE	39	160
100130000	LOC100130000	Neuroblastoma breakpoint family member 6-like protein	1.462	1.1921	1.79	0.00027	0.00083	TRUE	50	265
728635	DHRS4L1	dehydrogenase/reductase (SDR family) member 4 like 1	1.705	1.2797	2.27	0.00027	0.00083	TRUE	25	143
65996	MGC2752	hypothetical LOC65996	1.55	1.2244	1.96	0.00027	0.00083	TRUE	42	219
163115	ZNF781	zinc finger protein 781	1.584	1.2369	2.03	0.00027	0.00083	TRUE	33	142
54432	YIPF1	Yip1 domain family, member 1	1.674	1.2688	2.21	0.00027	0.00083	TRUE	26	86
9481	SLC25A27	solute carrier family 25, member 27	1.436	1.1821	1.75	0.00027	0.00083	TRUE	52	248
11173	ADAMTS7	ADAM metallopeptidase with thrombospondin type 1 motif, 7	1.69	1.2744	2.24	0.00027	0.00083	TRUE	26	130
6877	TAF5	TAF5 RNA polymerase II, TATA box binding protein (TBP)-associated factor, 100kDa	1.433	1.1809	1.74	0.00027	0.00083	TRUE	55	217
29766	TMOD3	tropomodulin 3 (ubiquitous)	1.428	1.1789	1.73	0.00027	0.00083	TRUE	53	295
55288	RHOT1	ras homolog gene family, member T1	1.312	1.1334	1.52	0.00027	0.00083	TRUE	93	517
23037	PDZD2	PDZ domain containing 2	1.371	1.1567	1.62	0.00027	0.00083	TRUE	67	350
3087	HHEX	hematopoietically expressed homeobox	1.518	1.2127	1.9	0.00027	0.00083	TRUE	39	194
27250	PDCD4	programmed cell death 4 (neoplastic transformation inhibitor)	1.562	1.2287	1.99	0.00027	0.00083	TRUE	37	228
51715	RAB23	RAB23, member RAS oncogene family	1.423	1.1769	1.72	0.00027	0.00084	TRUE	55	249
54521	WDR44	WD repeat domain 44	1.501	1.2063	1.87	0.00027	0.00084	TRUE	43	264
9971	NR1H4	nuclear receptor subfamily 1, group H, member 4	1.446	1.1854	1.76	0.00027	0.00084	TRUE	51	274
2647	BLOC1S1	biogenesis of lysosomal organelles complex-1, subunit 1	1.543	1.2215	1.95	0.00027	0.00084	TRUE	34	103
403314	APOBEC4	apolipoprotein B mRNA editing enzyme, catalytic polypeptide-like 4 (putative)	1.438	1.1822	1.75	0.00028	0.00084	TRUE	51	230
9883	POM121	POM121 membrane glycoprotein	1.433	1.1803	1.74	0.00028	0.00084	TRUE	54	219
8074	FGF23	fibroblast growth factor 23	1.476	1.1966	1.82	0.00028	0.00084	TRUE	43	180
1185	CLCN6	chloride channel 6	1.46	1.1907	1.79	0.00028	0.00084	TRUE	48	214
26019	UPF2	UPF2 regulator of nonsense transcripts homolog (yeast)	1.438	1.1824	1.75	0.00028	0.00084	TRUE	51	248
5155	PDGFB	platelet-derived growth factor beta polypeptide (simian sarcoma viral (v-sis) oncogene homolog)	1.511	1.2096	1.89	0.00028	0.00084	TRUE	41	160
399694	SHC4	SHC (Src homology 2 domain containing) family, member 4	1.441	1.1834	1.75	0.00028	0.00084	TRUE	52	272
10856	RUVBL2	RuvB-like 2 (E. coli)	1.572	1.2318	2.01	0.00028	0.00084	TRUE	32	161
79147	FKRP	fukutin related protein	1.697	1.2762	2.26	0.00028	0.00084	TRUE	26	103
200424	TET3	tet oncogene family member 3	1.395	1.166	1.67	0.00028	0.00085	TRUE	65	229
10734	STAG3	stromal antigen 3	1.875	1.336	2.63	0.00028	0.00085	TRUE	18	57
201799	TMEM154	transmembrane protein 154	1.543	1.2211	1.95	0.00028	0.00085	TRUE	37	242
85464	SSH2	slingshot homolog 2 (Drosophila)	1.396	1.1662	1.67	0.00028	0.00085	TRUE	65	367
9497	SLC4A7	solute carrier family 4, sodium bicarbonate cotransporter, member 7	1.387	1.1624	1.65	0.00028	0.00085	TRUE	65	326
22878	KIAA1012	trafficking protein particle complex 8	1.336	1.1425	1.56	0.00028	0.00085	TRUE	81	362
1017	CDK2	cyclin-dependent kinase 2	1.601	1.2422	2.06	0.00028	0.00085	TRUE	33	130
94031	HTRA3	HtrA serine peptidase 3	1.639	1.2556	2.14	0.00028	0.00085	TRUE	29	132
548313	SSX4B	synovial sarcoma, X breakpoint 4B	1.801	1.3111	2.47	0.00028	0.00085	TRUE	19	78
6759	SSX4	synovial sarcoma, X breakpoint 4	1.801	1.3111	2.47	0.00028	0.00085	TRUE	19	77
221035	REEP3	receptor accessory protein 3	1.4	1.1676	1.68	0.00028	0.00085	TRUE	57	252
10443	N4BP2L2	NEDD4 binding protein 2-like 2	1.442	1.1833	1.76	0.00028	0.00085	TRUE	48	276
84815	MGC12916	hypothetical protein MGC12916	1.634	1.2535	2.13	0.00028	0.00085	TRUE	28	108
29922	NME7	non-metastatic cells 7, protein expressed in (nucleoside-diphosphate kinase)	1.467	1.1927	1.8	0.00028	0.00085	TRUE	51	296
116068	LYSMD3	LysM, putative peptidoglycan-binding, domain containing 3	1.325	1.1381	1.54	0.00028	0.00086	TRUE	85	388
160428	ALDH1L2	aldehyde dehydrogenase 1 family, member L2	1.564	1.2284	1.99	0.00028	0.00086	TRUE	37	229
79730	NSUN7	NOP2/Sun domain family, member 7	1.36	1.1521	1.61	0.00028	0.00086	TRUE	86	380
64344	HIF3A	hypoxia inducible factor 3, alpha subunit	1.444	1.184	1.76	0.00028	0.00086	TRUE	59	265
171425	CLYBL	citrate lyase beta like	1.61	1.245	2.08	0.00028	0.00086	TRUE	30	146
900	CCNG1	cyclin G1	1.384	1.1611	1.65	0.00028	0.00086	TRUE	74	358
6427	SFRS2	serine/arginine-rich splicing factor 2	1.383	1.1606	1.65	0.00028	0.00086	TRUE	69	363
26278	SACS	spastic ataxia of Charlevoix-Saguenay (sacsin)	1.426	1.1771	1.73	0.00029	0.00086	TRUE	55	240
6804	STX1A	syntaxin 1A (brain)	1.785	1.3054	2.44	0.00029	0.00086	TRUE	23	98
23164	MPRIP	myosin phosphatase Rho interacting protein	1.893	1.341	2.67	0.00029	0.00086	TRUE	15	113
100288801	FRG2C	FSHD region gene 2 family, member C	1.484	1.1988	1.84	0.00029	0.00086	TRUE	43	211
6315	ATXN8OS	ATXN8 opposite strand (non-protein coding)	1.564	1.2282	1.99	0.00029	0.00086	TRUE	39	171
257358	LOC257358	hypothetical LOC257358	1.53	1.216	1.93	0.00029	0.00086	TRUE	37	166
90379	DCAF15	DDB1 and CUL4 associated factor 15	1.64	1.2553	2.14	0.00029	0.00086	TRUE	27	94
10810	WASF3	WAS protein family, member 3	1.598	1.2403	2.06	0.00029	0.00086	TRUE	33	181
10772	SFRS13A	serine/arginine-rich splicing factor 10	1.336	1.1424	1.56	0.00029	0.00086	TRUE	85	415
23512	SUZ12	suppressor of zeste 12 homolog (Drosophila)	1.357	1.1508	1.6	0.00029	0.00086	TRUE	72	399
26589	MRPL46	mitochondrial ribosomal protein L46	1.665	1.2639	2.19	0.00029	0.00086	TRUE	28	171
5357	PLS1	plastin 1	1.509	1.2081	1.88	0.00029	0.00086	TRUE	45	242
79443	FYCO1	FYVE and coiled-coil domain containing 1	1.537	1.2183	1.94	0.00029	0.00086	TRUE	39	235
389677	RBM12B	RNA binding motif protein 12B	1.446	1.1845	1.76	0.00029	0.00086	TRUE	53	215
282890	ZNF311	zinc finger protein 311	2.357	1.4826	3.75	0.00029	0.00086	TRUE	9	31
80003	PCNXL2	pecanex-like 2 (Drosophila)	1.578	1.233	2.02	0.00029	0.00086	TRUE	37	206
147694	ZNF548	zinc finger protein 548	1.513	1.2094	1.89	0.00029	0.00086	TRUE	41	155
140688	C20orf112	chromosome 20 open reading frame 112	1.475	1.1955	1.82	0.00029	0.00086	TRUE	46	216
9201	DCLK1	doublecortin-like kinase 1	1.447	1.185	1.77	0.00029	0.00086	TRUE	51	238
2327	FMO2	flavin containing monooxygenase 2 (non-functional)	1.424	1.1762	1.72	0.00029	0.00087	TRUE	55	298
127002	ATXN7L2	ataxin 7-like 2	1.698	1.2751	2.26	0.00029	0.00087	TRUE	26	123
3619	INCENP	inner centromere protein antigens 135/155kDa	1.55	1.2228	1.96	0.00029	0.00087	TRUE	32	109
6874	TAF4	TAF4 RNA polymerase II, TATA box binding protein (TBP)-associated factor, 135kDa	1.45	1.1857	1.77	0.00029	0.00087	TRUE	51	303
64839	FBXL17	F-box and leucine-rich repeat protein 17	1.331	1.1401	1.55	0.00029	0.00087	TRUE	84	436
134430	WDR36	WD repeat domain 36	1.377	1.1581	1.64	0.00029	0.00087	TRUE	66	301
2582	GALE	UDP-galactose-4-epimerase	1.728	1.2852	2.32	0.00029	0.00087	TRUE	31	132
9252	RPS6KA5	ribosomal protein S6 kinase, 90kDa, polypeptide 5	1.411	1.1711	1.7	0.00029	0.00087	TRUE	68	352
116328	C8orf34	chromosome 8 open reading frame 34	1.4	1.1667	1.68	0.0003	0.00088	TRUE	63	372
145837	LOC145837	hypothetical LOC145837	1.455	1.1877	1.78	0.0003	0.00088	TRUE	45	213
6789	STK4	serine/threonine kinase 4	1.426	1.1764	1.73	0.0003	0.00088	TRUE	57	270
9880	ZBTB39	zinc finger and BTB domain containing 39	1.403	1.1679	1.69	0.0003	0.00088	TRUE	59	216
23095	KIF1B	kinesin family member 1B	1.285	1.1216	1.47	0.0003	0.00088	TRUE	106	507
91833	WDR20	WD repeat domain 20	1.338	1.1426	1.57	0.0003	0.00088	TRUE	79	411
10580	SORBS1	sorbin and SH3 domain containing 1	1.411	1.1708	1.7	0.0003	0.00088	TRUE	55	294
140545	RNF32	ring finger protein 32	1.402	1.1673	1.68	0.0003	0.00088	TRUE	59	340
57596	BEGAIN	brain-enriched guanylate kinase-associated homolog (rat)	2.019	1.3796	2.95	0.0003	0.00088	TRUE	14	45
55704	CCDC88A	coiled-coil domain containing 88A	1.358	1.1504	1.6	0.0003	0.00088	TRUE	77	430
8829	NRP1	neuropilin 1	1.301	1.1282	1.5	0.0003	0.00088	TRUE	94	501
57649	PHF12	PHD finger protein 12	1.35	1.1471	1.59	0.0003	0.00088	TRUE	73	391
10746	MAP3K2	mitogen-activated protein kinase kinase kinase 2	1.426	1.1763	1.73	0.0003	0.00088	TRUE	54	255
8440	NCK2	NCK adaptor protein 2	1.468	1.192	1.81	0.0003	0.00089	TRUE	46	188
23305	ACSL6	acyl-CoA synthetase long-chain family member 6	1.51	1.2075	1.89	0.0003	0.00089	TRUE	40	204
10015	PDCD6IP	programmed cell death 6 interacting protein	1.363	1.1524	1.61	0.0003	0.00089	TRUE	71	359
123207	C15orf40	chromosome 15 open reading frame 40	1.465	1.1909	1.8	0.0003	0.00089	TRUE	59	271
5364	PLXNB1	plexin B1	1.789	1.305	2.45	0.0003	0.00089	TRUE	22	77
25853	DCAF12	DDB1 and CUL4 associated factor 12	1.408	1.1695	1.7	0.0003	0.00089	TRUE	57	261
10618	TGOLN2	trans-golgi network protein 2	1.447	1.1843	1.77	0.0003	0.00089	TRUE	53	258
79582	SPAG16	sperm associated antigen 16	1.33	1.1392	1.55	0.0003	0.00089	TRUE	90	462
6512	SLC1A7	solute carrier family 1 (glutamate transporter), member 7	1.609	1.243	2.08	0.0003	0.00089	TRUE	29	129
53405	CLIC5	chloride intracellular channel 5	1.512	1.2083	1.89	0.0003	0.00089	TRUE	46	244
284306	ZNF547	zinc finger protein 547	1.466	1.1911	1.8	0.00031	0.00089	TRUE	46	172
79804	NBLA00301	Nbla00301	1.334	1.1407	1.56	0.00031	0.00089	TRUE	99	516
1073	CFL2	cofilin 2 (muscle)	1.36	1.151	1.61	0.00031	0.0009	TRUE	72	324
2186	BPTF	bromodomain PHD finger transcription factor	1.401	1.1665	1.68	0.00031	0.0009	TRUE	59	338
3222	HOXC5	homeobox C5	1.568	1.2282	2	0.00031	0.0009	TRUE	31	159
27181	SIGLEC8	sialic acid binding Ig-like lectin 8	1.493	1.2008	1.86	0.00031	0.0009	TRUE	40	159
56	ACRV1	acrosomal vesicle protein 1	2.051	1.3884	3.03	0.00031	0.0009	TRUE	13	65
27332	ZNF638	zinc finger protein 638	1.294	1.1248	1.49	0.00031	0.0009	TRUE	102	516
25817	FAM19A5	family with sequence similarity 19 (chemokine (C-C motif)-like), member A5	1.637	1.2522	2.14	0.00031	0.0009	TRUE	28	147
23230	VPS13A	vacuolar protein sorting 13 homolog A (S. cerevisiae)	1.361	1.1513	1.61	0.00031	0.0009	TRUE	68	448
728855	LOC728855	hypothetical LOC728855	1.519	1.2103	1.91	0.00031	0.0009	TRUE	35	156
57698	KIAA1598	KIAA1598	1.336	1.1415	1.56	0.00031	0.0009	TRUE	83	380
4939	OAS2	2'-5'-oligoadenylate synthetase 2, 69/71kDa	1.343	1.144	1.58	0.00031	0.0009	TRUE	74	369
124411	ZNF720	zinc finger protein 720	1.284	1.121	1.47	0.00031	0.0009	TRUE	108	595
285600	C5orf36	KIAA0825	1.391	1.1625	1.66	0.00031	0.0009	TRUE	62	339
91133	L3MBTL4	l(3)mbt-like 4 (Drosophila)	1.456	1.1871	1.79	0.00031	0.0009	TRUE	50	206
2823	GPM6A	glycoprotein M6A	1.447	1.1836	1.77	0.00031	0.0009	TRUE	60	343
10092	ARPC5	actin related protein 2/3 complex, subunit 5, 16kDa	1.457	1.1872	1.79	0.00031	0.0009	TRUE	49	222
79823	C2orf34	calmodulin-lysine N-methyltransferase	1.495	1.2014	1.86	0.00031	0.0009	TRUE	44	198
9879	DDX46	DEAD (Asp-Glu-Ala-Asp) box polypeptide 46	1.368	1.1536	1.62	0.00031	0.0009	TRUE	79	408
196441	ZFC3H1	zinc finger, C3H1-type containing	1.444	1.1825	1.76	0.00031	0.0009	TRUE	61	346
3209	HOXA13	homeobox A13	1.477	1.1948	1.83	0.00031	0.0009	TRUE	42	212
130574	LYPD6	LY6/PLAUR domain containing 6	1.321	1.1356	1.54	0.00031	0.0009	TRUE	83	385
2296	FOXC1	forkhead box C1	1.44	1.1809	1.76	0.00032	0.00091	TRUE	55	265
5600	MAPK11	mitogen-activated protein kinase 11	1.774	1.2986	2.42	0.00032	0.00091	TRUE	21	82
440026	TMEM41B	transmembrane protein 41B	1.443	1.1819	1.76	0.00032	0.00091	TRUE	50	252
10013	HDAC6	histone deacetylase 6	1.553	1.2224	1.97	0.00032	0.00091	TRUE	34	177
364	AQP7	aquaporin 7	1.917	1.3454	2.73	0.00032	0.00091	TRUE	16	65
284948	SH2D6	SH2 domain containing 6	1.51	1.2067	1.89	0.00032	0.00091	TRUE	40	166
22856	CHSY1	chondroitin sulfate synthase 1	1.367	1.1529	1.62	0.00032	0.00091	TRUE	65	254
10730	YME1L1	YME1-like 1 (S. cerevisiae)	1.382	1.1587	1.65	0.00032	0.00091	TRUE	66	334
9425	CDYL	chromodomain protein, Y-like	1.393	1.163	1.67	0.00032	0.00091	TRUE	60	280
1176	AP3S1	adaptor-related protein complex 3, sigma 1 subunit	1.543	1.2186	1.95	0.00032	0.00091	TRUE	34	220
4121	MAN1A1	mannosidase, alpha, class 1A, member 1	1.41	1.1695	1.7	0.00032	0.00091	TRUE	57	329
6451	SH3BGRL	SH3 domain binding glutamic acid-rich protein like	1.361	1.1506	1.61	0.00032	0.00091	TRUE	69	328
123036	TC2N	tandem C2 domains, nuclear	1.445	1.1825	1.77	0.00032	0.00091	TRUE	48	240
1612	DAPK1	death-associated protein kinase 1	1.332	1.1393	1.56	0.00032	0.00092	TRUE	78	368
7317	UBA1	ubiquitin-like modifier activating enzyme 1	2.184	1.4271	3.34	0.00032	0.00092	TRUE	11	43
55055	ZWILCH	Zwilch, kinetochore associated, homolog (Drosophila)	1.76	1.2936	2.4	0.00032	0.00092	TRUE	24	144
80312	TET1	tet oncogene 1	1.44	1.1807	1.76	0.00032	0.00092	TRUE	59	269
8819	SAP30	Sin3A-associated protein, 30kDa	1.711	1.277	2.29	0.00032	0.00092	TRUE	23	96
137872	ADHFE1	alcohol dehydrogenase, iron containing, 1	1.349	1.1459	1.59	0.00032	0.00092	TRUE	78	323
55010	C12orf48	chromosome 12 open reading frame 48	1.313	1.1317	1.52	0.00032	0.00092	TRUE	90	445
388815	C21orf34	chromosome 21 open reading frame 34	1.401	1.1659	1.68	0.00032	0.00092	TRUE	56	297
54536	EXOC6	exocyst complex component 6	1.324	1.136	1.54	0.00032	0.00092	TRUE	79	446
203100	HTRA4	HtrA serine peptidase 4	1.842	1.3204	2.57	0.00032	0.00092	TRUE	21	81
146705	C17orf56	chromosome 17 open reading frame 56	1.712	1.2771	2.3	0.00032	0.00092	TRUE	22	72
126859	C1orf125	axonemal dynein light chain domain containing 1	1.278	1.1181	1.46	0.00033	0.00092	TRUE	106	515
84919	PPP1R15B	protein phosphatase 1, regulatory (inhibitor) subunit 15B	1.419	1.1726	1.72	0.00033	0.00092	TRUE	55	244
79054	TRPM8	transient receptor potential cation channel, subfamily M, member 8	1.435	1.1786	1.75	0.00032	0.00092	TRUE	50	291
79570	NKAIN1	Na+/K+ transporting ATPase interacting 1	1.537	1.216	1.94	0.00032	0.00092	TRUE	40	153
123591	C15orf27	chromosome 15 open reading frame 27	1.807	1.3086	2.49	0.00033	0.00092	TRUE	19	80
282973	JAKMIP3	Janus kinase and microtubule interacting protein 3	1.509	1.2058	1.89	0.00033	0.00093	TRUE	38	158
23530	NNT	nicotinamide nucleotide transhydrogenase	1.471	1.1919	1.82	0.00033	0.00093	TRUE	45	203
916	CD3E	CD3e molecule, epsilon (CD3-TCR complex)	1.574	1.2291	2.02	0.00033	0.00093	TRUE	33	163
259230	SGMS1	sphingomyelin synthase 1	1.369	1.1535	1.63	0.00033	0.00093	TRUE	73	373
150381	LOC150381	hypothetical LOC150381	1.683	1.2668	2.24	0.00033	0.00093	TRUE	30	173
145567	TTC7B	tetratricopeptide repeat domain 7B	1.569	1.2272	2.01	0.00033	0.00093	TRUE	32	204
55718	POLR3E	polymerase (RNA) III (DNA directed) polypeptide E (80kD)	1.595	1.2363	2.06	0.00033	0.00093	TRUE	32	126
22936	ELL2	elongation factor, RNA polymerase II, 2	1.437	1.179	1.75	0.00033	0.00093	TRUE	57	274
10602	CDC42EP3	CDC42 effector protein (Rho GTPase binding) 3	1.463	1.1886	1.8	0.00033	0.00094	TRUE	46	202
60509	AGBL5	ATP/GTP binding protein-like 5	1.429	1.1758	1.74	0.00033	0.00094	TRUE	52	279
1387	CREBBP	CREB binding protein	1.48	1.1947	1.83	0.00033	0.00094	TRUE	40	209
4076	CAPRIN1	cell cycle associated protein 1	1.383	1.1587	1.65	0.00033	0.00094	TRUE	77	411
4134	MAP4	microtubule-associated protein 4	1.405	1.1666	1.69	0.00033	0.00094	TRUE	63	356
91947	ARRDC4	arrestin domain containing 4	1.395	1.163	1.67	0.00033	0.00094	TRUE	62	250
220988	HNRNPA3	heterogeneous nuclear ribonucleoprotein A3	1.379	1.157	1.64	0.00033	0.00094	TRUE	63	327
7069	THRSP	thyroid hormone responsive	1.7	1.2722	2.27	0.00033	0.00094	TRUE	23	101
11281	POU6F2	POU class 6 homeobox 2	3.062	1.6612	5.64	0.00033	0.00094	TRUE	5	82
150468	CKAP2L	cytoskeleton associated protein 2-like	1.657	1.2574	2.18	0.00033	0.00094	TRUE	25	155
55216	C11orf57	chromosome 11 open reading frame 57	1.356	1.1481	1.6	0.00034	0.00094	TRUE	69	341
26959	HBP1	HMG-box transcription factor 1	1.327	1.1369	1.55	0.00034	0.00094	TRUE	80	397
134266	GRPEL2	GrpE-like 2, mitochondrial (E. coli)	1.41	1.1686	1.7	0.00034	0.00094	TRUE	54	268
10553	HTATIP2	HIV-1 Tat interactive protein 2, 30kDa	1.547	1.2188	1.96	0.00034	0.00094	TRUE	35	161
25900	IFFO1	intermediate filament family orphan 1	1.55	1.2197	1.97	0.00034	0.00094	TRUE	43	127
79845	RNF122	ring finger protein 122	1.577	1.2292	2.02	0.00034	0.00095	TRUE	32	114
7752	ZNF200	zinc finger protein 200	1.465	1.189	1.81	0.00034	0.00095	TRUE	48	225
3195	TLX1	T-cell leukemia homeobox 1	1.6	1.2372	2.07	0.00034	0.00095	TRUE	31	146
4185	ADAM11	ADAM metallopeptidase domain 11	2.028	1.3774	2.99	0.00034	0.00095	TRUE	18	107
55847	CISD1	CDGSH iron sulfur domain 1	1.502	1.2022	1.88	0.00034	0.00095	TRUE	39	214
221710	LOC221710	hypothetical protein LOC221710	1.368	1.1524	1.62	0.00034	0.00096	TRUE	68	350
55157	DARS2	aspartyl-tRNA synthetase 2, mitochondrial	1.608	1.2399	2.09	0.00034	0.00096	TRUE	33	168
54810	GIPC2	GIPC PDZ domain containing family, member 2	1.556	1.2216	1.98	0.00034	0.00096	TRUE	35	193
10346	TRIM22	tripartite motif containing 22	1.515	1.2069	1.9	0.00034	0.00096	TRUE	46	232
2752	GLUL	glutamate-ammonia ligase	1.551	1.2196	1.97	0.00034	0.00096	TRUE	33	172
285755	PPIL6	peptidylprolyl isomerase (cyclophilin)-like 6	1.373	1.1542	1.63	0.00034	0.00096	TRUE	62	281
80255	SLC35F5	solute carrier family 35, member F5	1.352	1.1462	1.59	0.00034	0.00096	TRUE	77	356
116093	DIRC1	disrupted in renal carcinoma 1	1.726	1.2802	2.33	0.00034	0.00096	TRUE	31	165
3227	HOXC11	homeobox C11	1.755	1.2897	2.39	0.00034	0.00096	TRUE	28	115
79693	YRDC	yrdC domain containing (E. coli)	1.639	1.2504	2.15	0.00034	0.00096	TRUE	29	133
54893	MTMR10	myotubularin related protein 10	1.388	1.16	1.66	0.00035	0.00096	TRUE	62	290
5169	ENPP3	ectonucleotide pyrophosphatase/phosphodiesterase 3	1.352	1.1461	1.59	0.00035	0.00096	TRUE	76	463
100270804	LOC100270804	hypothetical LOC100270804	1.421	1.1723	1.72	0.00035	0.00096	TRUE	52	201
344838	PAQR9	progestin and adipoQ receptor family member IX	1.489	1.197	1.85	0.00035	0.00096	TRUE	43	206
80143	SIKE1	suppressor of IKBKE 1	1.445	1.1811	1.77	0.00035	0.00096	TRUE	51	245
641367	LOC641367	cyclin Y-like pseudogene	1.486	1.1962	1.85	0.00035	0.00096	TRUE	41	201
50852	TRAT1	T cell receptor associated transmembrane adaptor 1	1.612	1.2408	2.09	0.00035	0.00096	TRUE	29	155
22984	PDCD11	programmed cell death 11	2.088	1.3948	3.12	0.00035	0.00096	TRUE	14	67
84230	LRRC8C	leucine rich repeat containing 8 family, member C	1.38	1.1568	1.65	0.00035	0.00097	TRUE	61	257
100132406	NBPF10	neuroblastoma breakpoint family, member 10	1.411	1.1684	1.7	0.00035	0.00097	TRUE	55	328
79781	IQCA1	IQ motif containing with AAA domain 1	1.766	1.2929	2.41	0.00035	0.00097	TRUE	20	117
4049	LTA	lymphotoxin alpha (TNF superfamily, member 1)	1.619	1.243	2.11	0.00035	0.00097	TRUE	29	167
22931	RAB18	RAB18, member RAS oncogene family	1.422	1.1724	1.72	0.00035	0.00097	TRUE	58	277
200403	VWA3B	von Willebrand factor A domain containing 3B	1.277	1.1167	1.46	0.00035	0.00097	TRUE	110	572
5140	PDE3B	phosphodiesterase 3B, cGMP-inhibited	1.387	1.1591	1.66	0.00035	0.00097	TRUE	71	399
8087	FXR1	fragile X mental retardation, autosomal homolog 1	1.365	1.1507	1.62	0.00035	0.00097	TRUE	67	296
220869	CBWD5	COBW domain containing 5	1.35	1.1451	1.59	0.00035	0.00097	TRUE	75	374
3852	KRT5	keratin 5	1.559	1.2219	1.99	0.00035	0.00097	TRUE	32	151
9674	KIAA0040	KIAA0040	1.462	1.1868	1.8	0.00035	0.00098	TRUE	44	202
10840	ALDH1L1	aldehyde dehydrogenase 1 family, member L1	1.465	1.1879	1.81	0.00035	0.00098	TRUE	46	240
55799	CACNA2D3	calcium channel, voltage-dependent, alpha 2/delta subunit 3	1.34	1.1412	1.57	0.00035	0.00098	TRUE	77	422
395	ARHGAP6	Rho GTPase activating protein 6	1.396	1.1626	1.68	0.00036	0.00098	TRUE	59	324
5791	PTPRE	protein tyrosine phosphatase, receptor type, E	1.305	1.1276	1.51	0.00036	0.00098	TRUE	91	444
3037	HAS2	hyaluronan synthase 2	1.36	1.1489	1.61	0.00036	0.00098	TRUE	76	320
170692	ADAMTS18	ADAM metallopeptidase with thrombospondin type 1 motif, 18	1.502	1.2014	1.88	0.00036	0.00098	TRUE	60	280
285540	LOC285540	hypothetical LOC285540	1.551	1.219	1.97	0.00036	0.00098	TRUE	37	196
55343	SLC35C1	solute carrier family 35, member C1	1.52	1.208	1.91	0.00036	0.00098	TRUE	39	121
5368	PNOC	prepronociceptin	1.552	1.2195	1.98	0.00036	0.00098	TRUE	32	151
7048	TGFBR2	transforming growth factor, beta receptor II (70/80kDa)	1.413	1.1688	1.71	0.00036	0.00098	TRUE	63	306
4585	MUC4	mucin 4, cell surface associated	1.836	1.3152	2.56	0.00036	0.00098	TRUE	19	74
8226	HDHD1A	haloacid dehalogenase-like hydrolase domain containing 1	1.503	1.2015	1.88	0.00036	0.00098	TRUE	39	157
57106	NAT14	N-acetyltransferase 14 (GCN5-related, putative)	2.044	1.3801	3.03	0.00036	0.00098	TRUE	13	42
64756	ATPAF1	ATP synthase mitochondrial F1 complex assembly factor 1	1.468	1.1889	1.81	0.00036	0.00098	TRUE	54	240
3559	IL2RA	interleukin 2 receptor, alpha	1.741	1.2839	2.36	0.00036	0.00098	TRUE	22	107
84830	C6orf105	chromosome 6 open reading frame 105	2.081	1.3912	3.11	0.00036	0.00098	TRUE	13	122
55689	YEATS2	YEATS domain containing 2	1.536	1.2134	1.95	0.00036	0.00099	TRUE	36	207
23608	MKRN1	makorin ring finger protein 1	1.439	1.178	1.76	0.00036	0.00099	TRUE	69	308
11095	ADAMTS8	ADAM metallopeptidase with thrombospondin type 1 motif, 8	1.697	1.2688	2.27	0.00036	0.00099	TRUE	26	90
57494	RIMKLB	ribosomal modification protein rimK-like family member B	1.3	1.1254	1.5	0.00036	0.00099	TRUE	96	489
135293	PM20D2	peptidase M20 domain containing 2	1.375	1.1542	1.64	0.00037	0.00099	TRUE	61	209
10940	POP1	processing of precursor 1, ribonuclease P/MRP subunit (S. cerevisiae)	1.501	1.2004	1.88	0.00037	0.001	TRUE	39	161
84187	TMEM164	transmembrane protein 164	1.526	1.2093	1.92	0.00037	0.001	TRUE	37	146
36	ACADSB	acyl-CoA dehydrogenase, short/branched chain	1.471	1.1897	1.82	0.00037	0.001	TRUE	42	207
221662	RBM24	RNA binding motif protein 24	1.375	1.1541	1.64	0.00037	0.001	TRUE	64	346
7180	CRISP2	cysteine-rich secretory protein 2	1.645	1.2509	2.16	0.00037	0.001	TRUE	26	105
126147	NTN5	netrin 5	1.598	1.2345	2.07	0.00037	0.001	TRUE	30	131
21	ABCA3	ATP-binding cassette, sub-family A (ABC1), member 3	1.652	1.2533	2.18	0.00037	0.001	TRUE	27	117
26046	RNF160	listerin E3 ubiquitin protein ligase 1	1.381	1.1561	1.65	0.00037	0.001	TRUE	64	338
26136	TES	testis derived transcript (3 LIM domains)	1.473	1.1901	1.82	0.00037	0.001	TRUE	62	299
6940	ZNF354A	zinc finger protein 354A	1.804	1.3035	2.5	0.00037	0.001	TRUE	19	81
401024	FSIP2	fibrous sheath interacting protein 2	1.393	1.1608	1.67	0.00037	0.001	TRUE	68	354
286140	RNF5P1	ring finger protein 5 pseudogene 1	1.708	1.272	2.29	0.00037	0.001	TRUE	24	105
23197	FAF2	Fas associated factor family member 2	1.496	1.1983	1.87	0.00037	0.001	TRUE	42	217
1657	DMXL1	Dmx-like 1	1.368	1.1512	1.63	0.00037	0.001	TRUE	65	349
51136	RNFT1	ring finger protein, transmembrane 1	1.372	1.1526	1.63	0.00037	0.001	TRUE	65	286
51309	ARMCX1	armadillo repeat containing, X-linked 1	1.573	1.2255	2.02	0.00038	0.001	TRUE	36	158
146177	VWA3A	von Willebrand factor A domain containing 3A	1.412	1.1674	1.71	0.00038	0.001	TRUE	56	255
644619	INTS4L2	integrator complex subunit 4-like 2	1.461	1.1855	1.8	0.00038	0.001	TRUE	47	191
474149	TTTY4B	testis-specific transcript, Y-linked 4B (non-protein coding)	1.32	1.1328	1.54	0.00038	0.001	TRUE	89	452
64080	RBKS	ribokinase	1.502	1.2	1.88	0.00038	0.001	TRUE	41	241
4363	ABCC1	ATP-binding cassette, sub-family C (CFTR/MRP), member 1	1.602	1.2352	2.08	0.00038	0.001	TRUE	31	156
151473	SLC16A14	solute carrier family 16, member 14 (monocarboxylic acid transporter 14)	1.396	1.1613	1.68	0.00038	0.001	TRUE	60	295
4609	MYC	v-myc myelocytomatosis viral oncogene homolog (avian)	1.641	1.2486	2.16	0.00038	0.001	TRUE	31	149
117157	SH2D1B	SH2 domain containing 1B	1.422	1.1709	1.73	0.00038	0.001	TRUE	48	218
115509	ZNF689	zinc finger protein 689	1.539	1.2131	1.95	0.00038	0.001	TRUE	36	135
7745	ZNF192	zinc finger protein 192	1.463	1.1861	1.81	0.00038	0.001	TRUE	46	241
56990	CDC42SE2	CDC42 small effector 2	1.377	1.1542	1.64	0.00038	0.001	TRUE	79	363
9236	CCPG1	cell cycle progression 1	1.41	1.1665	1.7	0.00038	0.001	TRUE	54	316
83479	DDX59	DEAD (Asp-Glu-Ala-Asp) box polypeptide 59	2.125	1.4018	3.22	0.00038	0.001	TRUE	12	89
84324	SARNP	SAP domain containing ribonucleoprotein	1.462	1.1856	1.8	0.00038	0.001	TRUE	50	232
55137	FIGN	fidgetin	1.347	1.1427	1.59	0.00038	0.001	TRUE	72	331
55317	C20orf29	chromosome 20 open reading frame 29	1.604	1.2359	2.08	0.00038	0.001	TRUE	29	110
2911	GRM1	glutamate receptor, metabotropic 1	1.406	1.1648	1.7	0.00038	0.001	TRUE	54	288
199692	ZNF627	zinc finger protein 627	1.599	1.2339	2.07	0.00039	0.001	TRUE	36	158
22839	DLGAP4	discs, large (Drosophila) homolog-associated protein 4	1.472	1.1892	1.82	0.00039	0.001	TRUE	42	191
9024	BRSK2	BR serine/threonine kinase 2	1.51	1.2026	1.9	0.00039	0.001	TRUE	37	159
90624	LYRM7	Lyrm7 homolog (mouse)	1.53	1.2096	1.93	0.00039	0.001	TRUE	34	167
51439	FAM8A1	family with sequence similarity 8, member A1	1.579	1.2267	2.03	0.00039	0.001	TRUE	38	198
79036	C19orf50	chromosome 19 open reading frame 50	1.55	1.2166	1.97	0.00039	0.001	TRUE	34	156
4360	MRC1	mannose receptor, C type 1	1.493	1.1965	1.86	0.00039	0.001	TRUE	41	200
1763	DNA2	DNA replication helicase 2 homolog (yeast)	1.521	1.2065	1.92	0.00039	0.001	TRUE	42	185
57181	SLC39A10	solute carrier family 39 (zinc transporter), member 10	1.401	1.163	1.69	0.00039	0.001	TRUE	58	306
51752	ERAP1	endoplasmic reticulum aminopeptidase 1	1.344	1.1416	1.58	0.00039	0.001	TRUE	75	359
22930	RAB3GAP1	RAB3 GTPase activating protein subunit 1 (catalytic)	1.352	1.1445	1.6	0.00039	0.001	TRUE	70	398
3840	KPNA4	karyopherin alpha 4 (importin alpha 3)	1.328	1.1353	1.55	0.00039	0.001	TRUE	80	372
4641	MYO1C	myosin IC	1.624	1.242	2.12	0.00039	0.001	TRUE	26	125
341676	NEK5	NIMA (never in mitosis gene a)-related kinase 5	1.713	1.2721	2.31	0.00039	0.001	TRUE	22	139
84260	TCHP	trichoplein, keratin filament binding	1.604	1.2353	2.08	0.00039	0.001	TRUE	26	136
51626	DYNC2LI1	dynein, cytoplasmic 2, light intermediate chain 1	1.35	1.1434	1.59	0.00039	0.001	TRUE	70	364
7994	MYST3	MYST histone acetyltransferase (monocytic leukemia) 3	1.419	1.1692	1.72	0.00039	0.001	TRUE	63	349
54984	PINX1	PIN2/TERF1 interacting, telomerase inhibitor 1	1.787	1.2961	2.46	0.00039	0.001	TRUE	17	128
3558	IL2	interleukin 2	1.613	1.2382	2.1	0.0004	0.001	TRUE	29	130
84925	DIRC2	disrupted in renal carcinoma 2	1.473	1.1889	1.82	0.0004	0.001	TRUE	52	291
29028	ATAD2	ATPase family, AAA domain containing 2	1.416	1.1682	1.72	0.0004	0.001	TRUE	62	264
646282	AZGP1P1	alpha-2-glycoprotein 1, zinc-binding pseudogene 1	1.889	1.3286	2.69	0.0004	0.001	TRUE	19	110
645166	LOC645166	lymphocyte-specific protein 1 pseudogene	1.296	1.1227	1.5	0.0004	0.0011	TRUE	94	489
79977	GRHL2	grainyhead-like 2 (Drosophila)	1.426	1.1716	1.73	0.0004	0.0011	TRUE	59	274
10505	SEMA4F	sema domain, immunoglobulin domain (Ig), transmembrane domain (TM) and short cytoplasmic domain, (semaphorin) 4F	1.357	1.1459	1.61	0.0004	0.0011	TRUE	68	288
387263	C6orf120	chromosome 6 open reading frame 120	1.43	1.1732	1.74	0.0004	0.0011	TRUE	56	296
5341	PLEK	pleckstrin	1.541	1.2131	1.96	0.0004	0.0011	TRUE	37	200
285074	LOC285074	anaphase promoting complex subunit 1 pseudogene	1.504	1.2	1.89	0.0004	0.0011	TRUE	38	209
6424	SFRP4	secreted frizzled-related protein 4	1.476	1.19	1.83	0.0004	0.0011	TRUE	45	210
8801	SUCLG2	succinate-CoA ligase, GDP-forming, beta subunit	1.45	1.1804	1.78	0.0004	0.0011	TRUE	49	200
5093	PCBP1	poly(rC) binding protein 1	1.814	1.3041	2.52	0.0004	0.0011	TRUE	19	127
134353	LSM11	LSM11, U7 small nuclear RNA associated	1.455	1.1819	1.79	0.0004	0.0011	TRUE	45	156
200845	KCTD6	potassium channel tetramerisation domain containing 6	1.45	1.1801	1.78	0.0004	0.0011	TRUE	47	229
2892	GRIA3	glutamate receptor, ionotrophic, AMPA 3	1.294	1.1218	1.49	0.0004	0.0011	TRUE	93	438
57574	2011-03-04	membrane-associated ring finger (C3HC4) 4	1.57	1.2229	2.02	0.00041	0.0011	TRUE	36	160
1138	CHRNA5	cholinergic receptor, nicotinic, alpha 5	1.532	1.2095	1.94	0.00041	0.0011	TRUE	35	146
4232	MEST	mesoderm specific transcript homolog (mouse)	1.545	1.2139	1.97	0.00041	0.0011	TRUE	36	199
9406	ZRANB2	zinc finger, RAN-binding domain containing 2	1.51	1.2014	1.9	0.00041	0.0011	TRUE	42	239
23087	TRIM35	tripartite motif containing 35	1.582	1.2266	2.04	0.00041	0.0011	TRUE	32	154
29068	ZBTB44	zinc finger and BTB domain containing 44	1.414	1.1668	1.71	0.00041	0.0011	TRUE	53	265
79949	C10orf81	chromosome 10 open reading frame 81	1.483	1.1917	1.84	0.00041	0.0011	TRUE	40	237
2835	GPR12	G protein-coupled receptor 12	1.505	1.1996	1.89	0.00041	0.0011	TRUE	40	229
6515	SLC2A3	solute carrier family 2 (facilitated glucose transporter), member 3	1.379	1.1537	1.65	0.00041	0.0011	TRUE	63	268
121536	AEBP2	AE binding protein 2	1.432	1.1735	1.75	0.00041	0.0011	TRUE	52	303
64225	ATL2	atlastin GTPase 2	1.317	1.1303	1.53	0.00041	0.0011	TRUE	95	420
9318	COPS2	COP9 constitutive photomorphogenic homolog subunit 2 (Arabidopsis)	1.384	1.1555	1.66	0.00041	0.0011	TRUE	60	302
80351	TNKS2	tankyrase, TRF1-interacting ankyrin-related ADP-ribose polymerase 2	1.399	1.1611	1.68	0.00041	0.0011	TRUE	57	278
55030	FBXO34	F-box protein 34	1.44	1.1764	1.76	0.00041	0.0011	TRUE	48	236
117283	IP6K3	inositol hexakisphosphate kinase 3	1.551	1.2159	1.98	0.00041	0.0011	TRUE	33	145
360023	ZBTB41	zinc finger and BTB domain containing 41	1.424	1.1703	1.73	0.00041	0.0011	TRUE	53	270
55222	LRRC20	leucine rich repeat containing 20	1.499	1.1973	1.88	0.00041	0.0011	TRUE	36	138
171023	ASXL1	additional sex combs like 1 (Drosophila)	1.344	1.1407	1.58	0.00041	0.0011	TRUE	74	300
2890	GRIA1	glutamate receptor, ionotropic, AMPA 1	1.324	1.1328	1.55	0.00041	0.0011	TRUE	85	367
79870	BAALC	brain and acute leukemia, cytoplasmic	1.52	1.2048	1.92	0.00042	0.0011	TRUE	40	231
117154	DACH2	dachshund homolog 2 (Drosophila)	1.426	1.171	1.74	0.00042	0.0011	TRUE	64	384
829	CAPZA1	capping protein (actin filament) muscle Z-line, alpha 1	1.451	1.18	1.78	0.00042	0.0011	TRUE	47	254
473	RERE	arginine-glutamic acid dipeptide (RE) repeats	1.396	1.1599	1.68	0.00042	0.0011	TRUE	57	248
83661	MS4A8B	membrane-spanning 4-domains, subfamily A, member 8B	1.532	1.2088	1.94	0.00042	0.0011	TRUE	37	145
2877	GPX2	glutathione peroxidase 2 (gastrointestinal)	2.646	1.5413	4.54	0.00042	0.0011	TRUE	7	38
283377	SPRYD4	SPRY domain containing 4	1.497	1.1964	1.87	0.00042	0.0011	TRUE	41	177
966	CD59	CD59 molecule, complement regulatory protein	2.459	1.4917	4.05	0.00042	0.0011	TRUE	8	21
152559	PAQR3	progestin and adipoQ receptor family member III	1.617	1.2381	2.11	0.00042	0.0011	TRUE	35	224
5283	PIGH	phosphatidylinositol glycan anchor biosynthesis, class H	1.763	1.2864	2.41	0.00042	0.0011	TRUE	27	134
9215	LARGE	like-glycosyltransferase	1.546	1.2137	1.97	0.00042	0.0011	TRUE	35	157
[truncated: 17,287 more rows]

## Sheet: Biological Process
	GOBPID	Pvalue	OddsRatio	ExpCount	Count	Size	Term
1	GO:0023052	5.82406e-19	1.4051	1665.72	1895	3886	signaling
2	GO:0050794	6.21653e-19	1.36657	2913.09	3163	6796	regulation of cellular process
3	GO:0007154	5.59799e-18	1.38788	1710.73	1935	3991	cell communication
4	GO:0065007	2.30905e-16	1.33873	3250.43	3478	7583	biological regulation
5	GO:0050789	2.41893e-16	1.33501	3074.69	3304	7173	regulation of biological process
6	GO:0007165	1.56741e-14	1.35426	1485.26	1676	3465	signal transduction
7	GO:0035556	2.7643e-14	1.49263	698.267	840	1629	intracellular signal transduction
8	GO:0006464	1.30504e-13	1.42507	877.442	1029	2047	protein modification process
9	GO:0023051	2.41795e-13	1.47837	674.691	809	1574	regulation of signaling
10	GO:0051179	1.15071e-12	1.31779	1561.99	1741	3644	localization
11	GO:0043412	4.75659e-11	1.36121	916.449	1053	2138	macromolecule modification
12	GO:0009966	5.13394e-11	1.4508	585.104	698	1365	regulation of signal transduction
13	GO:0031323	7.6762e-11	1.28283	1623.72	1789	3788	regulation of cellular metabolic process
14	GO:0007264	9.12128e-11	1.80907	210.466	280	491	small GTPase mediated signal transduction
15	GO:0007167	6.02329e-10	1.59785	310.341	390	724	enzyme linked receptor protein signaling pathway
16	GO:0080090	8.3437e-10	1.265	1611.72	1767	3760	regulation of primary metabolic process
17	GO:0006810	1.78548e-09	1.28081	1288.51	1430	3006	transport
18	GO:0007267	2.21458e-09	1.50093	390.498	476	911	cell-cell signaling
19	GO:0019219	2.78703e-09	1.27771	1278.66	1418	2983	regulation of nucleobase-containing compound metabolic process
20	GO:0010646	3.93027e-09	1.44156	473.227	565	1104	regulation of cell communication
21	GO:0032879	4.08136e-09	1.47132	419.217	506	978	regulation of localization
22	GO:0007169	4.8272e-09	1.66535	230.612	296	538	transmembrane receptor protein tyrosine kinase signaling pathway
23	GO:0051234	5.86504e-09	1.26853	1309.52	1447	3055	establishment of localization
24	GO:0019222	9.59655e-09	1.23752	1784.03	1933	4162	regulation of metabolic process
25	GO:2000112	1.46741e-08	1.27168	1175.35	1304	2742	regulation of cellular macromolecule biosynthetic process
26	GO:0007166	2.355e-08	1.31802	794.284	903	1853	cell surface receptor linked signaling pathway
27	GO:0060255	3.15426e-08	1.23879	1537.56	1675	3587	regulation of macromolecule metabolic process
28	GO:0007268	3.46358e-08	1.61121	233.184	295	544	synaptic transmission
29	GO:0051171	4.01563e-08	1.25099	1308.66	1438	3053	regulation of nitrogen compound metabolic process
30	GO:0051716	4.70047e-08	1.2237	1805.04	1947	4211	cellular response to stimulus
31	GO:0009987	4.93496e-08	1.34714	4965.88	5063	11585	cellular process
32	GO:0051252	6.74365e-08	1.26219	1117.91	1238	2608	regulation of RNA metabolic process
33	GO:0006793	7.23654e-08	1.37182	532.809	621	1243	phosphorus metabolic process
34	GO:0006796	7.23654e-08	1.37182	532.809	621	1243	phosphate metabolic process
35	GO:0010468	7.2841e-08	1.25062	1239.65	1364	2892	regulation of gene expression
36	GO:0031326	9.06989e-08	1.24668	1262.8	1387	2946	regulation of cellular biosynthetic process
37	GO:0009889	1.99527e-07	1.23813	1273.94	1395	2972	regulation of biosynthetic process
38	GO:0010556	2.29564e-07	1.24233	1201.07	1319	2802	regulation of macromolecule biosynthetic process
39	GO:0006468	2.45624e-07	1.40448	412.788	488	963	protein phosphorylation
40	GO:0006355	2.51205e-07	1.25166	1085.76	1199	2533	regulation of transcription, DNA-dependent
41	GO:0048583	3.20765e-07	1.28962	775.852	874	1810	regulation of response to stimulus
42	GO:0030001	3.47755e-07	1.56317	225.04	281	525	metal ion transport
43	GO:0051641	3.90644e-07	1.31135	656.26	747	1531	cellular localization
44	GO:0009653	5.92254e-07	1.29657	697.41	789	1627	anatomical structure morphogenesis
45	GO:0007265	6.09934e-07	1.88618	105.876	144	247	Ras protein signal transduction
46	GO:0006351	7.79096e-07	1.23464	1139.77	1250	2659	transcription, DNA-dependent
47	GO:0006812	8.65968e-07	1.50437	251.188	308	586	cation transport
48	GO:0007399	9.08859e-07	1.30723	623.254	709	1454	nervous system development
49	GO:0019226	1.00862e-06	1.48889	261.475	319	610	transmission of nerve impulse
50	GO:0035637	1.00862e-06	1.48889	261.475	319	610	multicellular organismal signaling
51	GO:0006357	1.01526e-06	1.39821	375.924	444	877	regulation of transcription from RNA polymerase II promoter
52	GO:0042787	1.38994e-06	4.1235	22.7183	40	53	protein ubiquitination involved in ubiquitin-dependent protein catabolic process
53	GO:0023057	1.43168e-06	1.55795	202.75	253	473	negative regulation of signaling
54	GO:0032869	1.71792e-06	2.02862	78.4425	110	183	cellular response to insulin stimulus
55	GO:0030182	1.72257e-06	1.40225	351.491	416	820	neuron differentiation
56	GO:0071495	1.78484e-06	1.65207	154.313	198	360	cellular response to endogenous stimulus
57	GO:0010648	2.25273e-06	1.54427	202.75	252	473	negative regulation of cell communication
58	GO:0048666	2.39729e-06	1.44187	288.051	346	672	neuron development
59	GO:0016310	2.42828e-06	1.33883	467.655	540	1091	phosphorylation
60	GO:0019220	2.50305e-06	1.43077	300.053	359	700	regulation of phosphate metabolic process
61	GO:0051174	2.50305e-06	1.43077	300.053	359	700	regulation of phosphorus metabolic process
62	GO:0009968	2.50617e-06	1.56671	187.748	235	438	negative regulation of signal transduction
63	GO:0048041	3.1723e-06	6.95871	13.2881	26	31	focal adhesion assembly
64	GO:0048522	3.39443e-06	1.22472	1064.33	1165	2483	positive regulation of cellular process
65	GO:0044267	3.43297e-06	1.2183	1139.77	1243	2659	cellular protein metabolic process
66	GO:0051649	3.6124e-06	1.29566	585.533	664	1366	establishment of localization in cell
67	GO:0006366	3.90879e-06	1.33257	461.653	532	1077	transcription from RNA polymerase II promoter
68	GO:0008104	4.14941e-06	1.3134	514.377	588	1200	protein localization
69	GO:0000904	5.07595e-06	1.45593	253.331	306	591	cell morphogenesis involved in differentiation
70	GO:0006811	5.13285e-06	1.37056	366.494	429	855	ion transport
71	GO:0048585	5.54665e-06	1.48315	227.183	277	530	negative regulation of response to stimulus
72	GO:0010628	5.57704e-06	1.38038	346.347	407	808	positive regulation of gene expression
73	GO:0045184	5.72768e-06	1.34111	422.647	489	986	establishment of protein localization
74	GO:0048699	6.12388e-06	1.36116	377.21	440	880	generation of neurons
75	GO:0007243	6.44876e-06	1.41442	292.338	348	682	intracellular protein kinase cascade
76	GO:0048518	6.99339e-06	1.208	1169.35	1270	2728	positive regulation of biological process
77	GO:0051049	7.38018e-06	1.40041	306.483	363	715	regulation of transport
78	GO:0033036	7.51518e-06	1.27719	614.681	692	1434	macromolecule localization
79	GO:0042325	8.39215e-06	1.41036	289.337	344	675	regulation of phosphorylation
80	GO:0048812	8.57266e-06	1.48186	218.182	266	509	neuron projection morphogenesis
81	GO:0031175	8.93267e-06	1.44039	253.759	305	592	neuron projection development
82	GO:0015031	1.12502e-05	1.33335	409.787	473	956	protein transport
83	GO:0018193	1.16037e-05	1.47778	214.324	261	500	peptidyl-amino acid modification
84	GO:0032774	1.20968e-05	1.20208	1163.35	1261	2714	RNA biosynthetic process
85	GO:0008286	1.52775e-05	2.0507	61.7253	87	144	insulin receptor signaling pathway
86	GO:0044260	1.59753e-05	1.16034	2419.72	2537	5645	cellular macromolecule metabolic process
87	GO:0046907	1.66778e-05	1.34648	364.35	423	850	intracellular transport
88	GO:0045893	1.67201e-05	1.36845	325.344	381	759	positive regulation of transcription, DNA-dependent
89	GO:0016192	1.99933e-05	1.35785	336.06	392	784	vesicle-mediated transport
90	GO:0048667	2.09099e-05	1.45923	214.752	260	501	cell morphogenesis involved in neuron differentiation
91	GO:0016477	2.23313e-05	1.40357	267.047	317	623	cell migration
92	GO:0060341	2.54156e-05	1.48448	191.605	234	447	regulation of cellular localization
93	GO:0007411	2.75456e-05	1.5807	140.596	177	328	axon guidance
94	GO:0007409	3.19998e-05	1.467	198.464	241	463	axonogenesis
95	GO:0007044	3.285e-05	3.68125	19.2891	33	45	cell-substrate junction assembly
96	GO:0070838	3.42295e-05	1.75037	91.7306	121	214	divalent metal ion transport
97	GO:0001944	3.46505e-05	1.50785	170.602	210	398	vasculature development
98	GO:0040011	3.51565e-05	1.30212	430.362	491	1004	locomotion
99	GO:0051254	3.98962e-05	1.33708	344.633	399	804	positive regulation of RNA metabolic process
100	GO:0001932	4.16271e-05	1.38466	269.619	318	629	regulation of protein phosphorylation
101	GO:0071375	4.20388e-05	1.69846	99.8749	130	233	cellular response to peptide hormone stimulus
102	GO:0016055	4.2863e-05	1.70529	98.1603	128	229	Wnt receptor signaling pathway
103	GO:0022008	4.35293e-05	1.31015	398.214	456	929	neurogenesis
104	GO:0009719	4.45657e-05	1.36304	296.624	347	692	response to endogenous stimulus
105	GO:0040012	5.27525e-05	1.57517	132.023	166	308	regulation of locomotion
106	GO:0051056	5.40176e-05	1.54927	141.882	177	331	regulation of small GTPase mediated signal transduction
107	GO:0072358	5.73861e-05	1.39037	252.045	298	588	cardiovascular system development
108	GO:0072359	5.73861e-05	1.39037	252.045	298	588	circulatory system development
109	GO:0071310	5.84051e-05	1.34449	315.056	366	735	cellular response to organic substance
110	GO:0000902	6.13225e-05	1.3443	313.341	364	731	cell morphogenesis
111	GO:0032268	6.66765e-05	1.29183	422.218	480	985	regulation of cellular protein metabolic process
112	GO:0001568	6.67556e-05	1.50029	161.172	198	376	blood vessel development
113	GO:0048731	7.1033e-05	1.17762	1212.64	1302	2829	system development
114	GO:0032868	7.40551e-05	1.67485	98.1603	127	229	response to insulin stimulus
115	GO:0003001	7.46233e-05	1.6131	114.02	145	266	generation of a signal involved in cell-cell signaling
116	GO:0023061	7.46233e-05	1.6131	114.02	145	266	signal release
117	GO:0034645	7.67476e-05	1.16461	1468.12	1563	3425	cellular macromolecule biosynthetic process
118	GO:0050896	7.68044e-05	1.14509	2407.29	2514	5616	response to stimulus
119	GO:0051173	7.71345e-05	1.30187	387.926	443	905	positive regulation of nitrogen compound metabolic process
120	GO:0072511	7.90247e-05	1.69498	93.0165	121	217	divalent inorganic cation transport
121	GO:0070727	9.68586e-05	1.36169	269.191	315	628	cellular macromolecule localization
122	GO:0048468	0.000104257	1.2605	493.802	554	1152	cell development
123	GO:0048169	0.000111298	6.34943	9.8589	19	23	regulation of long-term neuronal synaptic plasticity
124	GO:0050804	0.000125135	1.86206	63.4398	86	148	regulation of synaptic transmission
125	GO:0045935	0.000132366	1.29347	378.496	431	883	positive regulation of nucleobase-containing compound metabolic process
126	GO:0009894	0.000133964	1.46425	166.315	202	388	regulation of catabolic process
127	GO:0030154	0.000136249	1.1904	915.163	992	2135	cell differentiation
128	GO:0051270	0.00013809	1.53609	130.309	162	304	regulation of cellular component movement
129	GO:0034613	0.000140264	1.35247	267.476	312	624	cellular protein localization
130	GO:0050793	0.000142307	1.27064	437.221	493	1020	regulation of developmental process
131	GO:0051128	0.000143481	1.28702	390.069	443	910	regulation of cellular component organization
132	GO:0051893	0.000146437	10.0209	7.28701	15	17	regulation of focal adhesion assembly
133	GO:0090109	0.000146437	10.0209	7.28701	15	17	regulation of cell-substrate junction assembly
134	GO:0044093	0.000161687	1.28594	385.783	438	900	positive regulation of molecular function
135	GO:0048856	0.000166959	1.15962	1362.24	1450	3178	anatomical structure development
136	GO:0031589	0.000168517	1.76595	72.4414	96	169	cell-substrate adhesion
137	GO:0051271	0.000172821	2.15943	40.2929	58	94	negative regulation of cellular component movement
138	GO:0032989	0.000175616	1.30921	328.773	377	767	cellular component morphogenesis
139	GO:0032870	0.00017564	1.50508	138.882	171	324	cellular response to hormone stimulus
140	GO:0030334	0.000179804	1.55581	118.307	148	276	regulation of cell migration
141	GO:0032940	0.000225479	1.36045	239.185	280	558	secretion by cell
142	GO:0030030	0.000236643	1.30434	323.2	370	754	cell projection organization
143	GO:0010557	0.000236931	1.28048	376.781	427	879	positive regulation of macromolecule biosynthetic process
144	GO:0008038	0.000237337	4.67895	11.5735	21	27	neuron recognition
145	GO:0031399	0.000247854	1.29666	336.488	384	785	regulation of protein modification process
146	GO:0048858	0.000249641	1.35548	241.329	282	563	cell projection morphogenesis
147	GO:2000145	0.000262843	1.52747	121.736	151	284	regulation of cell motility
148	GO:0031328	0.000263341	1.26589	410.216	462	957	positive regulation of cellular biosynthetic process
149	GO:0015672	0.000268508	1.48609	138.882	170	324	monovalent inorganic cation transport
150	GO:0009893	0.000282577	1.22108	584.675	645	1364	positive regulation of metabolic process
151	GO:0033674	0.000304924	1.49134	133.738	164	312	positive regulation of kinase activity
152	GO:0048869	0.00030823	1.17498	955.456	1029	2229	cellular developmental process
153	GO:0042127	0.000318724	1.26543	398.642	449	930	regulation of cell proliferation
154	GO:0008543	0.00035837	2.10539	38.5783	55	90	fibroblast growth factor receptor signaling pathway
155	GO:0048011	0.000386414	1.6039	92.1592	117	215	nerve growth factor receptor signaling pathway
156	GO:0048870	0.000394514	1.31147	284.622	327	664	cell motility
157	GO:0051674	0.000394514	1.31147	284.622	327	664	localization of cell
158	GO:0034330	0.000402654	1.70495	72.0128	94	168	cell junction organization
159	GO:0046323	0.000406531	3.28266	16.2886	27	38	glucose import
160	GO:0051094	0.000408072	1.36534	212.181	249	495	positive regulation of developmental process
161	GO:0071560	0.000417923	5.67904	9.0016	17	21	cellular response to transforming growth factor beta stimulus
162	GO:0034329	0.00042875	1.74827	65.1544	86	152	cell junction assembly
163	GO:0045860	0.000432006	1.48732	128.166	157	299	positive regulation of protein kinase activity
164	GO:0032990	0.000436308	1.33583	243.9	283	569	cell part morphogenesis
165	GO:0006836	0.000439624	1.877	51.4377	70	120	neurotransmitter transport
166	GO:0008283	0.000440069	1.22307	530.237	586	1237	cell proliferation
167	GO:0022612	0.000451924	2.18744	33.8632	49	79	gland morphogenesis
168	GO:0009891	0.000455987	1.25102	417.074	467	973	positive regulation of biosynthetic process
169	GO:0009059	0.000465236	1.1417	1499.41	1583	3498	macromolecule biosynthetic process
170	GO:0045787	0.000481488	2.13462	35.5778	51	83	positive regulation of cell cycle
171	GO:0000165	0.000490406	1.42017	161.172	193	376	MAPKKK cascade
172	GO:0010604	0.000495205	1.21823	542.239	598	1265	positive regulation of macromolecule metabolic process
173	GO:0006184	0.000528977	1.44543	144.026	174	336	GTP catabolic process
174	GO:0045944	0.000557419	1.36541	201.036	236	469	positive regulation of transcription from RNA polymerase II promoter
175	GO:0032502	0.000558452	1.13659	1594.14	1678	3719	developmental process
176	GO:0040013	0.000567047	1.97629	42.4361	59	99	negative regulation of locomotion
177	GO:0007275	0.000569425	1.1412	1435.97	1517	3350	multicellular organismal development
178	GO:0007173	0.000574215	1.96086	43.2934	60	101	epidermal growth factor receptor signaling pathway
179	GO:0032147	0.000588044	1.74578	62.1539	82	145	activation of protein kinase activity
180	GO:0051347	0.000633231	1.45006	137.167	166	320	positive regulation of transferase activity
181	GO:0016579	0.000637536	2.4756	24.4329	37	57	protein deubiquitination
182	GO:0051239	0.000648224	1.20787	568.387	624	1326	regulation of multicellular organismal process
183	GO:0048732	0.000652817	1.57824	90.4446	114	211	gland development
184	GO:0045595	0.000712771	1.28182	308.198	350	719	regulation of cell differentiation
185	GO:0048519	0.000719418	1.1552	1058.76	1130	2470	negative regulation of biological process
186	GO:0030336	0.000734336	2.04827	36.8637	52	86	negative regulation of cell migration
187	GO:2000146	0.000748541	2.0281	37.721	53	88	negative regulation of cell motility
188	GO:0030520	0.000793142	4.23182	10.7162	19	25	estrogen receptor signaling pathway
189	GO:0021795	0.000798569	5.34403	8.57295	16	20	cerebral cortex cell migration
190	GO:0031325	0.000799469	1.20584	555.956	610	1297	positive regulation of cellular metabolic process
191	GO:0009725	0.000799559	1.30252	264.476	303	617	response to hormone stimulus
192	GO:0007160	0.00083609	1.80432	52.295	70	122	cell-matrix adhesion
193	GO:0043549	0.000837417	1.34232	209.609	244	489	regulation of kinase activity
194	GO:0030900	0.000852252	1.56635	89.1587	112	208	forebrain development
195	GO:0006140	0.00085304	1.42966	140.596	169	328	regulation of nucleotide metabolic process
196	GO:0009914	0.00085597	1.62697	75.8706	97	177	hormone transport
197	GO:2000026	0.000858819	1.26094	343.775	387	802	regulation of multicellular organismal development
198	GO:0031329	0.000866467	1.41782	147.026	176	343	regulation of cellular catabolic process
199	GO:0031644	0.000893059	1.63786	73.2987	94	171	regulation of neurological system process
200	GO:0030522	0.000917632	1.6456	71.5842	92	167	intracellular receptor mediated signaling pathway
201	GO:0051246	0.00093874	1.21975	471.512	521	1100	regulation of protein metabolic process
202	GO:0006886	0.000944551	1.34189	205.322	239	479	intracellular protein transport
203	GO:0046324	0.000993437	3.20843	14.574	24	34	regulation of glucose import
204	GO:0007431	0.00100379	3.81836	11.5735	20	27	salivary gland development
205	GO:0010627	0.00103266	1.35291	190.748	223	445	regulation of intracellular protein kinase cascade
206	GO:0060070	0.0010743	1.71429	59.582	78	139	canonical Wnt receptor signaling pathway
207	GO:0023056	0.00109289	1.30646	243.043	279	567	positive regulation of signaling
208	GO:0042060	0.00118778	1.30221	245.186	281	572	wound healing
209	GO:0070647	0.0012017	1.341	196.749	229	459	protein modification by small protein conjugation or removal
210	GO:0046578	0.00121845	1.49612	103.304	127	241	regulation of Ras protein signal transduction
211	GO:0021885	0.00122217	3.50827	12.4308	21	29	forebrain cell migration
212	GO:0046039	0.00122239	1.40066	147.883	176	345	GTP metabolic process
213	GO:0006813	0.00125265	1.63912	68.5836	88	160	potassium ion transport
214	GO:0051969	0.00125265	1.63912	68.5836	88	160	regulation of transmission of nerve impulse
215	GO:0045859	0.00126134	1.33547	200.607	233	468	regulation of protein kinase activity
216	GO:0044264	0.0012739	2.16185	29.148	42	68	cellular polysaccharide metabolic process
217	GO:0048488	0.00127541	8.01247	6.00107	12	14	synaptic vesicle endocytosis
218	GO:0006112	0.00140202	1.681	60.868	79	142	energy reserve metabolic process
219	GO:0007435	0.0014271	4.00838	10.2875	18	24	salivary gland morphogenesis
220	GO:0016079	0.0014271	4.00838	10.2875	18	24	synaptic vesicle exocytosis
221	GO:0048489	0.00142912	2.7769	17.1459	27	40	synaptic vesicle transport
222	GO:0065008	0.00145628	1.15677	872.298	934	2035	regulation of biological quality
223	GO:0043085	0.00148888	1.25204	327.915	368	765	positive regulation of catalytic activity
224	GO:0051338	0.00153798	1.31533	215.181	248	502	regulation of transferase activity
225	GO:0001505	0.00157474	1.78617	48.0085	64	112	regulation of neurotransmitter levels
226	GO:0016197	0.00157474	1.78617	48.0085	64	112	endosome transport
227	GO:0061351	0.00164239	2.24995	25.2902	37	59	neural precursor cell proliferation
228	GO:0006816	0.00167333	1.55986	79.7285	100	186	calcium ion transport
229	GO:0007155	0.00169425	1.23691	358.778	400	837	cell adhesion
230	GO:0022610	0.00169425	1.23691	358.778	400	837	biological adhesion
231	GO:0010647	0.00173038	1.29169	241.757	276	564	positive regulation of cell communication
232	GO:0046883	0.00178308	1.64514	63.0112	81	147	regulation of hormone secretion
233	GO:0045639	0.00182893	2.50726	19.7178	30	46	positive regulation of myeloid cell differentiation
234	GO:0009967	0.00191484	1.29754	228.041	261	532	positive regulation of signal transduction
235	GO:0070646	0.00191726	2.0815	29.5767	42	69	protein modification by small protein removal
236	GO:0043087	0.00198019	1.53525	82.729	103	193	regulation of GTPase activity
237	GO:0010033	0.001982	1.18553	562.386	612	1312	response to organic substance
238	GO:0019538	0.00198683	1.12689	1350.67	1421	3151	protein metabolic process
239	GO:0007269	0.00208753	1.96579	33.8632	47	79	neurotransmitter secretion
240	GO:0007179	0.00216202	1.77598	45.8653	61	107	transforming growth factor beta receptor signaling pathway
241	GO:2000027	0.00218413	1.85377	39.8642	54	93	regulation of organ morphogenesis
242	GO:0060828	0.00218711	1.84098	40.7215	55	95	regulation of canonical Wnt receptor signaling pathway
243	GO:0032880	0.00221023	1.45716	104.59	127	244	regulation of protein localization
244	GO:0045597	0.00226588	1.35932	156.885	184	366	positive regulation of cell differentiation
245	GO:0046879	0.00239152	1.55875	74.156	93	173	hormone secretion
246	GO:0048193	0.00240516	1.63327	60.868	78	142	Golgi vesicle transport
247	GO:0051051	0.00241284	1.51632	84.0149	104	196	negative regulation of transport
248	GO:0048514	0.00242691	1.37668	142.311	168	332	blood vessel morphogenesis
249	GO:0048523	0.00247794	1.14075	972.173	1033	2268	negative regulation of cellular process
250	GO:0030155	0.00251206	1.52007	82.3003	102	192	regulation of cell adhesion
251	GO:0032501	0.00254745	1.1092	2010.36	2087	4690	multicellular organismal process
252	GO:0006109	0.0026014	2.11801	26.5762	38	62	regulation of carbohydrate metabolic process
253	GO:0010675	0.0026014	2.11801	26.5762	38	62	regulation of cellular carbohydrate metabolic process
254	GO:0016202	0.0026014	2.11801	26.5762	38	62	regulation of striated muscle tissue development
255	GO:0051894	0.00265324	Inf	3.00053	7	7	positive regulation of focal adhesion assembly
256	GO:0060314	0.00265324	Inf	3.00053	7	7	regulation of ryanodine-sensitive calcium-release channel activity
257	GO:0006935	0.00265368	1.28683	226.326	258	528	chemotaxis
258	GO:0042330	0.00265368	1.28683	226.326	258	528	taxis
259	GO:0048634	0.00266664	2.08689	27.4334	39	64	regulation of muscle organ development
260	GO:0060284	0.00270508	1.35168	156.456	183	365	regulation of cell development
261	GO:0030308	0.00278863	1.69999	50.5804	66	118	negative regulation of cell growth
262	GO:0016601	0.00282109	4.67436	7.71566	14	18	Rac protein signal transduction
263	GO:0043066	0.00294144	1.29288	212.609	243	496	negative regulation of apoptosis
264	GO:0060736	0.00299148	12.0139	4.28648	9	10	prostate gland growth
265	GO:0033124	0.00304414	1.50147	83.5863	103	195	regulation of GTP catabolic process
266	GO:0035567	0.00305728	3.4353	10.7162	18	25	non-canonical Wnt receptor signaling pathway
267	GO:0071559	0.00305728	3.4353	10.7162	18	25	response to transforming growth factor beta stimulus
268	GO:0016570	0.00306114	1.4497	99.8749	121	233	histone modification
269	GO:0061061	0.00309903	1.35962	145.74	171	340	muscle structure development
270	GO:0055085	0.00315465	1.21375	377.639	417	881	transmembrane transport
271	GO:0042327	0.00321654	1.47551	90.016	110	210	positive regulation of phosphorylation
272	GO:0043547	0.00324138	1.62068	58.7247	75	137	positive regulation of GTPase activity
273	GO:0030177	0.00328155	2.25204	21.861	32	51	positive regulation of Wnt receptor signaling pathway
274	GO:0006814	0.00329024	1.62521	57.8674	74	135	sodium ion transport
275	GO:0030111	0.00329024	1.62521	57.8674	74	135	regulation of Wnt receptor signaling pathway
276	GO:0006897	0.00332092	1.38978	124.736	148	291	endocytosis
277	GO:0010324	0.00332092	1.38978	124.736	148	291	membrane invagination
278	GO:0010906	0.00340646	2.20639	22.7183	33	53	regulation of glucose metabolic process
279	GO:0065009	0.00346128	1.16398	630.112	679	1470	regulation of molecular function
280	GO:0090090	0.00352025	2.1651	23.5756	34	55	negative regulation of canonical Wnt receptor signaling pathway
281	GO:0022029	0.0035641	3.17302	11.5735	19	27	telencephalon cell migration
282	GO:0071479	0.0035641	3.17302	11.5735	19	27	cellular response to ionizing radiation
283	GO:0016044	0.00357643	1.27315	230.184	261	537	cellular membrane organization
284	GO:0050890	0.00362379	1.66169	51.8664	67	121	cognition
285	GO:0001504	0.00364348	4.00677	8.57295	15	20	neurotransmitter uptake
286	GO:2000756	0.00364348	4.00677	8.57295	15	20	regulation of peptidyl-lysine acetylation
287	GO:0001655	0.00366336	1.51823	75.8706	94	177	urogenital system development
288	GO:0043069	0.00369905	1.2827	214.324	244	500	negative regulation of programmed cell death
289	GO:0060537	0.0038323	1.4596	91.3019	111	213	muscle tissue development
290	GO:0043467	0.00389698	2.48227	17.1459	26	40	regulation of generation of precursor metabolites and energy
291	GO:0007270	0.00411034	1.91753	31.2913	43	73	neuron-neuron synaptic transmission
292	GO:0007034	0.0041368	2.406	18.0032	27	42	vacuolar transport
293	GO:0050817	0.00413812	1.28492	205.322	234	479	coagulation
294	GO:0018209	0.0041586	1.79613	38.1496	51	89	peptidyl-serine modification
295	GO:0032507	0.00416843	1.86508	33.8632	46	79	maintenance of protein location in cell
296	GO:0014706	0.00428393	1.46536	87.0155	106	203	striated muscle tissue development
297	GO:0010562	0.00443678	1.44338	93.4452	113	218	positive regulation of phosphorus metabolic process
298	GO:0045937	0.00443678	1.44338	93.4452	113	218	positive regulation of phosphate metabolic process
299	GO:0043470	0.00445473	3.56173	9.43025	16	22	regulation of carbohydrate catabolic process
300	GO:0043471	0.00445473	3.56173	9.43025	16	22	regulation of cellular carbohydrate catabolic process
301	GO:0051046	0.00452064	1.34317	144.026	168	336	regulation of secretion
302	GO:0051345	0.00452075	1.32242	160.743	186	375	positive regulation of hydrolase activity
303	GO:0061024	0.00453694	1.26364	231.041	261	539	membrane organization
304	GO:0009880	0.0045595	2.2804	19.7178	29	46	embryonic pattern specification
305	GO:0009101	0.00475115	1.44619	90.8733	110	212	glycoprotein biosynthetic process
306	GO:0007507	0.00495548	1.37063	123.022	145	287	heart development
307	GO:0043627	0.00500244	1.55951	62.1539	78	145	response to estrogen stimulus
308	GO:0050796	0.00504782	1.66009	48.0085	62	112	regulation of insulin secretion
309	GO:0043434	0.00511768	1.33515	145.312	169	339	response to peptide hormone stimulus
310	GO:0006417	0.00524494	1.51397	70.2982	87	164	regulation of translation
311	GO:0048646	0.00538951	1.24506	252.473	283	589	anatomical structure formation involved in morphogenesis
312	GO:0016070	0.00563269	1.10893	1423.97	1487	3322	RNA metabolic process
313	GO:0007596	0.00569154	1.27312	203.608	231	475	blood coagulation
314	GO:0007041	0.00570596	2.46703	15.86	24	37	lysosomal transport
315	GO:0030518	0.0057147	1.77194	36.8637	49	86	steroid hormone receptor signaling pathway
316	GO:0006479	0.00577538	1.8726	30.8626	42	72	protein methylation
317	GO:0008213	0.00577538	1.8726	30.8626	42	72	protein alkylation
318	GO:0031058	0.00597076	3.00548	11.1448	18	26	positive regulation of histone modification
319	GO:0007189	0.00604067	2.38637	16.7173	25	39	activation of adenylate cyclase activity by G-protein signaling pathway
320	GO:0010578	0.00604067	2.38637	16.7173	25	39	regulation of adenylate cyclase activity involved in G-protein signaling pathway
321	GO:0010579	0.00604067	2.38637	16.7173	25	39	positive regulation of adenylate cyclase activity by G-protein signaling pathway
322	GO:0031056	0.00604067	2.38637	16.7173	25	39	regulation of histone modification
323	GO:0022603	0.00605335	1.29265	176.603	202	412	regulation of anatomical structure morphogenesis
324	GO:0031054	0.00619356	Inf	2.57189	6	6	pre-miRNA processing
325	GO:0046325	0.00619356	Inf	2.57189	6	6	negative regulation of glucose import
326	GO:2000278	0.00619356	Inf	2.57189	6	6	regulation of DNA biosynthetic process
327	GO:0090276	0.00626741	1.6115	51.0091	65	119	regulation of peptide hormone secretion
328	GO:0042953	0.00633438	10.6771	3.85783	8	9	lipoprotein transport
329	GO:0047496	0.00633438	10.6771	3.85783	8	9	vesicle transport along microtubule
330	GO:0001952	0.00634391	2.31648	17.5746	26	41	regulation of cell-matrix adhesion
331	GO:0035065	0.0064927	3.73899	8.1443	14	19	regulation of histone acetylation
332	GO:0043170	0.00658398	1.09222	2653.33	2724	6190	macromolecule metabolic process
333	GO:0019932	0.00662819	1.35123	124.736	146	291	second-messenger-mediated signaling
334	GO:0007611	0.00666359	1.63302	47.5799	61	111	learning or memory
335	GO:0030072	0.00666654	1.54525	60.0107	75	140	peptide hormone secretion
336	GO:0010517	0.00676112	1.63896	46.7226	60	109	regulation of phospholipase activity
337	GO:0044087	0.00679499	1.40029	99.0176	118	231	regulation of cellular component biogenesis
338	GO:0033692	0.0068603	2.20137	19.2891	28	45	cellular polysaccharide biosynthetic process
339	GO:0016311	0.00697746	1.46607	76.2993	93	178	dephosphorylation
340	GO:0007599	0.00706622	1.26281	205.322	232	479	hemostasis
341	GO:0021987	0.00707615	2.15343	20.1464	29	47	cerebral cortex development
342	GO:0010863	0.00722887	1.67272	42.4361	55	99	positive regulation of phospholipase C activity
343	GO:0002053	0.00728488	2.67178	12.8594	20	30	positive regulation of mesenchymal cell proliferation
344	GO:0030073	0.00732961	1.56207	55.7242	70	130	insulin secretion
345	GO:0045648	0.00734988	4.89498	6.00107	11	14	positive regulation of erythrocyte differentiation
346	GO:0045672	0.00734988	4.89498	6.00107	11	14	positive regulation of osteoclast differentiation
347	GO:0051953	0.00734988	4.89498	6.00107	11	14	negative regulation of amine transport
348	GO:0021536	0.00743072	2.07193	21.861	31	51	diencephalon development
349	GO:0016569	0.00750331	1.38681	102.018	121	238	covalent chromatin modification
350	GO:0043269	0.00752438	1.50912	64.7258	80	151	regulation of ion transport
351	GO:0090101	0.00757257	2.03701	22.7183	32	53	negative regulation of transmembrane receptor protein serine/threonine kinase signaling pathway
352	GO:0031281	0.00769286	2.00527	23.5756	33	55	positive regulation of cyclase activity
353	GO:0046850	0.00771058	3.33853	9.0016	15	21	regulation of bone remodeling
354	GO:0060548	0.00772187	1.24904	220.754	248	515	negative regulation of cell death
355	GO:0044249	0.0078303	1.09597	1824.32	1889	4256	cellular biosynthetic process
356	GO:0010970	0.00785808	2.55045	13.7167	21	32	microtubule-based transport
357	GO:0031929	0.00785808	2.55045	13.7167	21	32	TOR signaling cascade
358	GO:0060401	0.00787469	1.94975	25.2902	35	59	cytosolic calcium ion transport
359	GO:0021953	0.00793465	1.77032	33.8632	45	79	central nervous system neuron differentiation
360	GO:0070507	0.00793905	1.92532	26.1475	36	61	regulation of microtubule cytoskeleton organization
361	GO:0043543	0.00802513	1.58199	51.4377	65	120	protein acylation
362	GO:0043279	0.00803124	1.81195	31.2913	42	73	response to alkaloid
363	GO:0035264	0.00804136	1.86254	28.7194	39	67	multicellular organism growth
364	GO:0048729	0.00809503	1.31784	140.168	162	327	tissue morphogenesis
365	GO:0044057	0.00817566	1.30485	150.455	173	351	regulation of system process
366	GO:0007519	0.00830968	1.59103	49.7231	63	116	skeletal muscle tissue development
367	GO:0010464	0.00837553	2.44935	14.574	22	34	regulation of mesenchymal cell proliferation
368	GO:0035272	0.00837553	2.44935	14.574	22	34	exocrine system development
369	GO:0000122	0.00849933	1.31741	138.453	160	323	negative regulation of transcription from RNA polymerase II promoter
370	GO:0016043	0.00860725	1.10153	1448.4	1508	3379	cellular component organization
371	GO:0048534	0.00874901	1.28289	168.459	192	393	hemopoietic or lymphoid organ development
372	GO:0030901	0.0088366	3.05251	9.8589	16	23	midbrain development
373	GO:0051153	0.00883892	2.36382	15.4313	23	36	regulation of striated muscle cell differentiation
374	GO:0051130	0.0090088	1.30374	147.026	169	343	positive regulation of cellular component organization
375	GO:0010518	0.00916892	1.62283	44.5794	57	104	positive regulation of phospholipase activity
376	GO:0008284	0.00925035	1.2429	218.61	245	510	positive regulation of cell proliferation
377	GO:0010467	0.00931472	1.09798	1550.85	1611	3618	gene expression
378	GO:0006110	0.00945492	4.00517	6.85836	12	16	regulation of glycolysis
379	GO:0021846	0.00945492	4.00517	6.85836	12	16	cell proliferation in forebrain
380	GO:0071604	0.00945492	4.00517	6.85836	12	16	transforming growth factor beta production
381	GO:0071634	0.00945492	4.00517	6.85836	12	16	regulation of transforming growth factor beta production
382	GO:0080134	0.00946248	1.23232	235.756	263	550	regulation of response to stress
383	GO:0009896	0.00959048	1.64202	42.0075	54	98	positive regulation of catabolic process
384	GO:0006486	0.00974155	1.45661	71.5842	87	167	protein glycosylation
385	GO:0043413	0.00974155	1.45661	71.5842	87	167	macromolecule glycosylation
386	GO:0030811	0.00978861	1.39086	92.5879	110	216	regulation of nucleotide catabolic process
387	GO:0033121	0.00978861	1.39086	92.5879	110	216	regulation of purine nucleotide catabolic process
388	GO:0008333	0.00986181	2.83801	10.7162	17	25	endosome to lysosome transport
389	GO:0010921	0.00986181	2.83801	10.7162	17	25	regulation of phosphatase activity
390	GO:0030514	0.00986181	2.83801	10.7162	17	25	negative regulation of BMP signaling pathway
391	GO:0032006	0.00986181	2.83801	10.7162	17	25	regulation of TOR signaling cascade
392	GO:0045921	0.00986181	2.83801	10.7162	17	25	positive regulation of exocytosis
393	GO:0072659	0.00986181	2.83801	10.7162	17	25	protein localization in plasma membrane
394	GO:0051607	0.00986295	1.65635	40.2929	52	94	defense response to virus
395	GO:0040007	0.0100424	1.21835	259.76	288	606	growth
396	GO:2000178	0.0101514	6.00614	4.71512	9	11	negative regulation of neural precursor cell proliferation
397	GO:0002791	0.0101811	1.55353	51.8664	65	121	regulation of peptide secretion
398	GO:0090087	0.0101811	1.55353	51.8664	65	121	regulation of peptide transport
399	GO:0046903	0.0102317	1.20739	284.622	314	664	secretion
400	GO:0006887	0.0102604	1.37631	97.303	115	227	exocytosis
401	GO:0002040	0.0107841	2.67118	11.5735	18	27	sprouting angiogenesis
402	GO:0007517	0.0108097	1.35145	107.591	126	251	muscle organ development
403	GO:0016567	0.0108551	1.27953	160.743	183	375	protein ubiquitination
404	GO:0015833	0.0109161	1.46409	67.2977	82	157	peptide transport
405	GO:0009064	0.0109345	1.973	22.2897	31	52	glutamine family amino acid metabolic process
406	GO:0001934	0.0109655	1.41175	81.8717	98	191	positive regulation of protein phosphorylation
407	GO:0045762	0.0110392	1.94416	23.147	32	54	positive regulation of adenylate cyclase activity
408	GO:0060402	0.0111725	1.8937	24.8616	34	58	calcium ion transport into cytosol
409	GO:0017157	0.011219	1.85103	26.5762	36	62	regulation of exocytosis
410	GO:0043408	0.0113546	1.3515	105.876	124	247	regulation of MAPKKK cascade
411	GO:0051279	0.0113947	3.4713	7.71566	13	18	regulation of release of sequestered calcium ion into cytosol
412	GO:0009154	0.0115353	1.26526	173.174	196	404	purine ribonucleotide catabolic process
413	GO:0006473	0.0115934	1.58376	45.8653	58	107	protein acetylation
414	GO:0035295	0.0115968	1.30732	132.881	153	310	tube development
415	GO:0010959	0.0120277	1.51689	54.8669	68	128	regulation of metal ion transport
416	GO:0032446	0.0123852	1.26395	170.602	193	398	protein modification by small protein conjugation
417	GO:0030163	0.0124049	1.25617	180.032	203	420	protein catabolic process
418	GO:0002790	0.0125003	1.47455	62.1539	76	145	peptide secretion
419	GO:0030036	0.0125152	1.29343	140.596	161	328	actin cytoskeleton organization
420	GO:0007202	0.0126323	1.61132	41.5788	53	97	activation of phospholipase C activity
421	GO:0009187	0.0127841	1.47648	61.2966	75	143	cyclic nucleotide metabolic process
422	GO:2000113	0.012799	1.19643	292.338	321	682	negative regulation of cellular macromolecule biosynthetic process
423	GO:0045453	0.0129643	2.3376	14.1454	21	33	bone resorption
424	GO:0046320	0.0129643	2.3376	14.1454	21	33	regulation of fatty acid oxidation
425	GO:0048641	0.0129643	2.3376	14.1454	21	33	regulation of skeletal muscle tissue development
426	GO:0007548	0.0131037	1.3792	88.7301	105	207	sex differentiation
427	GO:0006829	0.0131409	3.11541	8.57295	14	20	zinc ion transport
428	GO:0045124	0.0131409	3.11541	8.57295	14	20	regulation of bone resorption
429	GO:0003085	0.0132704	9.34081	3.42918	7	8	negative regulation of systemic arterial blood pressure
430	GO:0003214	0.0132704	9.34081	3.42918	7	8	cardiac left ventricle morphogenesis
431	GO:0006474	0.0132704	9.34081	3.42918	7	8	N-terminal protein amino acid acetylation
432	GO:0015693	0.0132704	9.34081	3.42918	7	8	magnesium ion transport
433	GO:0031958	0.0132704	9.34081	3.42918	7	8	corticosteroid receptor signaling pathway
434	GO:0042921	0.0132704	9.34081	3.42918	7	8	glucocorticoid receptor signaling pathway
435	GO:0045821	0.0132704	9.34081	3.42918	7	8	positive regulation of glycolysis
436	GO:0046639	0.0132704	9.34081	3.42918	7	8	negative regulation of alpha-beta T cell differentiation
437	GO:0070493	0.0132704	9.34081	3.42918	7	8	thrombin receptor signaling pathway
438	GO:2000058	0.0132704	9.34081	3.42918	7	8	regulation of protein ubiquitination involved in ubiquitin-dependent protein catabolic process
439	GO:0010629	0.0133518	1.19549	290.623	319	678	negative regulation of gene expression
440	GO:0045596	0.0134307	1.30559	127.737	147	298	negative regulation of cell differentiation
441	GO:0007350	0.0137204	4.44919	5.57242	10	13	blastoderm segmentation
442	GO:0072224	0.0137204	4.44919	5.57242	10	13	metanephric glomerulus development
443	GO:2000758	0.0137204	4.44919	5.57242	10	13	positive regulation of peptidyl-lysine acetylation
444	GO:0006163	0.01374	1.19782	281.193	309	656	purine nucleotide metabolic process
445	GO:0030278	0.0138856	1.53997	48.8658	61	114	regulation of ossification
446	GO:0002009	0.0139229	1.3403	104.59	122	244	morphogenesis of an epithelium
447	GO:0009203	0.0139551	1.25764	171.03	193	399	ribonucleoside triphosphate catabolic process
448	GO:0009207	0.0139551	1.25764	171.03	193	399	purine ribonucleoside triphosphate catabolic process
449	GO:0018105	0.0142285	1.67152	34.7205	45	81	peptidyl-serine phosphorylation
450	GO:0045664	0.0142718	1.34024	103.733	121	242	regulation of neuron differentiation
451	GO:0070085	0.0142727	1.4207	72.4414	87	169	glycosylation
452	GO:0009100	0.0143036	1.32995	109.305	127	255	glycoprotein metabolic process
453	GO:0048638	0.0144104	1.681	33.8632	44	79	regulation of developmental growth
454	GO:0009611	0.0144291	1.16227	406.358	439	948	response to wounding
455	GO:0009790	0.014434	1.19518	283.336	311	661	embryo development
456	GO:0072523	0.0144503	1.23958	192.891	216	450	purine-containing compound catabolic process
457	GO:0001547	0.0144564	Inf	2.14324	5	5	antral ovarian follicle growth
458	GO:0010837	0.0144564	Inf	2.14324	5	5	regulation of keratinocyte proliferation
459	GO:0010944	0.0144564	Inf	2.14324	5	5	negative regulation of transcription by competitive promoter binding
460	GO:0021559	0.0144564	Inf	2.14324	5	5	trigeminal nerve development
461	GO:0032878	0.0144564	Inf	2.14324	5	5	regulation of establishment or maintenance of cell polarity
462	GO:0042940	0.0144564	Inf	2.14324	5	5	D-amino acid transport
463	GO:0043497	0.0144564	Inf	2.14324	5	5	regulation of protein heterodimerization activity
464	GO:0070296	0.0144564	Inf	2.14324	5	5	sarcoplasmic reticulum calcium ion transport
465	GO:0090083	0.0144564	Inf	2.14324	5	5	regulation of inclusion body assembly
466	GO:0009261	0.0146219	1.25287	174.031	196	406	ribonucleotide catabolic process
467	GO:0050869	0.0146874	2.86122	9.43025	15	22	negative regulation of B cell activation
468	GO:0048168	0.0147222	2.08752	17.5746	25	41	regulation of neuronal synaptic plasticity
469	GO:0051924	0.0147372	1.55187	46.2939	58	108	regulation of calcium ion transport
470	GO:0046777	0.014938	1.49182	55.2955	68	129	protein autophosphorylation
471	GO:0000186	0.0149986	2.0434	18.4318	26	43	activation of MAPKK activity
472	GO:0010810	0.0150615	1.72505	30.434	40	71	regulation of cell-substrate adhesion
473	GO:0032886	0.0150615	1.72505	30.434	40	71	regulation of microtubule-based process
474	GO:0048167	0.0150615	1.72505	30.434	40	71	regulation of synaptic plasticity
475	GO:0051493	0.0151849	1.38128	83.5863	99	195	regulation of cytoskeleton organization
476	GO:0048332	0.0152214	2.0042	19.2891	27	45	mesoderm morphogenesis
477	GO:0050790	0.015282	1.14412	505.376	541	1179	regulation of catalytic activity
478	GO:0071363	0.0153206	1.56065	44.5794	56	104	cellular response to growth factor stimulus
479	GO:0009058	0.0154781	1.08487	1862.9	1921	4346	biosynthetic process
480	GO:0006195	0.0154848	1.23807	190.32	213	444	purine nucleotide catabolic process
481	GO:0045732	0.015603	1.79929	26.1475	35	61	positive regulation of protein catabolic process
482	GO:0061138	0.0156091	1.49689	53.581	66	125	morphogenesis of a branching epithelium
483	GO:0072001	0.0156515	1.45489	61.7253	75	144	renal system development
484	GO:0007190	0.0156718	1.88307	22.7183	31	53	activation of adenylate cyclase activity
485	GO:0051781	0.0156718	1.88307	22.7183	31	53	positive regulation of cell division
486	GO:0030097	0.0156746	1.26368	157.314	178	367	hemopoiesis
487	GO:0051349	0.0156892	1.83768	24.4329	33	57	positive regulation of lyase activity
488	GO:0009146	0.0156892	1.25139	171.459	193	400	purine nucleoside triphosphate catabolic process
489	GO:0030168	0.0157596	1.33999	100.304	117	234	platelet activation
490	GO:0007417	0.015765	1.21453	229.326	254	535	central nervous system development
491	GO:0035195	0.0160403	2.67059	10.2875	16	24	gene silencing by miRNA
492	GO:0051057	0.0160403	2.67059	10.2875	16	24	positive regulation of small GTPase mediated signal transduction
493	GO:0010558	0.0162084	1.18423	303.054	331	707	negative regulation of macromolecule biosynthetic process
494	GO:0060538	0.0163055	1.50232	51.8664	64	121	skeletal muscle organ development
495	GO:0002520	0.0163581	1.24333	179.175	201	418	immune system development
496	GO:0007420	0.0164615	1.25425	165.029	186	385	brain development
497	GO:0008219	0.016668	1.1281	624.54	663	1457	cell death
498	GO:0008088	0.0169006	3.67075	6.42971	11	15	axon cargo transport
499	GO:0031113	0.0169006	3.67075	6.42971	11	15	regulation of microtubule polymerization
500	GO:0035329	0.0169006	3.67075	6.42971	11	15	hippo signaling cascade
501	GO:0009143	0.0171938	1.24573	172.745	194	403	nucleoside triphosphate catabolic process
502	GO:0033043	0.0172013	1.26646	149.169	169	348	regulation of organelle organization
503	GO:0048009	0.0172116	2.52234	11.1448	17	26	insulin-like growth factor receptor signaling pathway
504	GO:0060324	0.0172116	2.52234	11.1448	17	26	face development
505	GO:0032318	0.017574	1.46365	57.4388	70	134	regulation of Ras GTPase activity
506	GO:0007178	0.0176064	1.38369	78.4425	93	183	transmembrane receptor protein serine/threonine kinase signaling pathway
507	GO:0070201	0.0177275	1.35225	90.4446	106	211	regulation of establishment of protein localization
508	GO:0045185	0.0177341	1.60466	37.721	48	88	maintenance of protein location
509	GO:0008629	0.0180381	1.61145	36.8637	47	86	induction of apoptosis by intracellular signals
510	GO:0048736	0.0181577	1.51778	47.5799	59	111	appendage development
511	GO:0060173	0.0181577	1.51778	47.5799	59	111	limb development
512	GO:0048806	0.0182157	2.40374	12.0021	18	28	genitalia development
513	GO:0030335	0.0184266	1.40562	70.2982	84	164	positive regulation of cell migration
514	GO:0042176	0.0185469	1.52124	46.7226	58	109	regulation of protein catabolic process
515	GO:0001763	0.0185775	1.43263	63.0112	76	147	morphogenesis of a branching structure
516	GO:0016265	0.018817	1.12493	625.397	663	1459	death
517	GO:0071840	0.019038	1.08708	1492.55	1545	3482	cellular component organization or biogenesis
518	GO:0014047	0.0190681	2.30673	12.8594	19	30	glutamate secretion
519	GO:0031327	0.0193422	1.17514	311.627	339	727	negative regulation of cellular biosynthetic process
520	GO:0009123	0.0194382	1.38551	75.0133	89	175	nucleoside monophosphate metabolic process
521	GO:0003401	0.0196604	3.20371	7.28701	12	17	axis elongation
522	GO:0072384	0.0196604	3.20371	7.28701	12	17	organelle transport along microtubule
523	GO:0090003	0.0196604	3.20371	7.28701	12	17	regulation of establishment of protein localization in plasma membrane
524	GO:0010719	0.019706	5.33784	4.28648	8	10	negative regulation of epithelial to mesenchymal transition
525	GO:0032026	0.019706	5.33784	4.28648	8	10	response to magnesium ion
526	GO:0010522	0.0197838	2.22589	13.7167	20	32	regulation of calcium ion transport into cytosol
527	GO:0045670	0.0197838	2.22589	13.7167	20	32	regulation of osteoclast differentiation
528	GO:0021543	0.0198036	1.66087	31.7199	41	74	pallium development
529	GO:0016050	0.0200787	1.67092	30.8626	40	72	vesicle organization
530	GO:0051147	0.0206007	1.69304	29.148	38	68	regulation of muscle cell differentiation
531	GO:0030705	0.0208605	2.09888	15.4313	22	36	cytoskeleton-dependent intracellular transport
532	GO:0008037	0.0210733	1.71835	27.4334	36	64	cell recognition
533	GO:0009259	0.021242	1.20943	213.467	236	498	ribonucleotide metabolic process
534	GO:0035249	0.0212467	2.04809	16.2886	23	38	synaptic transmission, glutamatergic
535	GO:0035924	0.0212467	2.04809	16.2886	23	38	cellular response to vascular endothelial growth factor stimulus
536	GO:0045892	0.0212783	1.18881	259.332	284	605	negative regulation of transcription, DNA-dependent
537	GO:0046888	0.0215462	2.00366	17.1459	24	40	negative regulation of hormone secretion
538	GO:0072521	0.0216543	1.17589	294.91	321	688	purine-containing compound metabolic process
539	GO:0001707	0.0217688	1.96446	18.0032	25	42	mesoderm formation
540	GO:0050688	0.0219158	1.80096	23.147	31	54	regulation of defense response to virus
541	GO:0006073	0.0220015	1.822	22.2897	30	52	cellular glucan metabolic process
542	GO:0044042	0.0220015	1.822	22.2897	30	52	glucan metabolic process
543	GO:0090002	0.0220158	2.89236	8.1443	13	19	establishment of protein localization in plasma membrane
544	GO:0045666	0.0220169	1.89846	19.7178	27	46	positive regulation of neuron differentiation
545	GO:0045598	0.0220572	1.87042	20.5751	28	48	regulation of fat cell differentiation
546	GO:0007610	0.0223138	1.24343	158.6	178	370	behavior
547	GO:0051093	0.0223138	1.24343	158.6	178	370	negative regulation of developmental process
548	GO:0009150	0.0232006	1.20714	210.037	232	490	purine ribonucleotide metabolic process
549	GO:0071842	0.0234182	1.09203	1137.2	1183	2653	cellular component organization at cellular level
550	GO:0007266	0.0235967	1.44742	54.4382	66	127	Rho protein signal transduction
551	GO:0006916	0.0236825	1.29783	108.019	124	252	anti-apoptosis
552	GO:0009199	0.0237338	1.21121	200.607	222	468	ribonucleoside triphosphate metabolic process
553	GO:0050877	0.0239915	1.14418	417.074	447	973	neurological system process
554	GO:0009065	0.0240015	2.66999	9.0016	14	21	glutamine family amino acid catabolic process
555	GO:0044237	0.0240214	1.07367	3199	3255	7463	cellular metabolic process
556	GO:0009890	0.0242437	1.16507	317.628	344	741	negative regulation of biosynthetic process
557	GO:0002521	0.0245196	1.30596	101.589	117	237	leukocyte differentiation
558	GO:0044419	0.0245906	1.24507	150.455	169	351	interspecies interaction between organisms
559	GO:0030178	0.0249919	1.59666	33.8632	43	79	negative regulation of Wnt receptor signaling pathway
560	GO:0006893	0.0251596	4.00356	5.14377	9	12	Golgi to plasma membrane transport
561	GO:0007351	0.0251596	4.00356	5.14377	9	12	tripartite regional subdivision
562	GO:0008105	0.0251596	4.00356	5.14377	9	12	asymmetric protein localization
563	GO:0008595	0.0251596	4.00356	5.14377	9	12	anterior/posterior axis specification, embryo
564	GO:0010771	0.0251596	4.00356	5.14377	9	12	negative regulation of cell morphogenesis involved in differentiation
565	GO:0014911	0.0251596	4.00356	5.14377	9	12	positive regulation of smooth muscle cell migration
566	GO:0035066	0.0251596	4.00356	5.14377	9	12	positive regulation of histone acetylation
567	GO:0051482	0.0251596	4.00356	5.14377	9	12	elevation of cytosolic calcium ion concentration involved in G-protein signaling coupled to IP3 second messenger
568	GO:0070498	0.0251596	4.00356	5.14377	9	12	interleukin-1-mediated signaling pathway
569	GO:0021537	0.0253461	1.4529	51.8664	63	121	telencephalon development
570	GO:0014910	0.0256577	2.50323	9.8589	15	23	regulation of smooth muscle cell migration
571	GO:0042147	0.0256577	2.50323	9.8589	15	23	retrograde transport, endosome to Golgi
572	GO:0046579	0.0256577	2.50323	9.8589	15	23	positive regulation of Ras protein signal transduction
573	GO:0030879	0.0258455	1.50786	42.8648	53	100	mammary gland development
574	GO:0007389	0.0258733	1.2527	139.31	157	325	pattern specification process
575	GO:0048589	0.0260399	1.32607	88.7301	103	207	developmental growth
576	GO:2000147	0.0261318	1.37097	71.1555	84	166	positive regulation of cell motility
577	GO:0015749	0.0264216	1.51151	42.0075	52	98	monosaccharide transport
578	GO:0046546	0.0264216	1.51151	42.0075	52	98	development of primary male sexual characteristics
579	GO:0018205	0.0265815	1.45688	50.1518	61	117	peptidyl-lysine modification
580	GO:0009205	0.0267983	1.20553	200.178	221	467	purine ribonucleoside triphosphate metabolic process
581	GO:0034453	0.0270243	2.37354	10.7162	16	25	microtubule anchoring
582	GO:0045840	0.0270243	2.37354	10.7162	16	25	positive regulation of mitosis
583	GO:0050999	0.0270243	2.37354	10.7162	16	25	regulation of nitric-oxide synthase activity
584	GO:0051785	0.0270243	2.37354	10.7162	16	25	positive regulation of nuclear division
585	GO:0060603	0.0270243	2.37354	10.7162	16	25	mammary gland duct morphogenesis
586	GO:0071216	0.0272221	1.63821	29.5767	38	69	cellular response to biotic stimulus
587	GO:0012502	0.0272686	1.2309	160.314	179	374	induction of programmed cell death
588	GO:0010829	0.0274355	8.00498	3.00053	6	7	negative regulation of glucose transport
589	GO:0014889	0.0274355	8.00498	3.00053	6	7	muscle atrophy
590	GO:0032891	0.0274355	8.00498	3.00053	6	7	negative regulation of organic acid transport
591	GO:0035246	0.0274355	8.00498	3.00053	6	7	peptidyl-arginine N-methylation
592	GO:0042249	0.0274355	8.00498	3.00053	6	7	establishment of planar polarity of embryonic epithelium
593	GO:0042487	0.0274355	8.00498	3.00053	6	7	regulation of odontogenesis of dentine-containing tooth
594	GO:0043618	0.0274355	8.00498	3.00053	6	7	regulation of transcription from RNA polymerase II promoter in response to stress
595	GO:0044068	0.0274355	8.00498	3.00053	6	7	modulation by symbiont of host cellular process
596	GO:0045836	0.0274355	8.00498	3.00053	6	7	positive regulation of meiosis
597	GO:0048241	0.0274355	8.00498	3.00053	6	7	epinephrine transport
598	GO:0048242	0.0274355	8.00498	3.00053	6	7	epinephrine secretion
599	GO:0072239	0.0274355	8.00498	3.00053	6	7	metanephric glomerulus vasculature development
600	GO:2000515	0.0274355	8.00498	3.00053	6	7	negative regulation of CD4-positive, alpha-beta T cell activation
601	GO:0045926	0.0275541	1.39371	63.0112	75	147	negative regulation of growth
602	GO:0010827	0.0276527	1.6482	28.7194	37	67	regulation of glucose transport
603	GO:0010740	0.0277738	1.2612	127.308	144	297	positive regulation of intracellular protein kinase cascade
604	GO:0030198	0.0278745	1.46117	48.4372	59	113	extracellular matrix organization
605	GO:0043062	0.0278745	1.46117	48.4372	59	113	extracellular structure organization
606	GO:0006917	0.0279086	1.23027	159.457	178	372	induction of apoptosis
607	GO:0043523	0.0279708	1.42258	55.7242	67	130	regulation of neuron apoptosis
608	GO:0043393	0.028074	1.65887	27.8621	36	65	regulation of protein binding
609	GO:0002763	0.0281383	2.2698	11.5735	17	27	positive regulation of myeloid leukocyte differentiation
610	GO:0016441	0.0281383	2.2698	11.5735	17	27	posttranscriptional gene silencing
611	GO:0035194	0.0281383	2.2698	11.5735	17	27	posttranscriptional gene silencing by RNA
612	GO:0016568	0.0281465	1.2233	168.03	187	392	chromatin modification
613	GO:0010769	0.0282541	1.39443	62.1539	74	145	regulation of cell morphogenesis involved in differentiation
614	GO:0006892	0.0284838	1.67032	27.0048	35	63	post-Golgi vesicle-mediated transport
615	GO:0006605	0.0284842	1.25527	131.166	148	306	protein targeting
616	GO:0040017	0.0285843	1.35389	74.156	87	173	positive regulation of locomotion
617	GO:0048584	0.02861	1.14897	360.064	387	840	positive regulation of response to stimulus
618	GO:0044262	0.0286307	1.20368	197.607	218	461	cellular carbohydrate metabolic process
619	GO:0008361	0.0288795	1.68262	26.1475	34	61	regulation of cell size
620	GO:0035023	0.0289726	1.39517	61.2966	73	143	regulation of Rho protein signal transduction
621	GO:0031128	0.0290326	2.18493	12.4308	18	29	developmental induction
622	GO:0009141	0.0291548	1.19865	205.322	226	479	nucleoside triphosphate metabolic process
623	GO:0070887	0.029216	1.13134	459.082	489	1071	cellular response to chemical stimulus
624	GO:0001656	0.0292582	1.69586	25.2902	33	59	metanephros development
625	GO:0034339	0.0292582	1.69586	25.2902	33	59	regulation of transcription from RNA polymerase II promoter by nuclear hormone receptor
626	GO:0051651	0.0294476	1.53243	37.721	47	88	maintenance of location in cell
627	GO:0040008	0.0296022	1.21579	174.888	194	408	regulation of growth
628	GO:0048660	0.0296167	1.71018	24.4329	32	57	regulation of smooth muscle cell proliferation
629	GO:0001736	0.0296467	3.33645	6.00107	10	14	establishment of planar polarity
630	GO:0006607	0.0296467	3.33645	6.00107	10	14	NLS-bearing substrate import into nucleus
631	GO:0031649	0.0296467	3.33645	6.00107	10	14	heat generation
632	GO:0034199	0.0296467	3.33645	6.00107	10	14	activation of protein kinase A activity
633	GO:0043277	0.0296467	3.33645	6.00107	10	14	apoptotic cell clearance
634	GO:0046834	0.0296467	3.33645	6.00107	10	14	lipid phosphorylation
635	GO:0010608	0.0297987	1.26528	120.021	136	280	posttranscriptional regulation of gene expression
636	GO:0048511	0.0300763	1.35414	72.4414	85	169	rhythmic process
637	GO:0022604	0.0301986	1.31326	89.1587	103	208	regulation of cell morphogenesis
638	GO:0021954	0.0302753	2.05439	14.1454	20	33	central nervous system neuron development
639	GO:0048286	0.0302753	2.05439	14.1454	20	33	lung alveolus development
640	GO:0001822	0.0304672	1.39673	59.582	71	139	kidney development
641	GO:0005977	0.0305308	1.76095	21.861	29	51	glycogen metabolic process
642	GO:0045862	0.0305308	1.76095	21.861	29	51	positive regulation of proteolysis
643	GO:0001525	0.0305354	1.2647	119.164	135	278	angiogenesis
644	GO:0035107	0.0306415	1.47081	45.008	55	105	appendage morphogenesis
645	GO:0035108	0.0306415	1.47081	45.008	55	105	limb morphogenesis
646	GO:0002286	0.0306712	2.00312	15.0027	21	35	T cell activation involved in immune response
647	GO:0048010	0.0306712	2.00312	15.0027	21	35	vascular endothelial growth factor receptor signaling pathway
648	GO:0048661	0.0306712	2.00312	15.0027	21	35	positive regulation of smooth muscle cell proliferation
649	GO:0030509	0.0307214	1.54232	36.0064	45	84	BMP signaling pathway
650	GO:0043255	0.0309433	1.9587	15.86	22	37	regulation of carbohydrate biosynthetic process
651	GO:0001775	0.0310839	1.16618	279.478	303	652	cell activation
652	GO:0045727	0.0310938	1.82782	19.2891	26	45	positive regulation of translation
653	GO:0010463	0.0311082	1.91983	16.7173	23	39	mesenchymal cell proliferation
654	GO:0017148	0.0311718	1.85508	18.4318	25	43	negative regulation of translation
655	GO:0046849	0.0311718	1.85508	18.4318	25	43	bone remodeling
656	GO:0071478	0.0311718	1.85508	18.4318	25	43	cellular response to radiation
657	GO:0060627	0.0312012	1.37358	65.1544	77	152	regulation of vesicle-mediated transport
658	GO:0043900	0.0313703	1.54766	35.1491	44	82	regulation of multi-organism process
659	GO:0003018	0.0313723	1.47348	44.1507	54	103	vascular process in circulatory system
660	GO:0046661	0.0313723	1.47348	44.1507	54	103	male sex differentiation
661	GO:0051253	0.0315411	1.16954	267.047	290	623	negative regulation of RNA metabolic process
662	GO:0009144	0.0318063	1.19612	201.893	222	471	purine nucleoside triphosphate metabolic process
663	GO:0014074	0.033281	2.93621	6.85836	11	16	response to purine-containing compound
664	GO:0032011	0.033281	2.93621	6.85836	11	16	ARF protein signal transduction
665	GO:0043616	0.033281	2.93621	6.85836	11	16	keratinocyte proliferation
666	GO:0072215	0.033281	2.93621	6.85836	11	16	regulation of metanephros development
667	GO:0034220	0.0333758	1.27588	106.305	121	248	ion transmembrane transport
668	GO:0008645	0.0336618	1.48217	41.5788	51	97	hexose transport
669	GO:0015758	0.0336618	1.48217	41.5788	51	97	glucose transport
670	GO:0060191	0.033702	1.40016	56.1528	67	131	regulation of lipase activity
671	GO:0000422	0.0337394	Inf	1.71459	4	4	mitochondrion degradation
672	GO:0000920	0.0337394	Inf	1.71459	4	4	cytokinetic cell separation
673	GO:0007343	0.0337394	Inf	1.71459	4	4	egg activation
674	GO:0008090	0.0337394	Inf	1.71459	4	4	retrograde axon cargo transport
675	GO:0010692	0.0337394	Inf	1.71459	4	4	regulation of alkaline phosphatase activity
676	GO:0010880	0.0337394	Inf	1.71459	4	4	regulation of release of sequestered calcium ion into cytosol by sarcoplasmic reticulum
677	GO:0014732	0.0337394	Inf	1.71459	4	4	skeletal muscle atrophy
678	GO:0014808	0.0337394	Inf	1.71459	4	4	release of sequestered calcium ion into cytosol by sarcoplasmic reticulum
679	GO:0014891	0.0337394	Inf	1.71459	4	4	striated muscle atrophy
680	GO:0015871	0.0337394	Inf	1.71459	4	4	choline transport
681	GO:0034139	0.0337394	Inf	1.71459	4	4	regulation of toll-like receptor 3 signaling pathway
682	GO:0035247	0.0337394	Inf	1.71459	4	4	peptidyl-arginine omega-N-methylation
683	GO:0044331	0.0337394	Inf	1.71459	4	4	cell-cell adhesion mediated by cadherin
684	GO:0046007	0.0337394	Inf	1.71459	4	4	negative regulation of activated T cell proliferation
685	GO:0048026	0.0337394	Inf	1.71459	4	4	positive regulation of nuclear mRNA splicing, via spliceosome
686	GO:0048861	0.0337394	Inf	1.71459	4	4	leukemia inhibitory factor signaling pathway
687	GO:0051610	0.0337394	Inf	1.71459	4	4	serotonin uptake
688	GO:0060462	0.0337394	Inf	1.71459	4	4	lung lobe development
689	GO:0060463	0.0337394	Inf	1.71459	4	4	lung lobe morphogenesis
690	GO:0060510	0.0337394	Inf	1.71459	4	4	Type II pneumocyte differentiation
691	GO:0060666	0.0337394	Inf	1.71459	4	4	dichotomous subdivision of terminal units involved in salivary gland branching
692	GO:0061054	0.0337394	Inf	1.71459	4	4	dermatome development
693	GO:0071481	0.0337394	Inf	1.71459	4	4	cellular response to X-ray
694	GO:0072223	0.0337394	Inf	1.71459	4	4	metanephric glomerular mesangium development
695	GO:0072262	0.0337394	Inf	1.71459	4	4	metanephric glomerular mesangial cell proliferation involved in metanephros development
696	GO:2000047	0.0337394	Inf	1.71459	4	4	regulation of cell-cell adhesion mediated by cadherin
697	GO:2000049	0.0337394	Inf	1.71459	4	4	positive regulation of cell-cell adhesion mediated by cadherin
698	GO:2000053	0.0337394	Inf	1.71459	4	4	regulation of Wnt receptor signaling pathway involved in dorsal/ventral axis specification
699	GO:0030799	0.0340735	1.43441	48.8658	59	114	regulation of cyclic nucleotide metabolic process
700	GO:0046058	0.0340735	1.43441	48.8658	59	114	cAMP metabolic process
701	GO:0030099	0.0344105	1.33809	73.7274	86	172	myeloid cell differentiation
702	GO:0045444	0.0344578	1.48533	40.7215	50	95	fat cell differentiation
703	GO:0060193	0.0349255	1.43615	48.0085	58	112	positive regulation of lipase activity
704	GO:0015837	0.0350651	1.35499	67.2977	79	157	amine transport
705	GO:0048513	0.0351582	1.09582	818.288	855	1909	organ development
706	GO:0031279	0.0352705	1.48864	39.8642	49	93	regulation of cyclase activity
707	GO:0042326	0.0353887	1.5868	30.0053	38	70	negative regulation of phosphorylation
708	GO:0009166	0.0354516	1.19286	197.607	217	461	nucleotide catabolic process
709	GO:0002831	0.0360695	1.59481	29.148	37	68	regulation of response to biotic stimulus
710	GO:0051048	0.0360999	1.49211	39.0069	48	91	negative regulation of secretion
711	GO:0001738	0.0361917	2.6694	7.71566	12	18	morphogenesis of a polarized epithelium
712	GO:0030279	0.0361917	2.6694	7.71566	12	18	negative regulation of ossification
713	GO:0033598	0.0361917	2.6694	7.71566	12	18	mammary gland epithelial cell proliferation
714	GO:0009887	0.0362963	1.16543	261.046	283	609	organ morphogenesis
715	GO:0010721	0.0369462	1.49574	38.1496	47	89	negative regulation of cell development
716	GO:0032355	0.0369462	1.49574	38.1496	47	89	response to estradiol stimulus
717	GO:0014070	0.0370105	1.31068	82.3003	95	192	response to organic cyclic compound
718	GO:0050878	0.0371647	1.17474	232.327	253	542	regulation of body fluid levels
719	GO:0006983	0.0375466	4.66978	3.85783	7	9	ER overload response
720	GO:0032148	0.0375466	4.66978	3.85783	7	9	activation of protein kinase B activity
721	GO:0033146	0.0375466	4.66978	3.85783	7	9	regulation of estrogen receptor signaling pathway
722	GO:0040037	0.0375466	4.66978	3.85783	7	9	negative regulation of fibroblast growth factor receptor signaling pathway
723	GO:0043001	0.0375466	4.66978	3.85783	7	9	Golgi to plasma membrane protein transport
724	GO:0045176	0.0375466	4.66978	3.85783	7	9	apical protein localization
725	GO:0045844	0.0375466	4.66978	3.85783	7	9	positive regulation of striated muscle tissue development
726	GO:0045948	0.0375466	4.66978	3.85783	7	9	positive regulation of translational initiation
727	GO:0046851	0.0375466	4.66978	3.85783	7	9	negative regulation of bone remodeling
728	GO:0048636	0.0375466	4.66978	3.85783	7	9	positive regulation of muscle organ development
729	GO:0055094	0.0375466	4.66978	3.85783	7	9	response to lipoprotein stimulus
730	GO:0071577	0.0375466	4.66978	3.85783	7	9	zinc ion transmembrane transport
731	GO:2001014	0.0375466	4.66978	3.85783	7	9	regulation of skeletal muscle cell differentiation
732	GO:0034655	0.0377316	1.18478	207.465	227	484	nucleobase-containing catabolic process
733	GO:0006928	0.038019	1.13481	380.21	406	887	cellular component movement
734	GO:0006470	0.0382862	1.37734	58.2961	69	136	protein dephosphorylation
735	GO:0005979	0.0384977	2.47884	8.57295	13	20	regulation of glycogen biosynthetic process
736	GO:0010962	0.0384977	2.47884	8.57295	13	20	regulation of glucan biosynthetic process
737	GO:0032885	0.0384977	2.47884	8.57295	13	20	regulation of polysaccharide biosynthetic process
738	GO:0090150	0.0384977	2.47884	8.57295	13	20	establishment of protein localization in membrane
739	GO:0044248	0.0387564	1.10896	582.961	614	1360	cellular catabolic process
740	GO:0048659	0.0387655	1.63283	25.7189	33	60	smooth muscle cell proliferation
741	GO:0030029	0.0387777	1.21388	156.028	173	364	actin filament-based process
742	GO:0051146	0.0392848	1.37788	57.4388	68	134	striated muscle cell differentiation
743	GO:0001704	0.0394205	1.64418	24.8616	32	58	formation of primary germ layer
744	GO:0001764	0.0394205	1.64418	24.8616	32	58	neuron migration
745	GO:0048608	0.0395941	1.29853	85.3009	98	199	reproductive structure development
746	GO:0001666	0.0399655	1.30962	79.7285	92	186	response to hypoxia
747	GO:0016571	0.0400615	1.65644	24.0043	31	56	histone methylation
748	GO:0051272	0.0401697	1.32253	74.156	86	173	positive regulation of cellular component movement
749	GO:0031347	0.0404396	1.21942	145.74	162	340	regulation of defense response
750	GO:0033002	0.0404982	1.51222	34.7205	43	81	muscle cell proliferation
751	GO:0042692	0.0406169	1.29807	84.4436	97	197	muscle cell differentiation
752	GO:0051336	0.0407378	1.16593	244.329	265	570	regulation of hydrolase activity
753	GO:0060429	0.041243	1.195	179.175	197	418	epithelium development
754	GO:0051050	0.0413871	1.21869	144.883	161	338	positive regulation of transport
755	GO:0032270	0.0414387	1.19996	170.602	188	398	positive regulation of cellular protein metabolic process
756	GO:0044238	0.041639	1.06452	3250.01	3299	7582	primary metabolic process
757	GO:0046326	0.0416867	2.2248	10.2875	15	24	positive regulation of glucose import
758	GO:0090278	0.0416867	2.2248	10.2875	15	24	negative regulation of peptide hormone secretion
759	GO:0007043	0.041858	1.69993	21.4324	28	50	cell-cell junction assembly
760	GO:0045995	0.041858	1.69993	21.4324	28	50	regulation of embryonic development
761	GO:0031098	0.042073	1.30888	78.0139	90	182	stress-activated protein kinase signaling cascade
762	GO:0010942	0.0422537	1.16765	234.899	255	548	positive regulation of cell death
763	GO:0045165	0.0423011	1.3376	66.869	78	156	cell fate commitment
764	GO:0043542	0.0423721	1.52185	33.0059	41	77	endothelial cell migration
765	GO:0061180	0.0423966	1.71719	20.5751	27	48	mammary gland epithelium development
766	GO:0003008	0.0423998	1.10734	570.959	601	1332	system process
767	GO:0007626	0.0425559	1.45285	41.1502	50	96	locomotory behavior
768	GO:0018394	0.0425559	1.45285	41.1502	50	96	peptidyl-lysine acetylation
769	GO:0010828	0.0427248	2.1359	11.1448	16	26	positive regulation of glucose transport
770	GO:0045599	0.0427248	2.1359	11.1448	16	26	negative regulation of fat cell differentiation
771	GO:0048008	0.0427248	2.1359	11.1448	16	26	platelet-derived growth factor receptor signaling pathway
772	GO:0048566	0.0427248	2.1359	11.1448	16	26	embryonic digestive tract development
773	GO:0030500	0.0428938	1.7362	19.7178	26	46	regulation of bone mineralization
774	GO:0007254	0.0431225	1.35646	60.4393	71	141	JNK cascade
775	GO:0010563	0.0433324	1.52708	32.1486	40	75	negative regulation of phosphorus metabolic process
776	GO:0045936	0.0433324	1.52708	32.1486	40	75	negative regulation of phosphate metabolic process
777	GO:0015844	0.0433411	1.75721	18.8605	25	44	monoamine transport
778	GO:0072657	0.0433411	1.75721	18.8605	25	44	protein localization in membrane
779	GO:0044257	0.0434685	1.2102	151.741	168	354	cellular protein catabolic process
780	GO:0001659	0.0434732	2.06318	12.0021	17	28	temperature homeostasis
781	GO:0014812	0.0434732	2.06318	12.0021	17	28	muscle cell migration
782	GO:0030501	0.0434732	2.06318	12.0021	17	28	positive regulation of bone mineralization
783	GO:0071347	0.0434732	2.06318	12.0021	17	28	cellular response to interleukin-1
784	GO:0045168	0.0439794	2.00259	12.8594	18	30	cell-cell signaling involved in cell fate commitment
785	GO:0035303	0.0440449	1.80666	17.1459	23	40	regulation of dephosphorylation
786	GO:0014065	0.0442761	1.83603	16.2886	22	38	phosphatidylinositol 3-kinase cascade
787	GO:0045778	0.0442761	1.83603	16.2886	22	38	positive regulation of ossification
788	GO:0090263	0.0442761	1.83603	16.2886	22	38	positive regulation of canonical Wnt receptor signaling pathway
789	GO:0007405	0.0442828	1.95132	13.7167	19	32	neuroblast proliferation
790	GO:0010717	0.0442828	1.95132	13.7167	19	32	regulation of epithelial to mesenchymal transition
791	GO:0043967	0.0442828	1.95132	13.7167	19	32	histone H4 acetylation
792	GO:0050803	0.0442828	1.95132	13.7167	19	32	regulation of synapse structure and activity
793	GO:0006885	0.0444062	1.86933	15.4313	21	36	regulation of pH
794	GO:0048645	0.0444062	1.86933	15.4313	21	36	organ formation
795	GO:0050684	0.0444062	1.86933	15.4313	21	36	regulation of mRNA processing
796	GO:0031341	0.044416	1.9074	14.574	20	34	regulation of cell killing
797	GO:0043331	0.044416	1.9074	14.574	20	34	response to dsRNA
798	GO:0030802	0.0445842	1.41247	46.7226	56	109	regulation of cyclic nucleotide biosynthetic process
799	GO:0030808	0.0445842	1.41247	46.7226	56	109	regulation of nucleotide biosynthetic process
800	GO:0016573	0.0447085	1.458	39.4356	48	92	histone acetylation
801	GO:0030326	0.0447085	1.458	39.4356	48	92	embryonic limb morphogenesis
802	GO:0035113	0.0447085	1.458	39.4356	48	92	embryonic appendage morphogenesis
803	GO:0071841	0.0448077	1.07726	1175.35	1215	2742	cellular component organization or biogenesis at cellular level
804	GO:0031000	0.0451849	3.55809	4.71512	8	11	response to caffeine
805	GO:0031650	0.0451849	3.55809	4.71512	8	11	regulation of heat generation
806	GO:0031652	0.0451849	3.55809	4.71512	8	11	positive regulation of heat generation
807	GO:0032007	0.0451849	3.55809	4.71512	8	11	negative regulation of TOR signaling cascade
808	GO:0042026	0.0451849	3.55809	4.71512	8	11	protein refolding
809	GO:0045885	0.0451849	3.55809	4.71512	8	11	positive regulation of survival gene product expression
810	GO:0046636	0.0451849	3.55809	4.71512	8	11	negative regulation of alpha-beta T cell activation
811	GO:0051281	0.0451849	3.55809	4.71512	8	11	positive regulation of release of sequestered calcium ion into cytosol
812	GO:0060071	0.0451849	3.55809	4.71512	8	11	Wnt receptor signaling pathway, planar cell polarity pathway
813	GO:0090004	0.0451849	3.55809	4.71512	8	11	positive regulation of establishment of protein localization in plasma membrane
814	GO:0090175	0.0451849	3.55809	4.71512	8	11	regulation of establishment of planar polarity
815	GO:0048771	0.0458243	1.46076	38.5783	47	90	tissue remodeling
816	GO:0010941	0.0465328	1.11588	460.368	487	1074	regulation of cell death
817	GO:0018108	0.0466355	1.35713	57.8674	68	135	peptidyl-tyrosine phosphorylation
818	GO:0045785	0.0469672	1.46365	37.721	46	88	positive regulation of cell adhesion
819	GO:0016049	0.048015	1.21754	135.024	150	315	cell growth
820	GO:0030814	0.0481507	1.41682	44.1507	53	103	regulation of cAMP metabolic process
821	GO:0048839	0.0481507	1.41682	44.1507	53	103	inner ear development
822	GO:0012501	0.048259	1.10372	567.101	596	1323	programmed cell death
823	GO:0045137	0.0486029	1.29463	78.4425	90	183	development of primary sexual characteristics
824	GO:0051129	0.0486925	1.25212	102.875	116	240	negative regulation of cellular component organization
825	GO:0071902	0.0491325	1.3065	72.8701	84	170	positive regulation of protein serine/threonine kinase activity
826	GO:0010817	0.0491478	1.21675	134.167	149	313	regulation of hormone levels

## Sheet: Molecular Function
	GOMFID	Pvalue	OddsRatio	ExpCount	Count	Size	Term
1	GO:0019899	2.30834e-09	1.52517	357.883	440	834	enzyme binding
2	GO:0005488	2.02068e-08	1.27295	4694.53	4821	10940	binding
3	GO:0005515	2.4208e-08	1.20957	2639.49	2797	6151	protein binding
4	GO:0030695	6.62422e-06	1.54924	179.8	224	419	GTPase regulator activity
5	GO:0060589	9.23775e-06	1.52888	184.949	229	431	nucleoside-triphosphatase regulator activity
6	GO:0003700	1.10773e-05	1.34482	384.488	446	896	sequence-specific DNA binding transcription factor activity
7	GO:0016773	1.17009e-05	1.38827	307.676	363	717	phosphotransferase activity, alcohol group as acceptor
8	GO:0001071	1.27634e-05	1.34165	384.917	446	897	nucleic acid binding transcription factor activity
9	GO:0004672	2.182e-05	1.41047	259.615	309	605	protein kinase activity
10	GO:0016301	2.79179e-05	1.35031	335.14	390	781	kinase activity
11	GO:0019838	7.13373e-05	2.11682	47.6319	68	111	growth factor binding
12	GO:0004674	9.3813e-05	1.4508	183.662	222	428	protein serine/threonine kinase activity
13	GO:0051020	0.000175582	1.89868	57.0724	78	133	GTPase binding
14	GO:0019900	0.000190788	1.52396	129.164	160	301	kinase binding
15	GO:0005096	0.00024929	1.57899	105.563	133	246	GTPase activator activity
16	GO:0008047	0.000302403	1.44052	160.918	194	375	enzyme activator activity
17	GO:0046872	0.000311508	1.14353	1565.84	1654	3649	metal ion binding
18	GO:0019901	0.000345749	1.53956	112.428	140	262	protein kinase binding
19	GO:0043167	0.000372868	1.14069	1587.73	1675	3700	ion binding
20	GO:0043169	0.000441135	1.13877	1583.01	1669	3689	cation binding
21	GO:0017166	0.000491639	Inf	3.86204	9	9	vinculin binding
22	GO:0017016	0.000601871	1.94202	44.1989	61	103	Ras GTPase binding
23	GO:0031267	0.000628639	1.8669	49.3483	67	115	small GTPase binding
24	GO:0005083	0.000785545	1.4888	115.003	141	268	small GTPase regulator activity
25	GO:0005099	0.000860939	1.8719	46.3445	63	108	Ras GTPase activator activity
26	GO:0015075	0.00103456	1.28054	288.795	328	673	ion transmembrane transporter activity
27	GO:0019199	0.001069	2.02447	35.6166	50	83	transmembrane receptor protein kinase activity
28	GO:0046873	0.00111804	1.7106	59.6471	78	139	metal ion transmembrane transporter activity
29	GO:0005021	0.0011466	Inf	3.43293	8	8	vascular endothelial growth factor-activated receptor activity
30	GO:0016772	0.00118761	1.23717	385.775	430	899	transferase activity, transferring phosphorus-containing groups
31	GO:0008270	0.00127388	1.16556	791.719	852	1845	zinc ion binding
32	GO:0051019	0.001415	13.3248	4.72028	10	11	mitogen-activated protein kinase binding
33	GO:0004843	0.00145848	2.77125	17.1646	27	40	ubiquitin-specific protease activity
34	GO:0008324	0.00151193	1.3129	218.849	252	510	cation transmembrane transporter activity
35	GO:0019783	0.00173746	2.57988	18.8811	29	44	small conjugating protein-specific protease activity
36	GO:0051018	0.00204248	5.77555	6.86586	13	16	protein kinase A binding
37	GO:0031625	0.00223363	1.77224	45.9154	61	107	ubiquitin protein ligase binding
38	GO:0000149	0.00233736	2.66815	16.7355	26	39	SNARE binding
39	GO:0004428	0.00233736	2.66815	16.7355	26	39	inositol or phosphatidylinositol kinase activity
40	GO:0015631	0.00374516	1.65818	51.923	67	121	tubulin binding
41	GO:0008092	0.00376164	1.27043	231.294	262	539	cytoskeletal protein binding
42	GO:0004221	0.0038868	2.05768	26.1761	37	61	ubiquitin thiolesterase activity
43	GO:0046982	0.00404698	1.41702	105.992	127	247	protein heterodimerization activity
44	GO:0015296	0.00458244	2.80024	13.3026	21	31	anion:cation symporter activity
45	GO:0019905	0.00458244	2.80024	13.3026	21	31	syntaxin binding
46	GO:0046332	0.00483802	2.22356	20.5976	30	48	SMAD binding
47	GO:0001727	0.00502144	2.66701	14.1608	22	33	lipid kinase activity
48	GO:0022891	0.00514302	1.21176	336.856	372	785	substrate-specific transmembrane transporter activity
49	GO:0005024	0.0052631	4.33111	7.29497	13	17	transforming growth factor beta-activated receptor activity
50	GO:0022836	0.00554828	1.35757	127.018	149	296	gated channel activity
51	GO:0008017	0.0059362	1.83554	32.6128	44	76	microtubule binding
52	GO:0019001	0.00620913	1.31123	157.056	181	366	guanyl nucleotide binding
53	GO:0032561	0.00620913	1.31123	157.056	181	366	guanyl ribonucleotide binding
54	GO:0034236	0.00623466	Inf	2.5747	6	6	protein kinase A catalytic subunit binding
55	GO:0016868	0.00638626	10.6562	3.86204	8	9	intramolecular transferase activity, phosphotransferases
56	GO:0002020	0.00645719	2.31181	17.5938	26	41	protease binding
57	GO:0046914	0.00665279	1.12662	903.718	956	2106	transition metal ion binding
58	GO:0042578	0.00669984	1.31688	148.903	172	347	phosphoric ester hydrolase activity
59	GO:0004690	0.00742425	4.88533	6.00762	11	14	cyclic nucleotide-dependent protein kinase activity
60	GO:0035035	0.00742425	4.88533	6.00762	11	14	histone acetyltransferase binding
61	GO:0022892	0.0091552	1.17917	391.354	426	912	substrate-specific transporter activity
62	GO:0000166	0.00936491	1.11882	923.887	974	2153	nucleotide binding
63	GO:0035004	0.00955432	3.99726	6.86586	12	16	phosphatidylinositol 3-kinase activity
64	GO:0048407	0.0102388	5.99435	4.72028	9	11	platelet-derived growth factor binding
65	GO:0042054	0.0106251	2.07461	19.7393	28	46	histone methyltransferase activity
66	GO:0022857	0.0108385	1.17859	372.044	405	867	transmembrane transporter activity
67	GO:0004872	0.0110457	1.1519	511.077	549	1191	receptor activity
68	GO:0000988	0.0110911	1.26409	176.796	200	412	protein binding transcription factor activity
69	GO:0005525	0.0112343	1.28712	151.478	173	353	GTP binding
70	GO:0046983	0.0113428	1.20228	287.937	317	671	protein dimerization activity
71	GO:0019903	0.0114321	1.86771	25.747	35	60	protein phosphatase binding
72	GO:0001085	0.0115189	3.46444	7.72409	13	18	RNA polymerase II transcription factor binding
73	GO:0004675	0.0115189	3.46444	7.72409	13	18	transmembrane receptor protein serine/threonine kinase activity
74	GO:0030234	0.0120064	1.17547	371.614	404	866	enzyme regulator activity
75	GO:0005216	0.0132656	1.26946	160.489	182	374	ion channel activity
76	GO:0035254	0.0132891	3.10925	8.58232	14	20	glutamate receptor binding
77	GO:0003841	0.0133644	9.32256	3.43293	7	8	1-acylglycerol-3-phosphate O-acyltransferase activity
78	GO:0004726	0.0133644	9.32256	3.43293	7	8	non-membrane spanning protein tyrosine phosphatase activity
79	GO:0034237	0.0133644	9.32256	3.43293	7	8	protein kinase A regulatory subunit binding
80	GO:0050811	0.0133644	9.32256	3.43293	7	8	GABA receptor binding
81	GO:0005261	0.0135176	1.32763	112.857	131	263	cation channel activity
82	GO:0017075	0.0138441	4.44045	5.57851	10	13	syntaxin-1 binding
83	GO:0004865	0.0145362	Inf	2.14558	5	5	protein serine/threonine phosphatase inhibitor activity
84	GO:0015057	0.0145362	Inf	2.14558	5	5	thrombin receptor activity
85	GO:0015294	0.0145532	1.6681	34.7584	45	81	solute:cation symporter activity
86	GO:0030971	0.0148587	2.85555	9.44055	15	22	receptor tyrosine kinase binding
87	GO:0015267	0.015051	1.25435	170.359	192	397	channel activity
88	GO:0022803	0.015051	1.25435	170.359	192	397	passive transmembrane transporter activity
89	GO:0035091	0.0153697	1.48871	55.356	68	129	phosphatidylinositol binding
90	GO:0019902	0.0153799	1.72154	30.4672	40	71	phosphatase binding
91	GO:0005057	0.0154188	1.55296	45.4863	57	106	receptor signaling protein activity
92	GO:0004714	0.0157445	1.76281	27.8925	37	65	transmembrane receptor protein tyrosine kinase activity
93	GO:0022838	0.0157477	1.25747	163.922	185	382	substrate-specific channel activity
94	GO:0008013	0.0159551	1.87927	22.7431	31	53	beta-catenin binding
95	GO:0015276	0.0160498	1.49378	53.6395	66	125	ligand-gated ion channel activity
96	GO:0022834	0.0160498	1.49378	53.6395	66	125	ligand-gated channel activity
97	GO:0022843	0.0161274	1.45185	61.7927	75	144	voltage-gated cation channel activity
98	GO:0004842	0.0172033	1.33699	98.6967	115	230	ubiquitin-protein ligase activity
99	GO:0030551	0.017425	2.51733	11.157	17	26	cyclic nucleotide binding
100	GO:0015081	0.0181429	1.60138	37.7622	48	88	sodium ion transmembrane transporter activity
101	GO:0003729	0.0184478	1.60815	36.904	47	86	mRNA binding
102	GO:0005085	0.0185583	1.40191	71.2333	85	166	guanyl-nucleotide exchange factor activity
103	GO:0015085	0.0198533	3.1974	7.29497	12	17	calcium ion transmembrane transporter activity
104	GO:0016303	0.019854	5.3274	4.29116	8	10	1-phosphatidylinositol-3-kinase activity
105	GO:0017002	0.019854	5.3274	4.29116	8	10	activin-activated receptor activity
106	GO:0030371	0.019854	5.3274	4.29116	8	10	translation repressor activity
107	GO:0000989	0.0202377	1.23686	173.363	194	404	transcription factor binding transcription factor activity
108	GO:0004435	0.0206591	2.1532	14.5899	21	34	phosphatidylinositol phospholipase C activity
109	GO:0072509	0.0206591	2.1532	14.5899	21	34	divalent inorganic cation transmembrane transporter activity
110	GO:0005249	0.0210747	1.53769	42.4825	53	99	voltage-gated potassium channel activity
111	GO:0019904	0.0211731	1.21526	202.972	225	473	protein domain specific binding
112	GO:0008276	0.0218736	1.74404	25.747	34	60	protein methyltransferase activity
113	GO:0016881	0.0220551	1.28914	117.149	134	273	acid-amino acid ligase activity
114	GO:0008234	0.0236616	1.44273	55.356	67	129	cysteine-type peptidase activity
115	GO:0005244	0.0253486	1.3504	79.3865	93	185	voltage-gated ion channel activity
116	GO:0022832	0.0253486	1.3504	79.3865	93	185	voltage-gated channel activity
117	GO:0004691	0.0253591	3.99572	5.14939	9	12	cAMP-dependent protein kinase activity
118	GO:0008242	0.0253591	3.99572	5.14939	9	12	omega peptidase activity
119	GO:0008536	0.0253591	3.99572	5.14939	9	12	Ran GTPase binding
120	GO:0016411	0.0253591	3.99572	5.14939	9	12	acylglycerol O-acyltransferase activity
121	GO:0035255	0.0253591	3.99572	5.14939	9	12	ionotropic glutamate receptor binding
122	GO:0043022	0.0259387	2.49829	9.86967	15	23	ribosome binding
123	GO:0016791	0.0264696	1.29387	105.563	121	246	phosphatase activity
124	GO:0003712	0.0269274	1.22307	171.646	191	400	transcription cofactor activity
125	GO:0022804	0.0269935	1.24997	139.463	157	325	active transmembrane transporter activity
126	GO:0019239	0.0273304	2.36885	10.7279	16	25	deaminase activity
127	GO:0004679	0.0275996	7.9894	3.00381	6	7	AMP-activated protein kinase activity
128	GO:0015385	0.0275996	7.9894	3.00381	6	7	sodium:hydrogen antiporter activity
129	GO:0042975	0.0275996	7.9894	3.00381	6	7	peroxisome proliferator activated receptor binding
130	GO:0019003	0.0284673	2.26531	11.5861	17	27	GDP binding
131	GO:0008509	0.0290363	1.39153	62.2218	74	145	anion transmembrane transporter activity
132	GO:0005248	0.0298939	3.32991	6.00762	10	14	voltage-gated sodium channel activity
133	GO:0031435	0.0298939	3.32991	6.00762	10	14	mitogen-activated protein kinase kinase kinase binding
134	GO:0016814	0.0301057	2.11003	13.3026	19	31	hydrolase activity, acting on carbon-nitrogen (but not peptide) bonds, in cyclic amidines
135	GO:0008134	0.0302677	1.23813	144.612	162	337	transcription factor binding
136	GO:0016879	0.0303704	1.25196	130.451	147	304	ligase activity, forming carbon-nitrogen bonds
137	GO:0016740	0.0304228	1.10504	717.911	754	1673	transferase activity
138	GO:0004879	0.0304481	1.72222	23.6014	31	55	ligand-dependent nuclear receptor activity
139	GO:0004871	0.0305048	1.12517	494.342	525	1152	signal transducer activity
140	GO:0060089	0.0305048	1.12517	494.342	525	1152	molecular transducer activity
141	GO:0017076	0.0308422	1.1019	762.11	799	1776	purine nucleotide binding
142	GO:0005267	0.0308772	1.4237	53.2104	64	124	potassium channel activity
143	GO:0003707	0.0310166	1.75742	21.8849	29	51	steroid hormone receptor activity
144	GO:0004702	0.0310166	1.75742	21.8849	29	51	receptor signaling protein serine/threonine kinase activity
145	GO:0005100	0.0310739	1.99914	15.0191	21	35	Rho GTPase activator activity
146	GO:0030145	0.0313605	1.9548	15.8773	22	37	manganese ion binding
147	GO:0005518	0.0316248	1.85138	18.452	25	43	collagen binding
148	GO:0004614	0.0338879	Inf	1.71646	4	4	phosphoglucomutase activity
149	GO:0004897	0.0338879	Inf	1.71646	4	4	ciliary neurotrophic factor receptor activity
150	GO:0015193	0.0338879	Inf	1.71646	4	4	L-proline transmembrane transporter activity
151	GO:0015220	0.0338879	Inf	1.71646	4	4	choline transmembrane transporter activity
152	GO:0016423	0.0338879	Inf	1.71646	4	4	tRNA (guanine) methyltransferase activity
153	GO:0031821	0.0338879	Inf	1.71646	4	4	metabotropic serotonin receptor binding
154	GO:0035242	0.0338879	Inf	1.71646	4	4	protein-arginine omega-N asymmetric methyltransferase activity
155	GO:0070728	0.0338879	Inf	1.71646	4	4	leucine binding
156	GO:0019787	0.0363039	1.27204	104.704	119	244	small conjugating protein ligase activity
157	GO:0005086	0.0365219	2.66416	7.72409	12	18	ARF guanyl-nucleotide exchange factor activity
158	GO:0005217	0.0365219	2.66416	7.72409	12	18	intracellular ligand-gated ion channel activity
159	GO:0005484	0.0365219	2.66416	7.72409	12	18	SNAP receptor activity
160	GO:0032555	0.0376353	1.09715	756.961	792	1764	purine ribonucleotide binding
161	GO:0005005	0.037788	4.66068	3.86204	7	9	transmembrane-ephrin receptor activity
162	GO:0005215	0.0381049	1.12049	475.46	504	1108	transporter activity
163	GO:0004721	0.0382186	1.33512	71.2333	83	166	phosphoprotein phosphatase activity
164	GO:0009975	0.0388638	2.47396	8.58232	13	20	cyclase activity
165	GO:0046875	0.0388638	2.47396	8.58232	13	20	ephrin receptor binding
166	GO:0032553	0.0395159	1.09586	757.39	792	1765	ribonucleotide binding
167	GO:0030331	0.0406995	2.33134	9.44055	14	22	estrogen receptor binding
168	GO:0015291	0.0411466	1.30689	79.8156	92	186	secondary active transmembrane transporter activity
169	GO:0032403	0.0412601	1.26178	105.133	119	245	protein complex binding
170	GO:0004896	0.0413163	1.66638	23.1723	30	54	cytokine receptor activity
171	GO:0004114	0.0421144	2.22041	10.2988	15	24	3',5'-cyclic-nucleotide phosphodiesterase activity
172	GO:0017022	0.0421144	2.22041	10.2988	15	24	myosin binding
173	GO:0030165	0.0431545	1.51878	33.0419	41	77	PDZ domain binding
174	GO:0008066	0.0431789	2.13169	11.157	16	26	glutamate receptor activity
175	GO:0004722	0.0435012	1.73274	19.7393	26	46	protein serine/threonine phosphatase activity
176	GO:0001076	0.04394	1.75371	18.8811	25	44	RNA polymerase II transcription factor binding transcription factor activity
177	GO:0005158	0.0439511	2.05911	12.0152	17	28	insulin receptor binding
178	GO:0005272	0.0444788	1.99863	12.8735	18	30	sodium channel activity
179	GO:0008378	0.0448015	1.94747	13.7317	19	32	galactosyltransferase activity
180	GO:0018024	0.0448417	1.83239	16.3064	22	38	histone-lysine N-methyltransferase activity
181	GO:0008144	0.0450964	1.52954	31.3255	39	73	drug binding
182	GO:0016307	0.0454946	3.55115	4.72028	8	11	phosphatidylinositol phosphate kinase activity
183	GO:0050431	0.0454946	3.55115	4.72028	8	11	transforming growth factor beta binding
184	GO:0015293	0.045755	1.37806	53.2104	63	124	symporter activity
185	GO:0003713	0.0489871	1.25703	99.1258	112	231	transcription coactivator activity

## Sheet: Cellular Component
	GOCCID	Pvalue	OddsRatio	ExpCount	Count	Size	Term
1	GO:0044464	9.37292e-14	1.64219	5928.74	6041	13919	cell part
2	GO:0005623	1.13142e-13	1.63968	5929.16	6041	13920	cell
3	GO:0016020	5.37324e-11	1.24012	2842.34	3037	6673	membrane
4	GO:0005886	2.92411e-09	1.25625	1470.79	1620	3453	plasma membrane
5	GO:0071944	7.6687e-09	1.24654	1498.05	1644	3517	cell periphery
6	GO:0005794	2.29649e-07	1.40093	414.871	491	974	Golgi apparatus
7	GO:0043005	5.34991e-06	1.50807	207.01	255	486	neuron projection
8	GO:0044431	5.59882e-06	1.45492	248.752	301	584	Golgi apparatus part
9	GO:0000139	1.09032e-05	1.49055	204.028	250	479	Golgi membrane
10	GO:0030425	1.79482e-05	1.67538	115.005	149	270	dendrite
11	GO:0044459	2.29226e-05	1.22836	779.481	861	1830	plasma membrane part
12	GO:0044425	2.35211e-05	1.15144	2259.64	2378	5305	membrane part
13	GO:0045202	2.61117e-05	1.49913	179.749	221	422	synapse
14	GO:0005626	3.87442e-05	1.33051	353.535	409	830	insoluble fraction
15	GO:0005624	6.69627e-05	1.32458	340.331	393	799	membrane fraction
16	GO:0016021	7.60533e-05	1.1467	1916.33	2022	4499	integral to membrane
17	GO:0031224	0.000125585	1.14055	1960.2	2063	4602	intrinsic to membrane
18	GO:0005622	0.000128593	1.14964	4730.98	4828	11107	intracellular
19	GO:0045121	0.000132458	1.8152	67.7254	91	159	membrane raft
20	GO:0042995	0.000192658	1.27354	402.093	455	944	cell projection
21	GO:0012505	0.000206566	1.21213	656.382	722	1541	endomembrane system
22	GO:0031226	0.000315114	1.2347	498.782	555	1171	intrinsic to plasma membrane
23	GO:0044456	0.000329968	1.4868	132.895	163	312	synapse part
24	GO:0043197	0.000356899	1.86621	53.6692	73	126	dendritic spine
25	GO:0044309	0.000356899	1.86621	53.6692	73	126	neuron spine
26	GO:0044424	0.000373271	1.13419	4618.53	4710	10843	intracellular part
27	GO:0031901	0.000587032	2.44736	25.1308	38	59	early endosome membrane
28	GO:0005887	0.000614964	1.22359	486.43	539	1142	integral to plasma membrane
29	GO:0030424	0.000641318	1.58031	89.4486	113	210	axon
30	GO:0042734	0.0007827	2.91117	17.4638	28	41	presynaptic membrane
31	GO:0005768	0.000821798	1.3546	195.509	229	459	endosome
32	GO:0030054	0.000834009	1.30159	260.679	299	612	cell junction
33	GO:0097060	0.000862134	1.62342	75.8183	97	178	synaptic membrane
34	GO:0005737	0.00113654	1.10712	3405.44	3498	7995	cytoplasm
35	GO:0031252	0.00134424	1.53762	88.1708	110	207	cell leading edge
36	GO:0030135	0.00163279	1.52014	89.4486	111	210	coated vesicle
37	GO:0030496	0.00165981	2.10372	29.3903	42	69	midbody
38	GO:0009986	0.00202142	1.35829	160.156	188	376	cell surface
39	GO:0030136	0.00203199	1.58349	71.1329	90	167	clathrin-coated vesicle
40	GO:0043025	0.00230857	1.486	92.8562	114	218	neuronal cell body
41	GO:0031201	0.002339	3.82607	9.79675	17	23	SNARE complex
42	GO:0014069	0.00257437	1.83849	39.187	53	92	postsynaptic density
43	GO:0044327	0.00257437	1.83849	39.187	53	92	dendritic spine head
44	GO:0010494	0.00262672	4.72519	7.66702	14	18	stress granule
45	GO:0055037	0.00302126	2.2301	22.5751	33	53	recycling endosome
46	GO:0044297	0.00302932	1.45331	97.9675	119	230	cell body
47	GO:0005802	0.00345302	2.02787	27.6865	39	65	trans-Golgi network
48	GO:0043235	0.0043078	1.58274	60.0583	76	141	receptor complex
49	GO:0034702	0.00436954	1.46766	85.1891	104	200	ion channel complex
50	GO:0019717	0.00468021	1.73013	41.7427	55	98	synaptosome
51	GO:0045211	0.0047912	1.54187	65.5956	82	154	postsynaptic membrane
52	GO:0000407	0.00487357	6.7476	5.11135	10	12	pre-autophagosomal structure
53	GO:0000267	0.00543673	1.17579	471.096	512	1106	cell fraction
54	GO:0031588	0.00596401	Inf	2.55567	6	6	AMP-activated protein kinase complex
55	GO:0005769	0.00611434	1.52283	65.1697	81	153	early endosome
56	GO:0031090	0.00742358	1.12506	872.763	924	2049	organelle membrane
57	GO:0044440	0.00861537	1.35507	112.45	132	264	endosomal part
58	GO:0030427	0.00960439	1.76125	32.3719	43	76	site of polarized growth
59	GO:0001518	0.00966781	6.07189	4.6854	9	11	voltage-gated sodium channel complex
60	GO:0034706	0.00966781	6.07189	4.6854	9	11	sodium channel complex
61	GO:0044463	0.0101084	1.24225	211.269	237	496	cell projection part
62	GO:0010008	0.0103175	1.34459	112.024	131	263	endosome membrane
63	GO:0030315	0.0107152	3.50918	7.66702	13	18	T-tubule
64	GO:0033267	0.0109879	1.62861	41.3167	53	97	axon part
65	GO:0000299	0.0123311	3.14939	8.51891	14	20	integral to membrane of membrane fraction
66	GO:0016442	0.0127463	9.44329	3.40757	7	8	RNA-induced silencing complex
67	GO:0031332	0.0127463	9.44329	3.40757	7	8	RNAi effector complex
68	GO:0030426	0.0130813	1.72002	31.9459	42	75	growth cone
69	GO:0016529	0.0136913	2.06556	18.3157	26	43	sarcoplasmic reticulum
70	GO:0016528	0.0138686	2.02592	19.1676	27	45	sarcoplasm
71	GO:0043227	0.0158332	1.07477	3551.96	3617	8339	membrane-bounded organelle
72	GO:0043231	0.0160665	1.07455	3548.13	3613	8330	intracellular membrane-bounded organelle
73	GO:0031410	0.0173304	1.17377	326.274	355	766	cytoplasmic vesicle
74	GO:0030139	0.0184468	1.56195	41.3167	52	97	endocytic vesicle
75	GO:0034703	0.0193777	1.45958	55.7989	68	131	cation channel complex
76	GO:0005844	0.0226083	2.69917	8.94486	14	21	polysome
77	GO:0005942	0.0240505	4.04745	5.11135	9	12	phosphatidylinositol 3-kinase complex
78	GO:0030140	0.024118	2.53057	9.79675	15	23	trans-Golgi network transport vesicle
79	GO:0033017	0.024118	2.53057	9.79675	15	23	sarcoplasmic reticulum membrane
80	GO:0070161	0.0242584	1.35287	79.2259	93	186	anchoring junction
81	GO:0055038	0.0253504	2.39945	10.6486	16	25	recycling endosome membrane
82	GO:0043198	0.0263417	2.29457	11.5005	17	27	dendritic shaft
83	GO:0072357	0.0265143	8.09298	2.98162	6	7	PTW/PP1 phosphatase complex
84	GO:0000932	0.028683	1.98003	15.76	22	37	cytoplasmic mRNA processing body
85	GO:0031982	0.0289257	1.15151	341.608	368	802	vesicle
86	GO:0005634	0.0291021	1.0687	2194.05	2249	5151	nucleus
87	GO:0031984	0.029324	1.57613	33.2238	42	78	organelle subcompartment
88	GO:0000307	0.0316703	2.96837	6.81513	11	16	cyclin-dependent protein kinase holoenzyme complex
89	GO:0033268	0.032899	Inf	1.70378	4	4	node of Ranvier
90	GO:0034045	0.0361944	4.7211	3.83351	7	9	pre-autophagosomal structure membrane
91	GO:0005912	0.036319	1.33629	71.9848	84	169	adherens junction
92	GO:0005901	0.037911	1.70249	22.1492	29	52	caveola
93	GO:0031985	0.039158	1.54366	31.9459	40	75	Golgi cisterna
94	GO:0030659	0.039574	1.24364	120.969	136	284	cytoplasmic vesicle membrane
95	GO:0005925	0.0405844	1.42917	45.5762	55	107	focal adhesion
96	GO:0016592	0.0412433	2.02447	12.7784	18	30	mediator complex
97	GO:0032154	0.0414454	1.97264	13.6303	19	32	cleavage furrow
98	GO:0032153	0.0414883	1.92822	14.4822	20	34	cell division site
99	GO:0032155	0.0414883	1.92822	14.4822	20	34	cell division site part
100	GO:0005795	0.0428679	1.43217	43.8724	53	103	Golgi stack
101	GO:0060053	0.043452	3.59717	4.6854	8	11	neurofilament cytoskeleton
102	GO:0032580	0.0440734	1.5755	27.6865	35	65	Golgi cisterna membrane
103	GO:0012506	0.046117	1.2294	124.376	139	292	vesicle membrane
104	GO:0005783	0.0491152	1.11317	459.595	486	1079	endoplasmic reticulum
